# Supplementary material for: A constricted opening in Kir channels does not impede potassium conduction
Source: Nat Commun. 2020 Jun 15;11:3024. doi: 10.1038/s41467-020-16842-0 (PMC7295778; doi:10.1038/s41467-020-16842-0)
Supplement: Supplementary file 6 — Source Data [file 41467_2020_16842_MOESM6_ESM.zip]

Archive with 10 entries (7 files):
- Source_Data/
- Source_Data/Source Data.xlsx
- __MACOSX/
- __MACOSX/Source_Data/
- __MACOSX/Source_Data/._Source Data.xlsx
- Source_Data/step6.6_equilibration_SS_129_135.gro
- __MACOSX/Source_Data/._step6.6_equilibration_SS_129_135.gro
- Source_Data/step6.6_equilibration_Native.gro
- __MACOSX/Source_Data/._step6.6_equilibration_Native.gro
- __MACOSX/._Source_Data
