# Supplementary material for: A constricted opening in Kir channels does not impede potassium conduction
Source: Nat Commun. 2020 Jun 15;11:3024. doi: 10.1038/s41467-020-16842-0 (PMC7295778; doi:10.1038/s41467-020-16842-0)
Supplement: Supplementary file 6 — Source Data [file 41467_2020_16842_MOESM6_ESM.zip › Source_Data/Source Data.xlsx]

## Sheet: Figure 4c
Time	Channel free liposomes - Normalised Intensity (a.u.)																																									Time (min)		Wildtype KirBac liposomes - Normalised Intensity (a.u.)
		Replicate 1				Replicate 2					Replicate 3							Replicate 4						Replicate 5				Replicate 6				Replicate 7				Replicate 8								Replicate 1				Replicate 2
0.00833333		98.6731	99.2201	100		100	90.0581	99.4035	98.6504		92.2803	97.1566	96.8892	94.0816	99.75	92.1292		100	100	99.0477	98.2081	98.1632		96.2662	94.327	94.0665		96.3651	99.4074	99.709		98.6103	97.7933	97.7418		99.8492	98.1803	90.6907	94.2627	97.2266		0.00833333		100	100	100		98.0034	96.4253
0.246938		100	100	97.8498		96.2415	93.8689	95.788	97.2227		95.244	96.6386	96.405	96.5887	98.4315	94.1449		97.8911	98.204	97.9985	99.07	98.6364		100	99.7047	91.5453		100	98.1101	97.4463		99.0534	97.6479	98.7631		99.4903	98.3479	92.2015	96.9199	96.5231		0.246938		94.0392	96.7175	99.0734		96.453	96.9805
0.4865		93.8972	98.0475	97.8341		93.3019		95.3001	99.446		92.6796	99.4375	98.801	97.0273	99.5047	91.7976		98.341	98.2232	100	99.4249	98.7944		97.9206	100	97.2625		97.8493	98.3444	97.7136		98.3948	97.1367	98.4887		99.0523	99.101	100	96.4451	98.1044		0.4865		90.385	94.9787	95.5228		94.9033	100
0.729229		94.5297	79.5308	99.2761		97.4948	97.2809	98.4077	96.7152		95.3156	96.1263	97.7861	99.0397	96.1234	93.4143		99.4745	98.316	99.8566	98.2991	97.407		97.1187	98.5831	90.3654		99.184	97.6213	97.705		98.3821	98.3151	100		98.9488	99.3911	91.8075	95.3594	97.0638		0.729229		90.3445	93.2049	95.5694		96.0463	96.7509
0.969833		94.9427	89.2093	98.2512		97.4156	95.3715	99.0877	98.7264		98.2615	96.7659	95.5093	97.325	92.6453	94.0315		94.8725	97.1184	98.6254	100	99.0968		93.9041	98.8789	93.4746		99.9084	98.7393	96.6277		98.4071	98.6614	98.1954		98.6736	99.644	92.0273	96.8124	97.2464		0.969833		83.053	95.387	93.864		100	98.3615
1.2105		94.2289	88.7626	98.42		95.2545	98.7988	93.7913	99.3099		91.1843	98.2769	96.5669	100	95.3797	94.2759		98.057	97.4959	97.5	99.1536	96.4927		98.316	97.109	92.0671		99.6908	97.5894	97.4209		99.112	97.2996	97.561		98.0562	98.7697	88.8704	96.6268	97.6762		1.2105		88.8927	93.9807	95.9251		98.3319	96.7293
1.45117		94.3883	87.6245	96.8273		95.6811	97.9099	97.2374	96.0535		92.7686	97.177	97.2398	98.527	93.2969	90.9276		97.5838	97.083	98.4036	99.1697	97.2106		98.4061	96.8939	92.3264		94.9883	99.0155	98.2159		98.7504	97.2393	98.488		99.1017	99.2796	91.3965	95.9736	94.9948		1.45117		82.9846	95.2853	94.4686		96.7917	92.1388
1.69173		95.3145	86.679	98.8935		95.6618	95.3604	95.41	97.7603		93.3531	97.6498	100	99.791	96.1235	95.4395		98.1003	97.6153	98.2469	99.0155	96.8633		96.6023	98.8536	92.3009		95.5775	97.7154	96.5196		100	98.4565	98.6915		99.0795	99.3111	87.4847	93.2693	97.1294		1.69173		85.9479	89.0639	94.2416		96.5081	92.2185
1.93033		94.4679	87.1821	98.6275		96.296	98.8169	95.6945	97.5146		90.7855	100	97.2928	96.2129	97.47	93.3667		96.932	97.5215	97.4918	98.1817	96.1194		95.6342	99.1447	91.1691		95.2986	97.8088	100		98.0779	98.8493	98.9326		99.7846	98.6139	91.1604	94.9718	96.3543		1.93033		87.4104	89.2734	89.6406		95.9432	94.2198
2.17198		83.3937	88.9671	97.709		97.4345	97.2137	94.0514	98.9153		91.8087	95.5961	95.6881	98.7844	96.0782	93.9863		97.5983	95.6396	97.9012	95.8195	96.1672		93.9863	99.0419	92.2613		96.3808	95.8884	96.0656		98.0124	98.4825	99.7522		99.2492	97.8811	91.2745	92.5876	98.5889		2.17198		86.8428	89.944	88.4881		93.8586	92.1073
2.41783		92.9968	85.8763	97.298		91.8931	96.5871	96.3458	98.2197		90.0684	92.7629	95.9443	95.7097	95.5384	95.6436		96.1443	97.5308	97.277	95.2989	96.3063		96.7854	98.8517	93.1476		95.0599	100	99.0395		97.9237	97.7632	99.517		98.5357	98.1271	91.8729	98.6748	97.1075		2.41783		82.9604	93.9949	85.4451		93.2273	91.3109
2.65633		93.0793	87.6468	98.5179		90.5377	95.4118	97.7604	97.1994		87.1336	92.8319	98.7969	97.5674	94.3349	92.6643		96.4897	96.3408	96.9618	94.9915	96.6629		95.3151	97.2558	92.39		95.3896	96.8856	98.4866		97.9712	97.7122	98.1082		98.8423	100	92.563	92.317	97.872		2.65633		84.746	89.2307	84.9278		93.2656	96.6388
2.898		92.5834	88.8963	96.7926		94.9786	97.8991	96.6503	97.0578		89.854	92.5721	95.1536	94.5929	89.835	96.247		98.3839	98.121	94.6282	97.4452	96.1556		96.7863	96.1253	91.4659		95.3445	98.6569	99.5664		97.765	97.7694	98.4973		98.6347	97.9233	93.031	93.6195	96.8369		2.898		83.7324	87.1491	88.0214		88.6062	89.3212
3.13867		92.6545	88.8049	95.6709		94.2297	95.0061	94.6969	99.7405		91.6469	95.5257	96.8296	94.5439	90.0761	91.944		95.8251	97.0566	95.8938	95.0697	96.0737		94.1025	97.9581	91.6821		95.4609	95.0578	94.2238		98.0316	96.9848	98.266		99.1807	97.8992	91.8873	94.4662	97.6395		3.13867		84.5451	88.0869	87.9238		93.0669	90.5307
3.37925		92.9698	89.0078	96.0209		89.8084	98.7036	95.0092	96.9335		86.7201	94.4176	92.2275	95.6223	91.8722	95.7171		97.6367	94.987	96.1555	94.8374	95.6278		95.1655	97.2102	92.1366		93.2744	99.3238	98.8024		97.7115	96.296	97.8129		98.9291	97.6085	92.333	87.33	98.3705		3.37925		79.9732	87.9182	83.0059		90.3721	89.1948
3.622		92.4672	87.4817	95.8238		91.2172	96.225	91.7586	100		88.4331	89.2855	93.2845	95.4685	89.6325	94.7758		94.7278	97.2601	95.7562	96.6816	96.0741		92.5243	94.7995	92.142		94.1909	98.7766	95.3192		96.9777	95.5593	96.9318		98.1941	98.0995	90.9063	93.5207	98.6972		3.622		79.1873	83.0361	79.6945		88.0015	88.7687
3.86258		93.3431	87.318	93.9612		90.9093	92.6085	97.8767	99.0232		87.56	91.2189	92.8273	90.4547	89.4389	95.2839		96.0837	97.4329	95.9076	94.6925	95.059		94.5073	95.2851	91.7314		94.8767	98.3322	93.373		97.1698	95.588	96.7505		99.5133	96.9859	89.6002	93.5169	100		3.86258		81.4532	85.2986	82.5657		90.7813	86.1062
4.10531		91.9307	88.7791	94.2188		91.3835	92.0463	96.3519	93.7581		89.728	93.2686	92.0827	95.2481	91.256	97.4487		94.4766	96.1178	95.2861	94.3462	95.0747		97.4784	97.2741	89.4905		93.7672	96.3248	93.9407		97.8269	97.0067	96.9507		99.1657	96.4067	91.6761	93.9842	95.9759		4.10531		75.9364	84.6957	81.1176		86.8666	90.2101
4.34383		91.3056	86.8766	95.1292		89.8425	92.561	94.4724	96.6328		89.549	89.5533	91.2848	94.1812	90.7023	94.1737		95.9568	95.462	94.6375	94.0742	95.8908		93.6297	96.6565	88.9116		93.3243	97.6509	94.0476		97.3204	97.7194	96.0039		98.2219	97.5375	91.7319	96.1687	95.9922		4.34383		83.3261	85.6147	84.5735		84.7853	91.2187
4.58867		91.6227	87.6103	93.4883		90.5489	91.9736	94.2405	94.9811		88.1612	90.1632	89.2622	91.3719	88.727	94.5138		94.2715	97.6653	95.7909	95.4046	94.571		94.0979	94.311	87.8457		92.7955	94.7001	95.9269		96.8034	96.6806	96.5395		99.7792	95.465	91.4001	95.144	96.6027		4.58867		76.9574	79.6163	85.1201		83.9819	89.7502
4.82717		91.1316	87.912	93.3118		89.6221	93.6291	95.6444	93.0371		85.0077	91.7148	91.9022	91.8002	88.3369	92.5205		95.1501	97.529	96.4108	93.408	94.45		92.7007	96.1006	90.56		92.5111	94.8138	92.9497		97.8023	97.7885	96.4455		99.4541	96.2439	89.9177	96.7555	97.6291		4.82717		79.8783	86.0603	74.9271		85.5044	87.8482
5.06681		88.2369	87.3337	93.1255		92.0284	90.8299	94.4886	94.3388		83.9896	88.4749	93.8402	90.6059	86.7442	94.8306		95.788	95.6149	94.5593	93.7248	93.6896		92.3279	96.2991	89.8686		94.1447	95.5771	95.2594		97.1046	95.548	95.6984		98.968	97.2157	91.2266	92.3868	97.0179		5.06681		78.4791	82.6508	81.6074		84.0003	89.8545
5.30736		90.7768	89.1014	91.4023		89.5158	91.0619	92.2919	92.1361		85.4664	91.5079	91.401	89.3206	88.7771	93.5943		92.674	96.371	93.9956	95.0619	94.7677		93.7384	96.2076	88.9797		93.5128	95.7654	91.8055		96.6552	96.1266	94.986		99.0436	95.0114	91.8116	92.5109	96.0811		5.30736		79.7791	78.9005	78.3251		86.9487	92.4541
5.546		89.8578	87.3589	94.8262		92.3565	90.3065	90.6564	92.262		79.6787	93.5102	90.7403	90.3202	88.4055	97.3364		94.9513	96.4923	93.6341	93.4934	95.4172		91.4062	93.1533	88.571		91.8558	94.6815	92.0378		97.146	95.7372	95.3911		98.6724	95.8908	88.2052	92.5254	96.4106		5.546		78.8918	83.7477	78.4063		87.2139	82.7023
5.78867		89.2341	87.4842	90.0269		92.6032	90.9243	92.2542	91.5024		83.7693	89.3331	87.0641	90.353	87.4053	97.1593		94.4744	94.9564	93.9338	93.7731	95.4181		94.6242	94.0347	89.1949		92.3921	95.8293	93.3683		95.7278	94.6706	94.9446		100	95.3306	89.4078	90.4258	96.0767		5.78867		77.1938	81.5668	76.7915		78.7945	85.9887
6.02823		89.9289	88.4362	92.9717		87.4038	90.8104	91.3211	91.6723		86.034	88.3083	87.505	87.3206	83.6645	89.6863		94.3564	94.5223	94.3888	94.8225	96.1519		96.072	92.8363	90.1877		91.3201	98.7125	92.1014		94.3279	96.4476	94.3933		99.2049	95.311	89.2428	92.4995	96.4583		6.02823		77.7296	76.3243	78.9333		77.9636	86.6924
6.273		89.5198	88.9459	91.0151		90.8073	91.4376	91.3435	92.0295		84.2649	89.6169	88.0939	85.3916	81.7818	100		93.8156	95.0501	93.5647	93.4036	95.5562		93.1174	94.7334	88.2603		90.4686	96.2743	94.9117		95.0271	95.6667	93.8608		98.1426	95.5318	88.6929	93.0404	96.6436		6.273		77.5757	77.5243	79.5199		79.6267	84.6848
6.51367		88.8175	87.6206	91.4903		91.0971	90.1791	90.933	89.7553		81.6527	88.6267	95.4155	91.2848	80.3219			93.6524	96.248	92.8587	93.8892	94.8051		94.1592	94.098	87.9346		90.7687	97.0188	94.2291		95.3412	96.1399	93.3993		99.2094	95.9928	88.1748	96.2006	96.4324		6.51367		81.0467	78.5437	74.4469		89.1459	79.5311
6.75433		88.7891	88.3436	91.837		88.7848	89.4073	91.0593	91.3521		79.4853	88.1632	92.0302	89.1375	83.2621			93.5151	95.0926	92.5995	92.8541	92.3977		93.5552	95.4287	85.6633		90.3646	96.0877	93.4783		96.1622	96.5841	95.0778		98.9757	95.1556	90.0003	93.6011	96.2368		6.75433		74.528	74.9269	72.5913		80.3683	88.8405
6.997		86.6483	88.1433	93.9118		90.1063	96.7907	92.7241	91.0359		82.654	88.187	89.3009	87.863	80.1128	98.5419		93.8845	93.2893	93.7949	93.8317	94.3482		93.6164	91.3714	84.7821		88.9639	96.3749	93.301		95.4422	94.6583	93.8753		98.7272	94.6192	90.5234	95.6995	95.7413		6.997		76.0583	78.5117	70.9802		78.8787	82.6341
7.23767		91.6573	87.9797	94.4789		86.734	90.6076	89.4898	90.4507		83.9853	88.8485	92.8424	87.3523	81.6243	86.1972		93.2277	94.6269	93.8128	94.8995	94.7376		90.5713	94.811	85.9397		89.2089	95.476	91.1145		94.7716	95.099	93.4799		98.7687	94.8025	88.7081	93.9791	94.0021		7.23767		73.4898	81.0789	77.945		78.8072	80.7324
7.48033		88.8054	87.7931	91.5992		87.6243	88.0548	92.936	92.9516		77.5641	85.4387	92.3328	89.5635	83.4946	84.5741		93.0127	96.607	93.7243	92.8974	94.4852		92.4095	90.7909	85.5121		87.9072	94.2779	91.5114		94.1523	95.328	93.8486		97.7409	95.7871	90.6382	96.597	97.6599		7.48033		73.5894	73.6398	76.047		84.8177	83.3328
7.7199		86.4854	86.8933	91.7222		88.9948	90.8946	92.2739	90.23		80.6715	87.4425	92.1006	86.1761	83.1558	74.451		92.7274	95.6297	91.7018	93.1208	92.0193		91.7637	92.6566	86.298		88.4598	95.1856	92.7029		94.7941	95.1541	93.8882		98.7092	95.5193	91.1032	95.1799	94.8341		7.7199		76.073	73.0858	78.4013		84.0031	89.2626
7.96467		86.7112	87.0571	95.7068		85.5774	94.7025	91.6074	88.8346		80.5358	90.1227	92.39	86.7354	81.3443	67.541		93.6756	94.264	92.6848	92.3932	95.4364		92.3446	93.5383	84.409		89.046	94.643	93.5575		94.918	93.8494	93.6969		97.7849	94.8572	88.607	96.1897	95.515		7.96467		72.3334	74.9365	74.839		77.965	87.2646
8.20531		90.2792	87.9863	93.7242		85.6237	93.7939	92.5476	88.4498		81.7425	87.8215	86.9003	86.9304	81.5937	64.4218		94.6406	95.4655	93.6352	93.5583	95.4271		92.7919	92.539	86.746		86.2803	97.1709	90.4819		96.0585	95.7892	93.6252		97.7905	95.0718	89.0981	90.7869	94.7762		8.20531		79.0512	72.1355	70.5238		74.3816	79.1569
8.44698		89.6164	86.0285	92.2554		89.9723	91.8987	94.3466	89.1329		83.6527	89.6021	88.116	84.5844	82.1604	62.9067		93.7622	95.108	92.493	91.5641	95.3234		91.7301	91.3281	84.2954		86.9242	95.7956	91.5529		95.0003	94.4137	94.029		97.3445	94.8245	90.316	91.9064	93.8318		8.44698		73.1811	75.632	71.6806		82.5879	78.3136
8.69283		90.3489	85.9627	92.7328		84.6567	88.0838	91.4225	86.8321		79.1844	90.5151	86.5043	84.8657	83.2518	58.8859		93.3909	94.8781	91.053	91.2946	95.2227		93.3049	93.1652	86.0378		87.9364	94.9217	90.7601		96.2869	95.3612	94.9756		96.7732	94.1012	89.8179	89.3637	94.929		8.69283		71.2468	75.6735	75.1112		81.0566	85.1414
8.93769		87.7999	86.2083	91.4534		91.1311	93.1343	91.1517	86.7798		79.5721	87.1612	89.959	86.9116	81.0124	55.6498		92.9054	95.9637	93.1587	91.2096	93.5648		90.1776	91.8137	84.6467		86.3053	94.2425	93.3142		96.2689	95.4135	94.2715		98.0855	93.7243	86.9655	92.1754	96.6733		8.93769		77.2513	74.8859	71.7134		81.9626	84.0532
9.18033		88.8013	86.6883	93.7587		86.9011	93.2446	90.9133	87.8688		81.0166	90.4019	91.7597	86.0061	79.1535	53.6276		92.783	94.59	92.3311	92.2312	93.145		91.7524	91.353	86.0331		85.4979	93.1037	91.3986		95.5546	95.2506	94.4245		98.4522	93.6194	87.2382	92.0872	93.8112		9.18033		69.9141	74.7912	74.1819		80.0715	83.4472
9.41885		91.5744	86.243	94.2384		88.2199	92.526	91.8259	89.2778		82.9579	87.4443	83.1532	85.3916	78.0818	49.0919		92.4681	94.6034	90.6417	90.7199	93.9805		92.342	91.2637	84.6006		84.2342	96.3413	92.9909		96.9546	95.3468	94.5637		96.6723	93.4102	87.0529	94.0072	94.0899		9.41885		67.2408	76.6675	70.7401		86.2027	85.201
9.66367		89.4804	87.3819	93.1675		89.7523	94.47	91.9039	88.1254		82.2574	89.6348	81.2162	86.1369	79.4078	49.719		92.8573	95.3199	91.7137	91.4233	94.675		92.1166	92.5818	81.889		86.3014	97.9879	91.9304		93.9221	94.7018	93.8056		96.8572	94.0298	88.0229	89.9851	94.9021		9.66367		69.3669	73.1903	67.5973		82.8647	75.2282
9.90433		88.3654	86.6795	93.8826		86.7984	92.3588	89.748	90.2979		81.0457	89.4393	84.0668	84.1552	82.1371	44.092		91.5372	96.2896	93.125	90.0374	94.5309		92.7764	95.8934	85.8002		85.7509	94.2654	92.266		95.8255	95.0765	93.8706		97.5542	93.9469	85.1208	87.8394	93.7665		9.90433		73.306	70.1609	72.6203		81.3728	84.058
10.1449		87.6317	87.8792	93.8597		88.8263	88.8462	92.4736	86.5488		85.752	86.242	84.4335	88.1359	77.8006	46.916		92.1978	96.1983	92.4988	91.7009	94.8444		90.7239	92.6459	85.3823		85.5883	95.5015	91.1308		95.441	94.3271	93.8477		97.7328	94.0191	83.2442	95.1365	94.1295		10.1449		69.5954	77.2564	69.3472		77.6861	83.5504
10.3887		88.1766	87.9126	94.4232		86.3331	90.0868	92.6701	87.815		84.4925	88.8168	82.2636	85.6721	80.5772	45.0906		92.8387	95.8724	91.5876	90.0262	94.04		90.3385	90.3307	81.7169		86.1632	95.2466	95.1088		96.2012	95.4108	93.3648		96.4456	93.7208	86.1414	87.2436	93.5848		10.3887		72.1936	74.3194	68.2542		80.8078	79.4785
10.6313		90.1759	90.4054	92.7491		87.723	92.669	90.2841	87.2218		81.6156	88.1206	83.7014	86.2364	77.8075	34.5832		91.6803	96.3698	92.8022	90.9603	93.8544		92.2576	92.5824	85.5249		85.4407	93.3501	91.8339		95.6556	95.317	93.2729		96.6924	93.3328	85.1263	90.0621	92.7918		10.6313		71.8449	73.242	69.3889		77.3399	83.7536
10.8741		87.2093	87.0238	92.6141		88.3435	94.9353	91.5509	85.3436		84.0349	87.5195	82.456	85.6652	79.2269	35.7408		91.4245	95.092	91.9451	90.1702	93.9248		89.1835	93.1031	84.0869		84.6294	97.3198	89.9497		94.458	95.5843	93.8211		97.6622	94.7538	85.2155	90.7937	94.3605		10.8741		72.9626	76.4358	71.3955		78.1893	81.3752
11.1147		85.8782	89.8343	94.9822		85.67	92.111	89.6798	89.0339		82.0518	88.6725	86.0313	85.9951	78.0865	35.5065		91.1011	95.5319	91.5542	91.2204	93.8406		90.7097	92.9263	83.8264		85.9784	94.0176	91.9339		94.869	95.5699	94.3944		97.107	93.0284	86.2304	90.4127	95.4611		11.1147		73.5325	71.4249	71.7687		77.9045	80.8267
11.3553		90.6595	87.9432	92.3612		86.081	92.458	92.0803	87.7356		85.7444	87.1124	85.9871	84.0314	78.393	30.339		93.2291	97.1508	91.8389	90.3818	93.5932		91.8035	94.2103	86.778		87.0717	95.7784	95.3888		95.7013	95.3471	93.5949		96.6834	93.4405	85.2846	91.3866	92.9643		11.3553		73.8129	69.7288	71.1528		78.4357	80.7287
11.596		88.1073	87.7131	91.8223		84.6501	91.1901	91.4583	86.4811		83.0271	89.4314	83.6363	84.6534	76.0326	33.1764		92.0259	95.7328	91.6925	89.5337	93.6343		89.9929	92.2756	83.5354		84.9736	91.7094	90.795		95.7215	94.8592	93.4241		97.0905	92.6407	85.5877	90.2854	92.0945		11.596		73.3953	72.1864	66.4644		77.5608	80.403
11.8345		89.2616	86.6682	91.4984		84.0129	90.8598	90.796	86.3045		83.846	87.6068	85.5646	83.3532	79.8677	26.8251		89.5025	94.1135	90.9763	90.978	92.7561		90.4376	92.4068	82.0642		85.6757	95.879	89.9527		96.5097	96.3788	93.5529		95.7549	93.557	87.6258	87.0691	91.6591		11.8345		72.7054	73.5365	71.3088		77.3249	84.1688
12.0772		86.6296	87.4691	91.3006		88.9535	90.2887	91.6618	90.9194		83.9125	88.282	83.3237	86.7449	78.0326	26.754		90.387	94.0675	92.0055	88.7331	94.6759		89.4217	92.015	85.9076		88.1301	93.4688	90.5962		95.6433	96.0547	93.9071		96.1067	93.2768	83.5784	89.1348	94.1395		12.0772		66.5398	68.9767	69.1479		79.9583	80.9163
12.3178		90.2319	86.8163	93.1883		84.3314	89.938	88.3808	89.0833		85.2249	87.4088	83.2831	83.4311	81.038	24.3814		93.6036	95.7305	91.6606	90.2647	94.0657		93.0451	93.5005	84.9175		85.0755	96.0474	89.0881		94.9862	96.0653	94.3758		96.5276	92.8109	83.8362	90.6835	91.4514		12.3178		70.7943	70.8052	68.8395		77.5716	82.0793
12.5585		91.5382	85.7937	93.1125		88.683	90.9019	89.9297	89.526		85.2142	86.595	83.981	81.8895	81.8965	24.9377		92.2185	95.2188	92.3088	90.0332	93.2625		92.002	94.9962	84.0526		85.6747	94.0133	91.7525		95.766	95.6253	92.055		97.2868	92.2685	85.2952	90.9205	91.6833		12.5585		68.2578	72.6924	65.7359		79.0461	82.874
12.7981		89.8047	86.7285	92.9965		86.5289	92.675	93.63	85.663		86.6097	85.7314	85.2059	83.2733	79.295	24.2257		91.778	94.3904	91.8889	89.3588	94.192		92.1401	91.7253	82.9453		84.1748	92.9982	90.2556		96.1928	96.2477	94.3362		96.5883	94.5514	85.9724	94.3685	89.71		12.7981		72.7579	73.9217	64.1133		76.6532	79.7978
13.0428		88.1657	88.0161	93.3157		86.2249	90.4333	88.9779	87.1963		83.4201	87.3301	86.6194	82.0612	81.7965	21.5168		91.0501	93.5908	92.5749	89.2162	95.0986		92.6962	94.8845	82.5372		87.2206	93.0769	90.1184		94.5278	95.1723	94.1916		97.6703	94.344	85.1068	91.6782	92.733		13.0428		75.7799	69.3933	70.4028		78.1058	84.2619
13.2835		88.8807	88.3458	93.294		84.1897	90.6169	89.4449	89.0855		84.0402	88.843	83.2861	83.9943	78.7815	20.246		91.8158	97.1212	91.8144	90.1961	94.3296		93.5113	94.3313	81.1483		84.1594	97.3604	90.2121		96.5953	95.5849	93.3841		96.6825	94.4498	86.094	93.1848	93.0226		13.2835		68.3481	71.2843	69.2653		73.5831	81.5132
13.5231		89.4029	86.6973	90.5481		88.0592	90.9497	89.5257	88.4803		83.7772	84.9679	80.7329	79.9249	79.4456	20.5682		90.5459	95.2617	91.4721	88.7566	95.6727		90.348	94.7541	81.9651		83.8598	94.9167	93.3648		96.1276	94.93	93.7116		96.6302	93.3544	86.0419	91.419	89.9285		13.5231		66.0031	73.4445	70.2497		75.0915	81.1351
13.7627		90.0392	87.3615	91.8842		88.1987	90.8601	91.721	89.8251		81.5005	85.9943	83.2727	83.459	80.4799	14.1257		92.5667	95.881	91.1791	89.9232	94.6228		91.5524	94.1216	86.5812		86.19	95.3883	90.9547		97.3063	97.2308	94.0792		96.9117	94.0605	85.8575	88.0593	89.6251		13.7627		66.4889	71.7345	69.0159		75.0299	81.6636
14.0085		90.2677	87.9802	91.4225		86.2569	88.8694	92.7799	89.9771		82.5481	86.8897	82.1998	85.2017	82.2704	18.3412		90.5521	94.1035	91.8172	89.6229	93.8263		92.307	94.5201	81.082		83.5762	97.4355	90.0826		96.0089	94.5252	93.7679		95.3259	93.2632	84.8781	87.1646	91.2289		14.0085		66.4421	74.8199	70.4948		70.5316	81.6327
14.2512		88.5817	88.2696	91.3161		87.4193	88.8556	90.9133	87.1032		82.5122	87.9353	84.9082	85.7144	79.0318	19.582		91.577	94.4105	90.4377	90.2375	95.0137		90.2744	92.9329	83.6267		85.8315	94.8256	89.4645		95.6587	95.7423	94.092		96.576	93.7725	85.5277	89.6357	89.6244		14.2512		66.0108	68.9682	70.1058		79.3166	78.2697
14.4897		85.0881	87.834	90.6056		86.0518	90.9434	92.5408	88.6341		85.116	87.2525	87.0665	85.1555	78.9763	12.9039		92.4828	96.2568	92.7838	89.659	94.0432		91.276	92.323	83.9195		85.5253	97.2661	90.6166		96.5145	95.0337	93.6152		97.6631	93.5588	81.6582	88.7691	89.3028		14.4897		63.7334	74.1224	68.2467		72.2844	78.7528
14.7346		89.4059	88.4099	94.2721		87.0874	91.7925	91.545	88.8147		85.9097	85.8918	83.5184	81.9531	77.9543	12.445		90.8307	94.7496	91.8116	88.9312	94.043		90.0628	93.8576	81.9179		85.244	94.4107	90.7425		96.5397	95.5127	95.5511		97.6185	92.3145	84.8912	89.5733	89.3791		14.7346		69.7127	69.0456	63.8191		74.0627	83.2377
14.9752		89.8812	88.5547	93.2305		87.2351	89.8416	89.0108	87.7639		87.271	88.8879	85.1589	80.6024	78.6718	13.53		91.8305	94.3427	90.954	89.455	93.0545		90.7764	93.1566	84.5095		86.7267	94.8432	91.6062		97.2035	96.0807	94.1765		97.1079	93.6934	87.2535	85.4835	90.1311		14.9752		63.7157	74.1858	62.6498		76.2921	78.0731
15.2178		90.1828	87.1031	94.2611		87.1164	91.6872	90.7512	88.9846		87.9479	84.8567	83.291	83.5489	76.5245	14.0935		90.7713	96.1841	92.021	88.1177	94.4272		90.2754	96.2145	84.126		84.37	93.106	92.967		96.3371	96.3689	93.9062		96.311	93.15	83.3649	87.8466	89.6329		15.2178		66.0544	68.4416	64.4745		70.8518	80.0172
15.4564		90.0105	87.0071	92.4242		87.826	92.0404	90.003	86.5649		83.6843	87.8147	82.9089	84.6975	80.0484	10.46		93.1219	96.1127	91.0638	89.7299	95.8267		90.0074	92.9309	81.5073		85.3529	93.1922	88.0649		96.1066	98.916	92.94		97.2326	93.0716	85.445	87.1787	89.7281		15.4564		68.6844	67.1552	68.3196		75.5195	76.8525
15.7002		91.0041	87.0112	93.2841		85.8753	92.7801	89.8157	89.9723		84.9751	86.3866	85.3165	82.6916	85.9436	12.5991		91.8152	96.5754	92.6431	88.5548	94.4281		89.7445	91.3043	86.2436		85.2189	92.9813	90.8583		95.8216	96.8582	95.0097		95.7752	92.3839	82.6275	85.1844	90.8885		15.7002		68.531	70.5256	64.0698		80.4455	79.1606
15.946		91.4842	87.1489	91.7853		87.5535	88.6107	93.4386	90.417		86.2348	85.905	81.735	82.336	79.4218	11.4489		92.3656	96.5338	92.6652	88.6442	94.4273		91.9805	93.3753	84.1235		86.887	92.8698	90.5932		97.2663	96.1776	93.6719		97.0526	93.5431	84.1819	88.3272	90.21		15.946		63.5216	70.1876	69.4593		77.3928	76.221
16.1856		89.3074	88.0417	91.2117		88.3495	90.1009	91.3822	88.9007		85.0018	88.5608	90.315	83.1925	77.977	9.08988		92.2712	94.9374	90.8948	88.597	94.6494		88.8525	94.3492	82.7707		84.0392	95.1542	91.9472		95.9505	96.8253	94.0034		97.5784	93.2234	84.8697	86.362	89.0431		16.1856		63.6009	70.9566	63.9719		77.3469	76.7877
16.4283		88.1008	87.9115	92.5843		89.9783	89.0242	90.8804	85.7641		84.8772	86.8519	83.1698	82.6267	80.3517	7.38529		91.5915	96.3451	92.7347	89.2976	94.9405		88.8227	92.3809	83.8317		85.0643	95.2045	93.7363		96.3026	97.0282	94.0177		97.5461	93.8349	84.7829	91.0696	87.3944		16.4283		65.6306	69.4241	63.1477		75.8444	73.6835
16.671		88.5573	90.3832	91.61		87.5121	90.196	90.4973	90.6964		84.2597	87.5713	84.7817	85.1344	76.8238	9.16707		91.1076	96.6084	91.628	90.1684	96.0832		89.0528	93.5983	85.0315		84.9954	95.2036	90.864		96.7634	97.4173	93.2817		97.34	93.7255	84.8908	89.8787	90.033		16.671		63.9641	69.3032	64.2672		74.6801	77.3334
16.9137		88.3402	89.681	94.1832		89.1472	89.6752	89.5168	89.5018		86.4673	84.7269	85.3603	79.4115	76.2741	6.72361		92.9646	94.5372	91.2512	89.2768	94.9032		90.2746	96.0006	87.1465		85.9137	94.378	89.3493		95.7933	96.6672	94.6262		97.6867	93.2059	83.1811	87.5248	88.1213		16.9137		66.1697	70.4297	65.1732		78.6067	74.4415
17.1543		89.642	86.8333	92.4722		90.8552	90.274	91.9449	88.0842		84.9749	86.5293	85.1618	83.957	79.4489	6.70987		92.2844	96.2073	91.433	88.7015	96.2974		88.3213	94.3111	84.4283		84.7688	92.3936	89.9412		95.3716	96.7042	95.1555		97.0732	92.3376	83.4278	88.0751	88.4753		17.1543		69.5166	72.1229	65.2279		74.2637	77.7348
17.395		88.2673	89.4374	92.0172		89.8409	93.097	92.1229	88.0922		89.7783	85.7658	86.3438	85.0667	78.8959	7.69303		90.4715	97.6245	92.5138	89.8512	93.3949		89.7208	94.8741	82.9966		85.2287	93.609	89.9407		96.8181	98.4486	94.081		96.0121	93.5386	84.0349	90.3966	88.2974		17.395		68.6929	68.9963	64.4672		69.601	78.0622
17.6345		88.827	88.4033	92.8057		89.5085	94.053	89.9745	86.4323		89.4144	87.9306	82.8891	79.3415	77.823	6.70535		91.6593	95.4827	92.2932	88.5667	95.4689		89.2233	94.2039	82.974		85.2063	95.1669	91.3305		96.9227	96.3353	95.1689		97.7579	93.689	84.0202	90.2114	88.5805		17.6345		70.288	71.9761	64.3113		74.6454	76.5065
17.8773		91.0779	88.8194	93.1479		90.553	89.5621	90.1059	88.9188		88.6529	87.1904	81.442	84.5186	78.7575	6.00259		91.3532	97.2947	91.4116	90.0256	93.8706		90.5704	94.2195	81.9965		87.3146	93.8436	90.2251		95.8258	97.8768	93.5416		97.5509	93.3806	84.7036	87.0148	89.3501		17.8773		65.4422	67.891	62.8447		71.5033	77.7882
18.1179		90.8371	87.2084	95.8903		85.5914	91.1546	91.0038	91.5693		90.0555	86.7841	83.016	80.4052	78.827	4.42685		92.0797	95.9611	92.6574	87.919	95.87		92.4312	94.2321	83.1186		85.339	94.424	90.5318		97.2747	95.9374	92.7567		97.0493	94.5342	84.1584	92.4429	89.4417		18.1179		63.5302	72.095	65.0209		74.3477	79.8285
18.3585		89.6199	89.2729	93.4853		89.0406	93.2113	93.3036	88.8724		92.1512	86.1056	82.8829	81.8879	80.9099	8.35896		91.2319	96.108	91.1495	88.9628	94.879		89.2154	92.2669	85.4032		85.8514	94.6194	90.8052		96.2178	97.5473	93.5566		97.1432	93.9725	82.6256	89.0426	88.9484		18.3585		60.894	71.5352	66.6704		69.115	78.7774
18.5992		89.5028	87.1318	91.6345		90.3679	89.8253	89.9325	89.5092		89.1682	88.5737	83.4252	80.2533	81.6325	2.96609		91.8882	96.3083	91.8176	88.4151	96.031		88.0777	93.09	83.4376		84.9189	95.0442	89.8364		96.6254	97.6044	93.3498		97.3002	93.5012	85.3109	89.0123	89.1325		18.5992		68.0657	71.4521	66.274		72.401	78.4329
18.8398		90.7871	86.2881	92.6001		88.32	92.2039	93.4159	89.6223		91.1104	86.9766	84.1272	80.4941	80.3665	4.53804		90.4513	95.717	93.6532	89.1455	95.3505		90.1286	94.5925	82.2063		86.0091	93.9116	91.0641		95.854	96.1163	93.4561		97.7199	92.1126	84.2436	91.7653	88.8086		18.8398		68.003	71.3763	62.7113		73.7577	76.6214
19.0825		90.1318	87.411	93.2013		87.2184	91.1094	93.7413	89.6067		93.306	86.2599	86.7331	81.233	81.2434	8.92416		92.9241	94.9714	91.5619	89.0787	96.3784		88.1965	92.2846	81.6585		84.7848	95.0437	93.1038		97.9718	96.7788	93.3174		97.0681	93.2677	82.0847	92.5827	87.9361		19.0825		72.602	68.3993	63.7995		72.7474	75.3967
19.3231		89.1968	89.8574	93.2987		91.9917	92.4432	94.0707	91.6799		91.9807	87.0535	82.4214	80.8789	76.3235	1.45286		91.9754	96.6043	91.5709	87.7256	95.6875		91.242	95.2903	82.7543		84.9486	94.8567	88.3708		96.0831	97.253	91.3559		96.4208	95.0629	82.6586	90.3972	88.93		19.3231		72.8733	69.3355	64.4209		70.9509	72.5853
19.5617		91.5523	88.5447	95.7795		87.6995	92.3017	93.8849	89.9979		91.7742	86.0485	85.888	79.2719	81.4228	3.15375		93.371	96.1054	92.686	88.911	94.9009		89.3672	90.74	83.9016		85.1705	93.5835	94.0133		96.4204	97.8652	93.0789		95.7193	93.7009	86.4582	93.2792	88.274		19.5617		67.7045	72.1883	66.0146		76.2225	74.655
19.8065		91.9826	87.6934	95.6455		89.1807	90.719	89.6221	87.0821		92.4961	84.9157	83.7013	82.7296	79.2247	0		92.9315	94.8377	92.0867	89.2254	94.7995		88.964	95.1615	85.3187		85.9654	93.4728	89.6977		96.617	96.2576	92.2182		96.5617	92.9754	84.5187	96.6058	88.4271		19.8065		69.5506	70.9377	64.2686		72.3099	77.9409
20.0471		91.8378	89.1719	95.0063		93.1295	91.0739	91.8772	90.7215		93.7052	85.1997	79.7164	80.2302	80.9782	2.33436		91.1451	97.9891	90.8982	88.9588	93.9589		89.3992	95.4583	83.9904		85.6319	93.9757	93.8222		97.1566	97.524	91.8781		97.7343	93.4913	83.3338	92.3586	88.3142		20.0471		63.1463	69.1038	64.6061		78.5423	76.1583
20.2898		88.4097	86.5178	94.9677		90.9025	91.5261	94.135	93.7132		89.0739	89.1857	80.0206	85.1111	80.2094	2.78309		92.5393	95.9357	92.0825	88.6632	95.2308		91.2207	93.2264	82.2987		83.9593	94.2512	89.4152		97.2326	97.5884	92.7759		97.3714	94.0462	85.3211	88.5392	87.8349		20.2898		74.3031	65.2046	68.1299		73.3176	74.4782
20.5325		90.4435	88.6636	96.0193		90.9988	90.1048	92.0003	91.7596		93.3708	84.8761	83.8248	79.7365	80.3717			93.1103	95.2627	91.4145	88.6799	94.5618		89.1364	93.5844	83.395		87.0685	93.9527	88.6203		96.2256	97.2647	91.5574		97.7956	94.5205	82.0183	91.5896	90.0361		20.5325		68.956	69.7575	65.0663		71.2619	77.3309
20.7721		89.3975	90.0475	94.192		91.0544	90.0639	90.2574	92.0441		93.0526	87.8357	82.4684	82.1452	77.6742			91.0861	96.1572	91.3195	88.1703	95.5897		89.9385	94.9046	84.0275		86.4622	94.7974	91.6547		97.2732	97.2404	92.9673		98.6479	94.2064	85.1035	94.4009	88.5691		20.7721		68.1574	71.7282	64.1656		71.4478	76.0206
21.0168		89.873	88.1652	94.9876		90.0522	88.9396	92.5156	88.9327		94.449	84.7733	79.8206	81.5881	79.6257			91.9579	96.7193	92.4012	89.6159	96.9155		90.2615	96.2649	82.9488		85.498	95.8746	89.7631		95.8646	96.0849	91.0264		96.745	93.3123	83.8196	90.335	87.3135		21.0168		71.9678	67.1828	63.2863		71.0309	77.5881
21.2575		91.007	88.9288	94.9339		90.3165	91.8288	92.9162	90.5655		90.5223	85.6084	87.9787	78.4184	76.1995			91.4346	96.594	92.5567	88.8596	95.4596		89.913	93.9332	83.8689		84.0358	92.8583	89.4072		96.6645	95.7105	91.9374		98.6569	94.2328	83.9534	87.81	88.6553		21.2575		69.0827	70.6593	64.7466		74.3535	79.6116
21.4971		89.1674	90.3917	94.1098		89.0899	92.21	94.2025	92.3944		90.3419	85.4906	83.2676	79.4587	82.8437			90.4151	95.4729	91.6918	88.7135	95.2182		91.1025	93.6212	84.0973		86.0502	94.4704	90.4991		97.456	98.1738	92.3717		96.381	94.3261	82.7397	92.1588	88.3206		21.4971		61.8969	73.2808	62.4321		75.4141	78.2444
21.7377		86.033	89.525	92.4511		91.5976	89.3772	92.0237	90.2582		90.1662	86.3569	82.762	83.0215	80.762			91.9038	96.5389	91.9014	89.9442	96.0488		89.8835	95.4272	84.8279		84.7367	93.1044	87.7711		97.0682	96.0407	91.8202		96.6583	94.3267	83.1431	90.1207	88.1632		21.7377		67.7859	71.0033	62.1555		73.0085	79.972
21.9783		88.3669	90.4266	96.6792		90.5447	92.1561	93.6324	93.4224		92.6387	85.7372	85.9882	80.4017	79.8067			92.2872	97.2645	91.4725	87.6559	93.7578		88.4997	95.5657	84.8731		84.9092	95.0724	89.1387		97.4118	97.2746	92.0642		96.3888	93.9698	85.0246	91.9073	87.8726		21.9783		69.09	72.047	65.2048		72.899	74.3565
22.2179		88.3872	90.0786	97.1579		90.3712	93.4607	93.0425	92.9844		95.2954	86.6406	86.3049	82.1036	77.0371			92.7116	94.5048	93.4085	87.3434	94.4565		89.4605	97.2345	85.1758		87.3991	95.9551	90.4177		97.5651	96.658	91.6824		96.9619	94.9924	83.6795	91.6012	88.7708		22.2179		63.9394	67.715	63.0653		70.9366	75.3321
22.4607		91.162	87.589	94.4112		90.9719	93.977	90.4059	90.35		96.3829	85.5498	84.1108	79.2352	78.9983			92.0576	96.9339	91.5284	88.537	95.4621		90.6868	97.5122	85.7637		86.0829	94.2458	87.6767		97.7403	96.7261	93.0769		96.7053	94.7407	84.3699	93.1694	89.708		22.4607		72.8444	70.4373	60.6504		72.1582	74.3423
22.7065		88.2964	87.8179	95.964		89.7711	93.8642	94.4059	90.7927		91.0235	86.3449	86.2879	81.7113	79.6306			90.7213	98.2273	92.008	88.5898	95.0259		90.578	94.5396	87.0148		85.7387	95.2624	88.2542		97.6234	96.9156	91.1779		97.6981	94.7446	84.0656	91.5693	88.867		22.7065		70.4246	73.8041	64.4079		71.5555	73.8881
22.9471		89.1313	89.4173	95.8686		88.8695	92.308	92.6983	90.6566		92.8143	86.8686	82.6125	80.7584	77.8049			91.4899	97.6075	90.8145	89.1522	96.8325		89.4387	96.494	83.4124		85.6253	93.6693	89.4132		96.5127	97.8949	92.7118		97.8973	94.9158	86.8029	93.1527	89.3562		22.9471		73.91	69.1121	63.5623		78.3698	75.9738
23.1877		91.8383	88.7474	94.8867		91.5515	91.5089	96.7026	93.1164		89.4899	83.9164	88.1843	80.2521	77.0387			91.0782	98.0053	91.4798	88.3877	94.648		90.0551	96.3662	84.1262		87.3983	95.1676	91.6294		96.3918	97.9097	92.458		96.465	94.3603	84.4385	93.3513	87.0973		23.1877		69.6383	75.0517	60.1845		73.5404	77.8615
23.4283		88.4657	88.6433	94.2499		90.7162	90.8811	91.5116	93.4677		93.4868	82.7119	81.1937	80.0818	82.1107			90.9884	97.304	90.9352	88.934	96.5149		90.1228	95.9856	83.1892		86.4245	92.8961	90.2445		96.7814	96.7925	91.4564		96.6753	94.3273	84.4377	93.6429	89.5005		23.4283		71.6749	70.4591	65.3892		71.6723	77.1656
23.67		88.6228	90.0239	95.3809		89.6839	95.2539	97.2797	92.5086		92.7719	84.2512	79.1279	82.7742	80.8043			94.4424	96.9608	92.5712	87.5677	96.121		90.4281	98.5718	82.6517		85.8568	95.7688	86.7072		97.1274	96.7661	93.0986		97.052	94.2911	86.2687	90.4297	89.6042		23.67		65.0833	73.6733	60.691		74.1235	74.7389
23.9158		90.8806	89.4931	94.6835		91.1449	91.6721	96.8168	93.6195		94.1247	84.5329	83.4916	79.1019	80.7967			92.2521	98.0566	93.3304	89.7918	95.6531		88.9376	95.8338	83.6675		86.8752	96.5845	90.7643		96.963	98.4544	91.8804		97.8133	94.105	84.1927	92.5455	87.9839		23.9158		64.536	71.9367	61.0665		77.6202	72.8156
24.1565		93.5946	86.7715	96.2343		90.9389	92.2799	92.6895	93.849		94.8611	85.5292	80.718	80.4403	81.4926			91.3083	96.4387	93.3444	90.3919	97.4918		90.4476	96.1104	84.4037		87.5928	96.1905	89.6838		96.8361	96.2686	92.236		97.4534	94.642	84.3169	94.4043	88.75		24.1565		65.2167	74.7952	60.3575		73.9718	75.4973
24.396		87.5271	86.8866	94.6059		91.1156	93.5468	97.6132	93.4658		93.2942	86.1825	87.5685	80.584	82.3362			90.5315	96.9942	91.8162	89.9771	97.3784		91.4118	96.7485	85.5647		86.3214	94.5416	90.9782		96.8157	98.4677	92.4141		96.2897	96.1229	83.8403	93.6771	88.8813		24.396		73.4426	75.0085	62.7865		72.5523	75.7137
24.6419		89.1311	89.4928	97.3719		89.592	92.1703	97.3911	91.577		95.1814	86.6872	91.9528	79.4721	80.0326			91.132	97.0416	92.2747	89.1344	96.3364		91.8162	95.8035	83.0304		85.4024	93.7609	90.4433		98.0088	97.4296	92.58		97.5743	96.1274	85.0916	90.8905	89.1871		24.6419		68.1252	75.9942	64.7553		69.6534	75.8231
24.8825		89.7732	89.4276	97.2484		92.1766	91.5575	91.4285	94.365		92.6936	86.0585	84.0554	78.8655	80.9236			93.4244	95.0242	92.6857	89.4522	96.0314		88.6994	97.032	84.6123		87.3221	93.3806	89.8804		95.6421	97.9798	91.7328		97.3586	95.5532	82.8772	91.7965	89.3017		24.8825		71.5643	70.9411	61.5856		75.5688	77.838
25.1232		90.1583	89.0826	98.6417		90.534	94.6709	97.5385	92.2678		92.56	82.7338	85.6656	78.9761	82.9725			93.1352	96.1079	91.3512	88.9236	96.2569		90.1384	94.0715	87.5705		85.709	93.7022	92.9971		97.7241	97.2428	84.0734		97.5052	96.1393	85.7187	90.0967	90.0004		25.1232		73.5327	71.3717	64.5561		71.9648	72.3855
25.3627		90.1289	89.2602	95.1752		92.8577	92.2943	96.1745	92.2507		93.8827	86.2928	83.8054	82.4944	84.5196			92.2822	97.5149	90.8565	90.271	95.9548		88.2527	96.3538	85.3671		85.9953	93.7952	91.0406		98.3377	98.9478	70.0209		98.1136	95.0938	83.9482	94.5577	89.3109		25.3627		66.8649	76.7584	64.9621		72.7104	74.1849
25.6085		88.2695	88.6208	96.6902		91.3716	92.4091	92.6249	94.3829		94.5366	84.0221	85.1269	80.7665	78.8915			90.4863	96.645	92.9823	88.7659	95.1801		89.2323	96.782	85.4467		87.1186	95.373	87.8805		97.5952	96.8896	56.792		98.7098	96.2947	85.4828	92.6599	89.324		25.6085		72.8663	74.9234	61.1971		75.8612	76.0942
25.8492		90.411	88.7855	93.3332		92.2486	90.7901	94.5661	94.8548		96.0157	90.4469	84.2588	79.4376	79.3836			91.6283	97.2208	93.2297	90.3208	96.9849		91.3037	97.0553	84.1264		86.9037	95.1423	89.3211		97.003	97.9288	47.1773		98.6616	95.9633	83.5062	93.0154	88.1757		25.8492		71.8929	74.6384	60.3122		70.8915	73.8586
26.0919		92.8382	89.9929	97.7127		91.1746	95.06	93.5262	92.9166		92.7105	83.7859	85.6765	80.5798	81.9652			90.9604	98.185	92.3007	90.2121	96.0494		89.2726	97.4863	85.8201		85.8607	94.7454	89.1927		97.1845	98.3155	39.3216		98.104	95.6614	82.393	94.911	87.349		26.0919		65.0338	71.9305	66.4039		71.7024	77.4752
26.3305		88.7107	90.1687	95.4321		91.4002	94.5215	93.0288	94.0276		95.8841	85.445	82.2494	81.4551	80.1768			90.7171	98.3032	91.6275	89.3458	97.0506		90.8847	97.0992	86.5228		85.9103	96.5144	89.0461		96.5683	97.5014	32.9614		97.8037	95.4486	84.6413	91.6695	89.0968		26.3305		63.3969	72.1852	62.1559		74.2004	76.2601
26.5752		88.677	89.4729	96.3025		90.7787	93.9362	93.6254	92.8521		95.2614	83.7393	82.9759	81.444	81.2195			90.2368	97.0736	92.7043	89.9633	96.1642		91.6212	94.5892	86.242		86.9771	93.3412	90.3297		98.3467	98.6258	27.0215		98.2862	95.9393	83.3476	91.4977	89.3134		26.5752		71.7244	71.9373	61.9297		71.4891	77.2904
26.8159		89.8665	86.8648	97.9657		94.8162	94.1278	90.9647	95.4475		93.6253	85.3835	80.474	79.9333	79.2508			91.6363	96.4024	93.0635	89.2221	95.5434		89.9328	96.6772	85.9363		86.1036	96.2427	90.5672		98.2565	97.2684	23.43		97.7956	95.1657	84.6528	94.1962	89.835		26.8159		73.2877	70.6369	62.5033		76.4864	76.4823
27.0586		90.1344	85.9082	97.6976		90.4395	93.5571	96.5101	94.1081		90.5561	86.1755	80.2473	80.4595	81.908			91.0279	96.6768	92.5345	90.8792	97.9166		90.8135	97.5913	86.2273		86.2932	96.599	90.2096		97.5828	96.9755	19.1793		98.9048	96.7571	82.9375	97.0941	87.3734		27.0586		71.2207	76.559	60.3167		80.3723	76.2265
27.2981		87.1677	89.5351	96.7166		92.32	95.4095	93.5832	94.4577		97.7851	87.522	89.0928	82.8004	81.4242			92.4941	97.031	92.1365	90.8009	97.7757		91.24	98.3585	83.8544		84.0512	95.3369	90.1933		98.518	97.8741	17.5446		97.9694	96.1669	83.8741	94.541	90.5552		27.2981		65.6495	75.1228	63.4089		69.9105	74.6669
27.544		89.1048	88.6044	95.2815		90.2178	91.0636	94.4863	94.3695		97.8489	86.8843	81.2838	80.8931	85.2613			90.2549	97.7007	92.9967	91.0565	94.9271		90.2673	95.8959	86.9955		86.1551	94.731	88.4955		98.157	97.8994	14.4214		96.4872	96.1503	83.6114	93.2241	90.0001		27.544		68.1886	73.7749	64.5203		72.6306	76.5651
27.7867		90.1676	89.7353	97.727		92.8324	93.8862	93.0213	93.7459		95.7875	85.5978	85.0074	80.8126	82.1467			91.3076	97.5788	92.6061	89.2524	95.5817		91.0267	94.7356	84.5727		85.6309	95.7441	90.3128		97.5323	96.992	12.1551		97.9072	95.8409	85.1728	93.1284	90.8329		27.7867		69.6204	75.9149	64.2495		71.7709	77.5025
28.0273		90.3157	91.4598	98.5263		92.9511	96.0233	94.2051	94.735		94.039	85.8584	81.6246	83.5644	83.6578			92.955	96.9274	92.3886	90.1249	97.5376		90.392	96.0985	88.344		86.8711	92.623	90.6036		97.5416	96.9105	11.7163		97.9072	95.7066	84.675	93.9837	89.8081		28.0273		72.2023	76.4115	63.6268		73.4579	78.423
28.268		89.4545	90.5583	95.8573		93.3813	92.1701	93.5874	96.1117		94.1097	84.8415	81.3384	81.1686	82.5088			91.3388	99.1655	90.6519	90.0876	97.7365		91.75	97.1309	85.7632		87.1898	96.576	91.4557		97.5735	97.1812	9.49229		98.2614	97.0383	86.1692	99.2275	90.8229		28.268		66.8637	73.7028	65.0258		72.0549	75.5178
28.5107		89.2487	89.8605	98.206		92.1123	93.2395	93.466	95.2785		94.9598	84.2387	87.7205	78.5441	81.268			91.8494	97.7548	94.0837	89.3446	97.2164		90.8432	97.881	85.1338		84.4231	95.0949	91.7961		96.8349	98.3846	8.4691		96.646	96.4522	85.8382	95.2595	91.0074		28.5107		68.8725	75.9579	60.2719		70.8861	73.5046
28.7513		90.1842	89.3185	79.422		90.9595	93.8714	95.7218	96.3445		93.6263	84.4659	86.0989	81.7688	81.9285			90.6819	98.0022	92.2095	90.3094	97.681		91.684	94.062	84.4105		86.7751	95.8769	90.6248		98.3827	98.2063	8.08069		97.4349	96.2219	85.9879	93.9667	91.069		28.7513		67.3895	70.4511	64.5055		71.3391	72.7072
28.994		88.7569	88.9435	72.8334		91.3317	92.2826	95.295	98.0226		93.1176	86.737	81.91	80.5857	79.927			91.755	98.1441	92.15	89.3248	97.9289		89.7933	95.7895	88.7212		87.1704	94.5354	90.4822		98.0999	97.5247	6.68812		96.932	97.2183	86.4206	92.4054	91.2669		28.994		70.4851	71.8687	65.3997		71.8625	74.0496
29.2346		92.2504	90.6267	65.8114		90.3768	95.3884	95.3451	94.9323		97.4002	87.0396	82.3771	81.1968	84.0483			92.2344	98.4159	92.5918	90.95	97.7627		92.5392	97.8814	87.0574		85.8938	94.7226	91.987		98.6473	98.1998	5.42034		97.635	96.5711	85.7089	97.3826	91.7398		29.2346		72.3101	73.7426	65.3782		74.6021	76.1739
29.4752		89.2769	91.4445	62.2572		90.1721	93.5337	94.4453	96.5095		98.1296	86.9685	83.0899	80.9703	85.1512			91.7581	97.0647	92.0521	89.3266	98.054		90.7266	95.5183	86.0932		85.8449	94.2788	90.6124		98.9843	97.7817	5.39513		97.1438	95.1045	86.929	93.2214	90.9687		29.4752		72.8715	77.2482	63.4706		73.0916	72.145
29.7148		90.7061	90.7565	57.8981		92.3886	92.7139	96.4433	98.2746		97.7638	86.9617	83.3993	81.7817	81.8353			93.2573	96.8688	93.9238	89.5506	96.8799		90.2492	95.5688	89.0227		85.5388	91.4686	91.2878		98.1819	97.8299	4.72878		97.6499	97.1654	85.0241	94.6475	90.6518		29.7148		68.076	75.637	64.2833		72.9368	74.8927
29.9607		91.1557	91.1897	53.5968		92.2473	96.16	100	83.601		93.6699	88.7443	83.9124	79.3957	84.9983			93.1834	98.386	91.9863	90.747	97.8137		91.2347	95.8678	88.0722		85.8165	95.5751	91.6301		97.7764	98.6108	4.44903		97.0167	95.7	83.2035	91.9138	90.1236		29.9607		70.4119	75.7804	66.4495		74.373	73.3031
30.2013		92.2052	88.4774	52.4248		93.2418	100	95.9843	73.6528		92.1664	85.6013	79.2749	80.7925	84.0227			93.5204	97.063	91.3336	89.5456	98.3761		93.2045	95.7408	86.1502		86.3275	94.0454	88.6595		98.2853	98.1666	3.26631		96.4232	95.9247	88.6455	92.9048	92.8631		30.2013		73.1537	74.3507	64.6794		73.7104	80.2545
30.444		91.6224	89.0909	46.3713		92.1731	94.5803	95.606	67.6786		94.2399	86.4698	84.6057	80.5191	83.5192			91.6109	97.9954	91.6245	91.4578	99.8479		92.6473	97.2737	85.3325		85.7811	96.4736	90.4159		97.2179	98.7093	3.53567		98.1809	96.1705	85.5164	95.8037	91.1943		30.444		69.3221	76.4018	62.7986		70.4996	76.4562
30.6847			30.6607			93.2362	96.1164	96.6229	66.0931		94.9695	83.7442	82.4272	79.5285	82.2533			92.9326	96.9763	93.3109	91.3582	97.3424		92.454	96.3594	84.2861		87.1749	95.0501	91.4958		99.4099	99.4847	3.63492		97.4381	96.9354	86.7015	98.2917	92.213		30.6847		72.7367	72.367	64.1007		75.0976	74.9863
30.9252			30.9002	79.6214		93.3131	95.394	95.4941	61.7502		92.9923	88.2522	83.9775	81.6839	83.6143			90.4727	96.7809	93.8477	89.851	97.017		91.973	91.3647	85.1758		87.4449	93.1578	92.5397		98.5357	99.588	2.91241		96.9057	96.6225	87.1527	92.9334	92.3306		30.9252		71.6548	81.2796	61.393		75.9239	77.6504
31.1638			31.146	71.4337		92.5223	95.4712	98.3832	57.2514		96.7684	87.4974	82.587	77.5525	83.5669			92.6579	97.3812	94.4695	90.8382	98.4385		90.3486		86.5472		86.7961	97.8777	92.102		99.3077	98.7921	3.28687		97.8701	96.9149	84.9151	95.3411	90.9745		31.1638		70.5326	78.3863	62.9575		63.1033	77.815
31.4034			31.3867	69.912		94.8826	95.6405	94.7186	54.4243		97.4886	87.0643	83.7389	81.627	84.5315			93.3209	97.6871	92.3636	90.8707	98.5773		93.6794	94.2708	86.1431		84.2375	94.7373	91.8398		85.2207	98.956	1.83334		96.7989	96.8335	86.6846	96.7214	93.1488		31.4034		67.6795	72.1825	67.056		56.6995
31.644			31.6273	64.0183		78.8816	80.6632		51.1548		96.8696	86.7436	85.708	79.1212	82.9112			91.3965	98.4634	94.299	90.5533	97.2937		91.1746	85.3061	85.2782		86.0488	92.1329	95.6301		74.7658	97.4183	1.28932		97.7164	96.6766	85.2047	94.9582	91.676		31.644		74.3763	77.4683	64.5807		53.3881	58.407
31.8867			31.8668	62.1309		72.9762	62.2942	77.4609	50.3229		99.2815	96.6584	84.015	79.9773	83.4808			92.1426	95.6765	92.1937	91.0243	98.4887		91.5772	81.5353	86.2343		85.6827	94.8997	90.9424		63.9873	97.7851	1.67584		97.9132	96.8745	84.5816	95.8911	92.8173		31.8867		74.8029	75.5668	65.9685		50.8696	49.9986
32.1263			32.1055	57.4431		67.0674	67.3826	70.9153	47.4393		98.4705	84.6484	82.4673	79.4922	77.6138			84.5922	98.4864	92.7611	90.7948	99.5134		90.4389	76.8794	87.7032		85.313	93.561	94.1877		57.8416	97.9066	1.72431		98.6413	96.0495	90.2332	98.3414	91.9306		32.1263		66.6577	79.7082	68.2904		48.2527	47.2589
32.367			32.3502	54.3022		62.713	62.376	66.4369	45.5557		97.1981	81.2887		81.4787	82.7056			74.846	98.9143	93.5901	91.7447	99.4407		92.0904	73.1679	88.5043		84.9998	92.6378	93.7828		50.348	98.5577	1.65699		97.5593	97.4739	85.491	95.5143	92.3897		32.367		71.6268	77.5374	63.5916		46.7472	39.5595
32.6097			32.5908	54.3553		58.994	58.1447	64.6299	41.9379		95.2023	77.1308	90.3038	78.317				67.3222	96.4299	94.3521	89.822	100		91.0002	69.8079	87.9737		87.0285	95.8038	91.5082		45.4655	98.0719	0.734142		97.7277	97.0882	85.8127	95.2384	92.1109		32.6097		69.4643	83.1308	68.27		44.0163	41.7923
32.8492			32.8336	49.8562		54.245	58.1492	60.4571	41.3047		96.9337	68.9361	81.5494	79.273	100			61.3809	98.6468	92.9291	91.2194	96.6187		92.1366	64.4931	87.4641		86.4964	94.5156	92.2021		40.3122	96.9875	0.433829		97.6903	96.8659	86.3127	96.733	93.3507		32.8492		64.9483	72.388	67.0489		38.9829	44.1223
33.0898			33.0722	45.4005		55.9211	52.7445	55.3978	41.6068		100	64.8767	81.4149	80.5883	88.5833			57.6753	97.6844	92.5629	89.2824			93.1927	57.5096	88.1663		86.6515	93.8055	90.4515		37.062	98.6337	0.186378		98.7089	97.3209	87.3964	100	92.3408		33.0898		78.9528	76.0181	63.6472		39.3625	37.3748
33.3326			33.3169	43.9312		51.1139	51.2378	55.0697	35.3245		97.6387	63.6544	79.1348	77.3708	82.0473			51.5458	99.1671	93.4912	91.0865	88.9799		93.6833	61.3337	90.8923		85.3599	94.0219	92.6089		32.5463	98.5971	0.401168		98.4585	97.8038	85.1029	97.0818	92.4436		33.3326		68.2986	77.1883	62.7805		30.2333	35.1929
33.5712			33.5575	42.7944		49.8037	48.3888	50.1029	37.6147		97.6181	58.2181	75.1604	78.6212	71.599			48.9218	97.7258	94.4754	91.2429	79.9361		92.3788	53.0883	89.3786		87.5819	96.0623	96.0566		29.4096	97.6612	1.61844		97.83	97.693	86.8686	95.6441	91.4055		33.5712			77.3743	65.8159		30.7987	31.9774
33.8138			33.8002	42.521		47.126	46.3051	48.1035	37.1963		95.1796	58.6335	73.1212	78.8518	68.7694			44.6329		92.6642	89.5344	68.3073		93.4575	52.8347	88.7683		86.4615	93.6155	93.8775		26.8063	98.9379	0		97.0813	96.6302	87.2366	94.8133	93.5298		33.8138			75.5603	62.5906		31.4162	28.802
34.0534			34.0398	38.8803		44.3605	39.382	47.1708	33.9109		91.1848	56.7784	68.7054	82.6798	65.286			43.0211	88.4291	93.4245	89.3159	60.1619			51.1453	88.5074		88.3602	95.4658	95.2089		24.2054	98.2768	0.892582		98.6033	97.462	85.4722	99.8546	91.9806		34.0534			78.0247	66.1325		29.9733	28.5746
34.2982			34.2805	36.9155		42.2963	43.1647	45.8117	30.3131		94.2598	50.375	65.5924	77.0837	62.8218			40.623	71.0041	93.3595	90.4333	53.5754		87.4083	50.4696	88.3717		86.8649		90.0796		21.0681	97.6753	0.48175			97.7292	86.7811	75.6542	92.631		34.2982		72.9644	78.8693	65.6848		32.2535	31.9467
34.5388			34.5252	33.7998		41.4773	38.6501	40.8073	26.8063		87.5391	50.3229	63.9088	79.4375	57.9617			37.8698	68.8628	93.2207	90.5393	48.9132		76.121	49.5838	87.3835		86.9194		94.8668		19.5954	98.6912	0.640263		63.5492	96.2418	87.133	61.2727	90.4151		34.5388		53.6059	77.7211	66.902		26.3241	25.3497
34.7773			34.7658	32.0407		40.1432	38.5485	39.4453	29.1563		82.9054	48.6736	59.3806	81.6496	55.9144			37.378	60.2131	79.6868	89.379	44.7242		64.4536	44.855	89.4984		87.395		94.3647		17.1972	100	0.609527		37.5785	98.5848	87.8185	44.7056	92.6538		34.7773		50.7405	74.2643	65.9613		26.9548	23.8685
35.0222			35.0065	32.9508		38.0546	33.648	39.0568	26.3671		77.9414	44.5653	60.8825	78.9007	53.1904			35.7959	56.5146	71.5052	90.8209	41.1866		58.1081	43.6321	89.724		86.9168	92.4549	93.2382		16.0706	98.1037	0.433285		22.3506	96.8174	86.5775	35.8153			35.0222		46.8556	82.0952	69.0435		30.2411	25.0875
35.2628			35.2471	32.3104		36.4007	33.0182	37.9058	22.9846		72.1948	42.3144	56.419	82.4501	50.0768			33.7787	51.9417	63.8501	91.5491	36.9921		54.3037	42.0175	89.8349		85.2716	86.8438	90.9352		14.2052	99.6226	0.901011		14.0276	97.2582	88.5644	28.6042	66.0242		35.2628		41.3968	76.8356	65.876		22.4765	26.1022
35.5055			35.4898	29.5178		35.3679	34.4308	34.9831	25.8582		69.9623	40.3087	58.5066	78.5482	45.6671			33.0038	47.3386	57.3145	92.6903	35.3633		46.8322	39.3429	90.3298		86.8974	84.0414	93.8316		11.9352	99.1237	0.543913		8.91191	96.3149	87.5896	19.9278	38.1389		35.5055		33.7589	75.835	65.4036		23.3503	22.0663
35.7451			35.7325	29.5985		34.1814	34.864	33.8235	24.0998		66.6709	41.8889	54.8461	80.0281	46.7588			31.1492	44.2625	52.2921	91.4762	34.3566		44.543	42.0052	89.4732		87.922	79.2534	95.9258		11.5671		1.28249		4.89456		87.8956	16.0644	19.9551		35.7451		30.4538	77.5366	71.5601		22.6603	20.6568
35.9857			35.9731	27.9193		34.6803	31.5229	32.7587	23.0884		60.5422	38.6358	46.1741		42.5324			29.0203	39.3841	48.9892	91.2602	31.1614		40.5299	36.8436	92.2796		86.4803	77.8775	95.6588		9.47061	90.9437	0.741009		3.3194	74.8339	87.851	9.60455	11.5204		35.9857		29.5899	73.5881	41.8658		28.2335	22.4773
36.2253			36.2148	26.917		30.1662	30.3087	29.5242	22.0789		57.2988	38.0308	49.8305		41.0052			28.4833	37.8969	45.0171	91.0681	28.1119		38.1728	35.7355	89.7781		87.4948	70.19	93.9651		8.81373	77.319	1.4661		3.92624	51.1644	87.6978	11.515	7.13264		36.2253		25.7949	78.5417	53.6768		20.7512	19.4617
36.4712			36.4575	27.2659		29.9071	29.1097	30.8719	20.0475		56.7233	36.0479	48.7309	83.7071	41.5779			27.5747	36.4312	43.2924	90.7295	26.2443		35.0409	35.0465	89.6544		87.051	65.9369	93.7276		8.80207	65.5835	0.330141		1.90045	35.125	87.4893	5.7932	3.8929		36.4712		20.6922	79.5402	48.3849		22.2437	19.9704
36.7097			36.7002	25.5371		31.7623	28.408	29.9041	19.3368		52.7352	35.2376	43.1658	76.2937	42.4595			26.7545	33.2751	39.8537	91.1426	26.6633		29.5237	32.8616	89.11		80.4552	66.8877	90.4843		7.66653	55.6275	1.28383		0.71794	23.9898	88.0707	5.13452	1.65233		36.7097		24.9149	60.7615	45.0226		15.9221	16.5046
36.9545			36.9408	23.1868		28.6511	28.8566	30.1184	19.5014		50.5284	35.5597	47.0837	75.6824	34.543			23.8726	30.8733	38.0459	91.1213	23.1295		28.6724	30.7213	88.7197		88.2498	64.7089	94.9358		5.79721	46.8863	1.48921		2.07948	17.2796	88.2462	3.90747	0.882333		36.9545		18.1899	44.4158	35.5904		18.6992	12.8944
37.1951			37.1815	20.3171		27.5123	29.1781	27.9892	19.4322		49.5689	31.9506	43.6927	69.5733	37.8561			23.6723	29.6941	35.5001	80.5134	22.7537		28.6021	31.5905	92.6989		80.4646	59.3517	96.2156		5.63819	41.1582	0.781845		0.842772	12.3192	87.1283	3.76567	0.0993543		37.1951		11.0846	43.2617	33.582		17.6939	17.012
37.4347			37.4232	20.9743		26.9433	25.6387	28.6605	17.369		50.6996	30.5311	41.1186	65.697	34.857			21.633	28.0134	34.2448	70.7448	21.1972		25.5073	27.7048	91.7512		75.6541	58.8811	93.5818		4.80515	34.8579	2.46394		0	8.93939	87.8269	2.67462	0.28072		37.4347		18.908	34.8732	34.6416		14.1498	14.5383
37.6784			37.6658	21.1684		26.0335	26.5416	26.785	18.4669		49.8795	32.199	37.152	63.1638	35.147			20.4973	26.846	31.3256	63.8388	18.9544		23.7587	26.6831	92.2364		70.1389	54.3846	95.0336		4.47764	30.9213	1.72693		1.46929	5.93408	90.7462	2.28504	0.48957		37.6784		14.625	30.5023	26.1556		15.341	11.1731
37.9232			37.9044	21.2737		28.002	25.9698	26.6217	17.6907		44.7591	30.1363	39.2419	59.4873	32.7494			20.1545	25.0587	30.859	55.1309	17.0646		23.0983	28.4406	89.482		65.3372	54.3128	97.0559		3.77176	25.1498	2.24708		0.491191	4.81265	88.4554	0.670446	1.38033		37.9232		16.7306	27.9042	28.5389		15.9183	12.257
38.1638			38.1492	17.0719		27.356	24.0256	23.1047	16.5759		41.9391	28.3246	38.045	54.4522	29.3015			20.8439	24.9833	28.9944	52.6866	18.0208		19.7219	23.1854	91.6742		60.6258	49.6469	96.2084		3.00603	21.8879	0.703479		1.12908	3.75942	88.5991	0	0		38.1638		16.5377	26.7484	22.7085		17.2843	11.0611
38.4045			38.3898	16.054		25.2799	24.7714	23.5857	16.2529		42.1991	29.2468	33.8762	54.1478	33.1944			19.2303	22.6338	27.9587	50.2693	16.2409		21.721	23.0296	89.5692		55.7537	49.8537	97.155		2.42276	19.1407	2.32555		1.91232	1.45731		1.588	1.84619		38.4045		14.4035	22.9777	20.8114		16.4425	13.6616
38.644			38.6325	18.9661		22.4524	20.3834	23.4148	15.9897		39.964	26.7521	38.7316	52.1085	31.4889			15.9686	20.532	24.9087	44.3101	15.6014		17.7797	23.5761	90.5535		53.7984	49.2772	92.7789		2.16039	16.5192	2.41079		2.1368	1.6259	66.8655	0.445316	1.30322		38.644		11.5221	23.5667	19.9154		13.6042	10.3462
38.8899			38.8732	16.0611		21.7399	20.6889	20.0194	14.7544		39.0559	25.8652	34.2463	47.8667	27.6664			15.7405	21.165	24.3335	42.012	15.8723		18.2596	26.1068	93.9929		51.0099	49.2212	95.1836		1.8716	15.0701	2.4348		1.42643	0.332907	40.4205	6.70565	2.33831		38.8899		15.8023	22.0849	17.7226		14.1024	5.19439
39.1305			39.1128	16.9907		21.9853	22.7902	21.1689	13.2485		36.6383	22.2379	31.0684	45.0886	28.6227			16.0784	19.1763	21.8975	40.4091	14.7679		16.9757	23.3396	90.8502		46.8659	45.506	93.8633		1.30033	11.5552	2.67974		3.30567	0	23.022	6.06605	2.27736		39.1305		15.8981	22.647	18.5548		13.2723	9.80411
39.3712			39.3533	13.1634		21.5703	21.5842	21.9436	12.9304		38.0622	25.2025	29.9545	47.6595	26.5397			15.4768	18.3279	21.6341	36.2927	14.4832		15.1263	23.9082	91.091		45.1846	43.3696	94.8578		0.87362	9.40009	1.90836		4.16881	0.998929	14.2032	5.3518	1.57718		39.3712		13.4903	18.5402	16.1583		12.6312	10.9537
39.6107			39.594	13.7267		19.9565	20.8774	19.6703	11.8214		33.9846	22.3201	26.9439	43.8652	26.4702			12.9521	16.2386	21.104	33.539	12.8729		15.6139	19.5996	91.5413		41.9411	42.6029	93.8986		0.483164	9.6974	2.48348		3.92453	0.514933	9.30224	2.52908	3.07719		39.6107		14.0783	18.3592	16.1689		14.2889	11.2653
39.8493			39.8347	12.5346		18.98	20.4069	20.0461	13.847		31.9104	23.8386	28.0155	40.72	27.678			14.4432	15.5577	19.5738	33.0836	11.8821		12.8675	21.5091	92.1125		40.7461	41.2683	96.1096		0.686764	7.53237	3.09152		4.47875	0.709173	7.17281	6.82563	4.49108		39.8493		10.1326	16.6285	13.4726		10.911	9.38527
40.093			40.0773	10.9742		19.1166	20.8632	21.3468	11.2471		29.3082	18.9773	22.3898	41.3918	24.3042			14.262	15.5906	18.1244	31.4361	10.5813		11.0865	18.0654	92.4159		37.5873	40.2944	95.7106		0.562253	5.34519	3.31659		5.02163	0.864542	2.04102	5.29454	3.68547		40.093		6.88017	13.7698	16.6563		11.2562	11.1959
40.3378			40.3201	12.4311		19.1785	17.7764	18.2674	9.75543		30.5705	22.4042	22.7436	38.1896	23.5288			12.6674	14.0822	17.3449	29.2591	10.655		10.5997	18.5017	92.1689		36.4267	37.0064	96.2652		0.694519	5.42629	2.52298		5.31653	0.0775356	0	7.21794	4.72492		40.3378		11.7514	15.4381	12.797		11.1984	5.556
40.5785			40.5648	13.0469		14.7834	17.177	18.2994	9.89979		30.4675	17.7382	21.3872	39.0641	22.8968			11.9387	13.105	17.8917	28.1798	10.3154		10.9351	18.0661	100		34.9233	35.9371	94.5626		0.293121	5.84463	2.79212		4.92364	0.904929	0.723221	9.8278	4.31819		40.5785		8.63894	15.8881	10.9872		10.3631	9.98198
40.817			40.8076	12.8201		18.7356	14.3776	17.4189	9.44577		25.4347	16.1209	21.1053	34.7461	23.3374			11.9135	13.39	16.3613	27.1414	10.4634		11.368	17.1839	81.5991		33.9193	36.7087	95.1266		0.313622	3.82235	2.95521		5.60062	0.966565	1.81076	8.64711	4.92451		40.817		2.14855	8.09385	10.3429		12.9806	11.3704
41.0618			41.0461	9.91233		14.8352	14.5529	15.9552	11.7194		23.9991	15.9401	17.8669	34.5196	23.25			9.29569	13.2668	15.6128	26.2959	9.7145		8.57528	16.259	67.0946		31.2336	32.2724	95.1387		0	2.52938	3.80281		6.77374	2.15828	1.18022	9.40413	4.63482		41.0618		9.75418	15.1031	10.4704		7.01815	3.66944
41.3024			41.2909	9.57461		17.6556	16.3128	16.0791	7.41552		24.9984	19.7892	23.5416	32.1849	20.5598			11.4217	11.6435	13.7867	26.2487	8.56917		8.79455	14.6448	59.4387		29.6507	32.6451	94.9814		0.381318	3.99084	3.79489		6.48432	1.80314	0.0530601	7.13903	5.25652		41.3024		8.34203	9.45367	10.9393		9.06016	4.12716
41.5461			41.5315	8.00733		15.4354	15.6228	16.8238	7.4119		27.2817	17.0761	22.253	32.3336	17.8895			8.72627	11.0294	13.6802	22.3612	7.22822		9.39945	16.1821	50.5063		28.1808	31.4523	94.5988		0.48148	3.59847	3.88456		7.50337	1.64236	0.0688636	11.797	5.06692		41.5461		5.13373	10.0363	11.0769		11.0561	3.67454
41.792			41.7722	8.58996		16.2756	14.9004	16.4611	9.20685		20.7277	15.8175	20.9755	30.5505	16.7907			9.43378	10.7679	13.3449	22.795	7.30773		9.44483	15.5008	44.7885		25.1504	30.0051	97.1475		0.421599	3.6502	4.67272		7.37298	2.65761	1.24008	11.645	4.54683		41.792		2.51347	11.3558	7.48957		7.27561	5.11001
42.0326			42.0107	9.46558		15.3933	12.0514	15.1322	8.80312		22.214	15.5529	21.6662	27.8317	18.0105			8.02633	10.3943	12.2429	21.0442	6.17466		7.29865	14.8127	41.7891		25.5778	31.5099			0.368392	3.54834	3.87743		7.92475	61.2217	2.61575	8.75857	6.58864		42.0326		6.06164	9.97775	7.60369		9.64006	4.73344
42.2722			42.2555	7.82576		14.9998	11.6452	10.9151	5.8332		19.4261	13.6425	17.8632	28.5534	16.0972			7.74603	10.1887	11.6282	19.2174	6.03393		6.60233	14.2497	37.8296		23.6205	28.4198			0.597574	2.56172	4.47098		7.80751		0.862399	15.2057	7.34502		42.2722		5.49546	9.93462	9.70043		10.5885	5.05262
42.5128			42.4982	7.08556		14.1009	12.4296	13.0481	7.78244		24.1009	13.1095	19.0032	29.6481	17.0429			7.37072	8.25314	12.4079	18.7379	7.22193		7.55188	11.6411	35.9455		22.581	28.8962			0.426439	3.62984	4.03544		8.18279		1.51103	14.209	7.08199		42.5128		5.77825	8.46751	6.6095		4.1011	0.456791
42.7513			42.7388	9.53147		12.812	12.4249	13.9047	4.31619		17.2461	12.802	16.3325	28.6109	15.42			6.33413	8.13952	10.7452	16.8187	5.76665		6.54788	12.9373	31.8123		21.9552	27.6793	99.1936		0.703718	4.08172	4.47276		8.32966		2.99595	13.3987	6.55474		42.7513		7.05557	8.89497	6.55653		7.90034	6.93023
42.991			42.9784	8.17057		10.9605	12.2737	9.39341	6.21319		16.536	15.5826	16.586	24.7719	18.3013			6.98261	7.41896	9.59075	17.2872	5.48424		6.35488	13.0746	31.6543		20.8886	26.1863	97.0974		1.50501	4.67159	4.14236		8.84664		2.53353	14.0448	6.86148		42.991		8.25274	5.7004	7.59605		5.43153	2.53109
43.2316			43.217	6.24608		14.1665	11.6924	10.4045	4.42185		19.5817	15.0958	16.6433	23.5981	17.3254			5.54416	7.20015	10.3101	15.6707	4.70394		5.90895	12.3085	27.696		20.0034	22.7071	88.8165		2.14362	3.74656	4.44667		8.73895		3.42753	16.4397	6.87353		43.2316		9.74682	4.20979	5.42194		9.71136	2.35631
43.4764			43.4618	8.3602		12.9163	12.1478	10.328	4.79773		14.9915	13.5111	15.0562	23.5147	16.2847			5.85216	6.7805	9.06362	15.2963	4.68067		4.2603	11.1045	24.5713		19.2763	23.7426	86.2756		2.42402	4.88247	5.22906		8.48767		4.58691	17.0836	7.23116		43.4764		3.84169	5.41997	6.37067		7.76279	6.60426
43.716			43.7024	6.97848		14.217	11.1061	12.5606	4.21423		18.4638	12.9228	14.9497	21.5785	12.3252			6.57006	6.26784	9.67917	13.3407	4.96528		3.65759	9.99209	22.2803		16.5285	21.4496	81.1272		2.20188	3.64894	5.21638		8.55513		8.06644	17.6513	9.59784		43.716		4.47667	8.04036	6.38623		4.24916	2.21114
43.9555			43.942	6.3901		12.0475	9.11151	9.7724	3.8289		18.04	13.1996	14.617	19.3179	14.1193			6.1463	5.48406	7.67456	14.3903	4.70753		1.98553	10.5117	21.9396		17.3061	19.5852	76.8289		2.45932	5.22417	5.78355		8.75498		7.08723	19.1801	8.97075		43.9555		1.86656	7.08295	4.67019		5.46066	3.17316
44.2003			44.1826	6.45298		13.8972	9.75172	9.37964	2.08958		15.6167	11.7942	15.2821	18.362	12.045			3.06946	6.73803	8.92642	13.5249	3.47919		4.56352	9.0032	18.7663		15.9318	23.6023	75.1072		2.50086	4.219	5.09936		9.32515		5.48268	22.5883	7.7542		44.2003		13.04	2.19108	6.56578		5.88257	3.38004
44.443			44.4212	4.68137		11.9704	8.19882	13.0442	3.50207		18.6518	10.3963	10.7522	16.6849	13.1717			3.43261	6.37481	7.85133	12.7717	3.4495		2.87228	8.99204	18.115		13.7179	20.914	69.1467		3.49755	4.09828	5.02528		10.1077		9.80566	21.9928	8.69248		44.443		6.34224	6.78273	7.50862		7.34256	6.81098
44.6857			44.6659	3.65252		10.6866	9.03299	11.2061	3.18156		15.0677	9.83469	13.3472	21.5703	13.0673			5.15778	5.74478	7.80492	11.7741	4.54919		3.27182	9.83123	18.3279		13.2615	19.7896	64.6756		3.97918	4.03433	5.50954				8.28204	22.7798	9.46987		44.6857		0.80322	5.69731	6.29598		5.41542	8.21807
44.9263			44.9065	4.48093		10.0048	8.03613	9.92721	4.89822		11.1117	10.5587	11.0632	19.0404	8.39902			4.7643	5.38895	7.49654	10.2935	3.69526		4.56755	9.28196	18.5888		13.6328	17.7835	64.9573		5.21241	3.92764	5.11044				10.5477	22.1385	7.54466		44.9263		10.8181	3.41131	4.28788		5.06677	2.71514
45.167			45.1493	4.77907		9.94682	6.76253	7.97411	4.61608		12.2516	10.4384	9.70555	17.7218	11.5			6.58439	5.67872	7.41948	9.51129	3.08776		3.91163	8.60907	12.0603		11.7251	17.6703	62.6211		4.3473	2.73961	6.21505				9.57518	23.0866	9.31947		45.167		1.48971	5.20384	2.12584		5.16791	2.99452
45.4077			45.3878	4.62601		8.3776	9.92381	10.7724	0.413347		13.2841	8.14209	11.9245	15.8596	9.61501			4.74082	4.98876	7.17951	10.0816	3.74054		3.57584	8.07756	13.6443		10.8642	15.4188	60.7253		5.39801	3.11097	6.08393				10.3861	26.5584	10.3846		45.4077		6.39692	4.08921	3.58266		3.28629	4.09368
45.6483			45.6295	5.09358		10.0674	7.32593	8.77902	4.7555		14.2766	8.97137	12.1198	15.4302	9.33839			3.03372	5.54824	7.27564	8.25366	1.7809		4.63122	8.60668	11.7584		12.0629	16.332	57.3473		5.94138	2.7881	6.5364				10.1613	32.0679	9.75671		45.6483		0	5.17926	3.37495		5.11762	9.20107
45.8889			45.869	3.37768		10.0584	6.43746	7.8295	0.829077		9.39682	11.9902	9.86082	14.4381	10.0835			2.27973	3.48781	4.90862	9.38069	2.55626		4.79282	6.70164	9.28686		9.27176	14.5814	53.9781		5.8341	2.37492	7.67538				11.2627	29.0695	9.82241		45.8889		6.22928	8.489	5.0993		1.96384	3.04018
46.1295			46.1149	5.01042		8.43179	6.57423	7.44452	0		15.4509	8.7896	10.7744	11.3721	8.10662			2.86669	4.14835	5.45727	10.3727	2.99994		1.54091	5.8468	8.93751		8.59499	14.0656	54.6055		6.42049	1.40678	6.10242				12.2042	30.8928	9.89257		46.1295		8.77477	4.25246	0		3.66673	8.7051
46.3702			46.3535	2.18126		9.23904	6.83817	7.5436	4.50245		11.6285	9.06105	10.725	14.2442	7.4234			2.30527	2.94583	5.54393	7.52143	2.32565		3.47997	8.37581	9.84327		9.85324	14.8765	49.643		5.93588	1.25167	6.62196				13.6674	32.4921	11.3824		46.3702		7.65634	5.46635	4.91143		4.98735	6.14932
46.6097			46.5972	4.54843		10.2421	10.4892	6.46554	3.51555		10.6263	9.01533	8.14577	12.3328	7.11005			3.6395	3.92423	5.04238	8.03195	2.45223		4.524	3.97588	5.47992		9.64684	13.1427	47.2127		6.75365	2.13725	6.32709				12.8945	33.8941	10.3853		46.6097		6.90741	0	5.39901		5.68114	5.71891
46.8545			46.8378	3.12968		6.48589	6.65392	7.36571	2.37557		10.0622	11.297	5.88296	11.5616	7.22543			2.03494	3.26043	4.05344	8.10501	1.77762		3.34574	5.18934	2.55474		8.3415	12.7814	46.0987		6.64844	1.34881	6.29338				14.6476	34.8853	11.4424		46.8545		9.75816	9.17911	1.11984		5.87514	5.388
47.0951			47.0785	1.16259		4.79854	5.35578	9.60509	1.5101		11.1406	6.16519	9.73554	11.6227	5.03597			3.16515	3.36535	4.43342	6.27227	2.75535		2.67343	5.82085	3.22323		8.07491	12.1688	41.5871		6.90702	2.0024	6.64993				15.7333	41.0821	11.2047		47.0951		6.5769	5.83026	2.60912		3.0151	3.30213
47.3358			47.3212	2.59072		7.50418	5.9306	6.16574	2.21964		11.1154	8.03483	8.41262	10.6923	6.49416			3.01053	3.81249	4.30297	6.06552	0		1.5887	4.88666	3.73156		7.12651	12.7579	43.781		7.0848	2.56784	6.576				14.9851	40.6487	9.93739		47.3358		4.93128	8.78953	2.16539		5.03442	3.54572
47.5743			47.5618	2.79763		7.7838	3.72063	6.57432	2.31091		6.67142	8.42976	7.04156	10.0492	5.88586			1.29964	3.60266	4.67933	5.89584	0.825585		4.90399	5.4705	3.43586		6.45107	10.6008	40.0926		6.22744	1.33054					17.0883	42.0603	12.5794		47.5743		4.66122	4.85229	1.19199		3.06175	4.48059
47.816			47.8003	2.57097		6.96331	5.14988	6.8328	4.68764		8.57553	6.62969	10.3804	11.3331	6.81571			1.41099	2.4783	4.31722	6.09015	1.51551		2.44486	3.83342	1.23596		5.10279	8.53409	39.9935		6.86039	0.807016					14.7474	42.9888	12.2684		47.816		9.14963	2.95169	4.65074		4.73059	5.64316
48.0566			48.0399	3.89379		6.77168	3.47333	4.68803	3.29051		7.7907	7.37876	7.82093	6.64473	5.91677			3.92009	1.24123	4.31886	5.02757	0.188799		1.99263	7.27503	0		6.07593	9.36114	37.1432		7.28713	2.54591					16.9876	43.9689	12.7668		48.0566		13.1516	5.20817	2.60054		2.95725	3.8848
48.2993			48.2827	0.691568		4.42032	5.52989	5.41554	2.37566		6.79289	6.66796	6.06845	9.59104	2.73108			2.01496	3.52166	3.30396	5.02325	0.580726		3.24357	3.68734	0.944969		5.18388	8.79848	35.8907		7.05531	2.36729					18.5636	48.413	11.5407		48.2993		12.1553	10.4446	4.80844		4.68829	5.69808
48.542			48.5253	2.12067		3.19137	1.82825	3.02593	3.87886		7.80758	4.78826	6.97674	6.15349	4.47607			0.48322	0	3.78403	4.1008	1.52054		3.15025	4.95463	0.805984		4.03152	7.62345	34.601		7.39189	0.149872					19.9824	51.6512	13.0895		48.542		13.0239	6.4321	4.19897		3.55425	2.39102
48.7827			48.766	3.20435		7.47366	3.73194	4.87982	0.844441		2.54724	1.18468	3.72603	8.51957	4.65409			0	3.02509	3.88184	3.88701	0.262513		3.19746	3.86356	0.0734923		6.43587	9.96365	31.6964		7.27778	0.747273					18.7762	49.638	12.7888		48.7827		11.0066	6.31662	4.54065		5.16903	3.21204
49.0233			49.0045	1.1501		7.49694	1.86666	6.05148	0.0137207		3.83452	6.69989	4.02918	4.24934	3.97008			1.52225	1.29772	4.03007	4.49831	0.198052		4.06364	4.77565	1.74609		4.27475	7.25557	30.4086		7.68964	1.38556					17.4813	51.7535	13.3485		49.0233		8.1545	6.91506	5.37701		6.64541	1.10364
49.265			49.2462	0		6.72976	4.14459	4.65692	2.14183		3.6134	6.35745	5.72755	8.36325	5.61783				2.26985	3.40194	3.07118	2.02095		1.94367	3.0901			4.49396	7.94448	30.0476		7.52091	0.489411					19.7316	51.2899	14.2253		49.265		14.0109	7.31098	6.74842		0	5.46899
49.5056			49.4868	0.375367		4.85437	3.24545	0.541834	1.74426		8.91286	3.2219	6.80551	6.40709	3.57322				2.7327	2.67247	3.75641	1.12264		0	2.40706			3.13348	8.45718	30.9045		8.5914	0.0331908					22.6367	54.3656	13.64		49.5056		11.5062	13.4228	5.75503		6.61334	1.14452
49.7452			49.7295	0.11904		4.41954	5.07563	2.55143			6.39279	6.84722	3.85122	3.47024	4.6352				2.24969	1.02106	2.02591	0.342605		1.92866	1.35302			2.29552	5.49053	30.8875		7.46963	0.376699					19.11	56.7363	14.9062		49.7452		17.8687	9.49062	3.29315		1.71059	4.83017
49.9868			49.968	1.58136		3.8805	3.88001	0.62485			6.9339	2.95253	5.37427	5.79043	3.21545				1.60037	2.1212	2.83654	0.905094		2.35169	2.58511			2.96419	7.9249	27.3863		7.95607	0.784262					20.1657	59.8726	13.8947		49.9868		15.4008	14.192	3.92635		2.3342	2.66855
50.2285			50.2118			1.69507	4.25085	1.19831			2.9925	4.22385	1.67724	4.5514	2.57204					2.85966	3.0169	0.256808		2.58729	3.33524			1.42105	6.7208	25.4226		7.07869	0.157605					22.0448	60.0078	14.5307		50.2285		7.65992	12.0181	4.51544		1.71507	0
50.4702			50.4577			2.27825	1.25365	4.51575			5.24927	2.04456	1.52548	2.27597	3.06723					2.15138	1.15709	0.292654		3.02247	1.94468			1.30817	7.47311	22.784		7.83069	0.645168					20.5067	63.0135	12.7282		50.4702		11.5352	10.7133	8.88485		3.6883	6.15827
50.7118			50.6982			0	4.05508	6.77631			2.62187	3.63777	4.28774	2.95506	4.80371					1.66154	2.04345	0.627129		2.72298	0.692671			0.141556	6.42728	19.9828		8.00537	0.904296					23.1432	63.7924	15.3218		50.7118		12.56	10.1727	3.08865		4.70118	3.96117
50.9535			50.9378			2.27593	1.50105	3.72028			4.47839	2.03819	2.94141	2.09298	1.92608					2.49097	1.53913	0.0367446		1.71825	1.37454			1.30657	6.94487	21.6269		8.07992	0.506964					22.4089	62.6326	15.0017		50.9535			11.204	5.73009		5.30714	4.97472
51.1952			51.1785			2.58935	0.662298	1.20201			2.76987	2.23818	4.32332	4.48406	4.18458					1.1816	0.511218			2.3593	0.0149273			1.11858	5.36948	20.8607		7.51208	1.99155					25.6925	66.4702			51.1952			12.8167	2.91379		1.84707	3.57781
51.441			51.4191			1.765	0	0			6.09733	3.06326	2.40657	3.52758	1.2372					1.31101	1.79265			2.38338	0			1.22275	2.7056	17.9915			0.138272					22.6217				51.441			13.9357	5.47651		2.63141	10.1995
51.6795			51.6597			0.853566	3.88229	1.47873			0	1.50668	3.02177	0	2.41663					3.31455	0.615626			3.36162	1.51273			0	4.39085	17.892			2.03723					24.6888				51.6795			14.7006			1.52057	9.286
51.9191			51.8982			0.914215	3.54494	1.78682			0.265224	3.76655	0	3.11217	0.667569					0	0.911861							1.7725	2.78089	17.8924			2.04428					25.4721				51.9191			14.2791			0	12.0975
52.1598			52.143				2.06098				2.08474	2.70725	3.26469	3.60761	2.97097					1.67914	0.148693							0.608159	3.92687	14.9887			1.58019					24.2247				52.1598						2.08206	8.31716
52.4045			52.3837				0				3.41424	1.8856	2.08163	1.58874	0					1.50995	0.818272								5.79136	13.707			1.60137					26.7829				52.4045						5.22052	5.80057
52.6452			52.6243				2.34953				4.13159	0	3.32709	2.47959	2.32952					0.227528	0								0	15.4341			1.25903					27.9751				52.6452						0.747564	10.1877
52.8868			52.867								0.287963	4.14541	1.6127	3.26324						0.482437	0.677267								1.68261	12.0853			1.22573									52.8868						3.47749	9.42107
53.1327			53.1055									3.75162	2.61794	1.04499							0.538241								4.0114	12.1468			1.93441									53.1327						3.23037
53.3723			53.3503										0.496316																	13.081			1.23716									53.3723
53.615			53.591																											10.6173			1.77509									53.615
53.8608			53.8337																											11.8578			0.99552									53.8608
54.1035			54.0764																											10.1286			1.68469									54.1035
54.3442			54.317																											9.18132			0									54.3442
54.5868			54.5577																											6.54192			1.05372									54.5868
54.8275			54.8003																											8.24799												54.8275
55.0682			55.041																											5.84017												55.0682
55.3108																														8.48415												55.3108
55.5493																														6.01331												55.5493
55.7941																														5.80374												55.7941
56.0348																														6.177												56.0348
56.2775																														4.31474												56.2775
56.5171																														3.71393												56.5171
56.7577																														5.07914												56.7577
56.9983																														1.80439												56.9983
57.239																														3.59398												57.239
57.4817																														3.9398												57.4817
57.7223																														0												57.7223
57.9608																																										57.9608
58.2056																																										58.2056
58.4483																																										58.4483
58.6868																																										58.6868
58.9317																																										58.9317
59.1723																																										59.1723
59.415																																										59.415
59.6535																																										59.6535
59.8952																																										59.8952
60.1358																																										60.1358
60.3765																																										60.3765
60.6192																																										60.6192
60.8598																																										60.8598
61.0983																																										61.0983
61.3432																																										61.3432
61.5858																																										61.5858
61.8265																																										61.8265
62.0692																																										62.0692
62.3098																																										62.3098
62.5515																																										62.5515
62.7973																																										62.7973
63.04																																										63.04
63.2807																																										63.2807
63.5192																																										63.5192
63.764																																										63.764
64.0036																																										64.0036
64.2422																																										64.2422
64.4869																																										64.4869
64.7255																																										64.7255
64.9672																																										64.9672
65.2098																																										65.2098
65.4505																																										65.4505
65.6911																																										65.6911
65.9307																																										65.9307
66.1765																																										66.1765
66.4162																																										66.4162
66.6588																																										66.6588
66.9015																																										66.9015
67.1421																																										67.1421
67.3828																																										67.3828
67.6234																																										67.6234
67.862																																										67.862
68.1057																																										68.1057
68.3463																																										68.3463
68.587																																										68.587
68.8297																																										68.8297
69.0703																																										69.0703
69.3088																																										69.3088
69.5536																																										69.5536
69.7963																																										69.7963
70.0359																																										70.0359
70.2765																																										70.2765
70.5171																																										70.5171
70.7578																																										70.7578
71.0005																																										71.0005
71.239																																										71.239
71.4787																																										71.4787
71.7213																																										71.7213
71.964																																										71.964
72.2047																																										72.2047
72.4453																																										72.4453
72.688																																										72.688
72.9286																																										72.9286
73.1713																																										73.1713
73.4099																																										73.4099
73.6547																																										73.6547
73.8953																																										73.8953
74.1349																																										74.1349
74.3755																																										74.3755
74.614																																										74.614
74.8588																																										74.8588
75.0995																																										75.0995
[truncated: 135 more columns]

## Sheet: Figure 5a
Time (min)		Channel free spermine block - Normalised Intensity (a.u.)																		Time (min)		Wildtype spermine block - Normalised Intensity (a.u.)																Time (min)		133136 Cu spermine block - Normalised Intensity (a.u.)
		Replicate 1				Replicate 2					Replicate 3					Replicate 4						Replicate 1				Replicate 2				Replicate 3			Replicate 4							Replicate 1				Replicate 2				Replicate 3
0.00833333		99.3359	96.7879	100		99.1415	99.5536	100	98.0055		94.7273	98.7022	99.4652	98.4534		99.1415	99.5536	98.0055		0.00833333		82.9297	97.4631	100		89.6825	97.921	84.9293		82.5773	91.0696		99.4371	97.3831	99.197	95.9212		0.00833333		98.7583	100	99.3631		100	100	100		99.9841	97.4283
0.246938		98.2762	97.1407	97.7975		99.0102	98.6937	98.7047	99.1607		94.6371	98.7596	99.4031	99.0312		99.0102	98.6937	99.1607		0.246938		97.5333	99.4892	86.5944		88.0439	100	88.874		81.3685	90.5515		97.6605	99.118	99.6629	96.0776		0.246938		99.3637	98.1892	100		96.9585	95.1943	97.8629		99.115	100
0.4865		99.377	95.9633	98.2935		97.337	98.9623	98.348	98.9303		95.3787	98.8012	100	99.0757		97.337	98.9623	98.9303		0.4865		94.6656	98.2392	90.0774		90.0151	96.1164	82.5906		76.575	89.7931		97.926	97.5424	100	96.3156		0.4865		100	98.8696	98.9349		93.6549	94.4986	94.2159		99.7414	96.683
0.729229		100	94.99	98.4771		99.0282	97.0079	99.1937	100		94.3145	98.9445	99.5626	99.9319		99.0282	97.0079	100		0.729229		93.1581	96.291	87.8594		86.1949	97.8836	87.3008		82.4813	92.217		99.1927	98.6629	99.021	98.068		0.729229		98.5904	97.4065	98.7806		87.4405	95.116	88.2873		100	95.1936
0.969833		98.8479	95.7779	97.1616		99.7002	96.761	98.4575	98.8221		94.281	98.6605	99.3098	99.4568		99.7002	96.761	98.8221		0.969833		96.0838	94.8992	87.8528		86.7402	97.8744	84.8149		81.4566	90.2523		97.2222	98.4704	99.0299	96.5067		0.969833		97.2906	95.6973	98.6168		58.371	90.6717	86.4017		98.8734	96.0115
1.2105		99.2513	95.9918	97.7434		100	96.8402	98.6548	99.4754		94.9243	98.9872	99.0577	99.1842		100	96.8402	99.4754		1.2105		100	95.8084	87.9746		87.5126	92.7881	86.0435		78.8649	91.43		100	99.0409	99.4471	97.9244		1.2105		96.3407	95.6804	97.5445		58.5255	64.1529	83.8397		95.7681	94.6224
1.45117		99.3527	96.1128	96.7822		97.7002	96.4771	98.9349	98.2583		95.1155	99.0315	98.4243	98.7288		97.7002	96.4771	98.2583		1.45117		90.7869	97.2731	88.5612		86.3598	96.003	87.0033		80.5809	93.6243		99.57	97.6226	98.3774	96.7561		1.45117		94.9835	94.252	98.1701		53.1026	59.8121	79.4131		97.4117	95.6525
1.69173		99.6983	95.3915	98.5006		98.6215	95.0037	97.4483	97.8084		95.133	98.5784	99.7488	98.7155		98.6215	95.0037	97.8084		1.69173		94.3758	97.4978	86.424		85.5025	95.5309	88.0285		83.6465	92.5547		99.224	97.3831	98.2062	96.4818		1.69173		95.7453	95.2868	96.5304		55.9282	55.519	73.4304		96.8774	93.3065
1.93033		98.9745	94.687	97.8298		99.0069	95.2942	98.2922	99.297		94.1214	98.5178	99.1012	97.9921		99.0069	95.2942	99.297		1.93033		92.0792	97.4293	90.3891		85.3743	90.4628	82.7637		86.1973	90.5412		98.9614	98.2885	99.1694	96.6434		1.93033		93.4896	91.1615	98.2204		58.1672	55.7182	72.9416		97.525	94.5822
2.17198		98.0456	94.5017	97.618		99.7556	95.8292	98.4454	98.9911		94.7801	99.0679	98.8971	100		99.7556	95.8292	98.9911		2.17198		89.0408	94.9477	85.8307		87.0116	93.4396	85.8391		81.0418	88.4176		98.8512	98.5779	97.288	98.0806		2.17198		93.5007	93.8428	96.2246		56.0602	54.8024	71.5448		97.268	95.2424
2.41783		98.3208	93.8556	98.5657		97.9535	95.8332	98.2066	99.507		96.3769	98.4316	99.322	99.1041		97.9535	95.8332	99.507		2.41783		93.9053	98.9694	83.2982		82.9828	92.0823	82.8905		78.9306	92.3187		98.3423	99.7036	98.3849	97.7251		2.41783		93.6881	91.825	95.9		54.0943	49.8647	69.8471		97.1023	94.1957
2.65633		98.5034	95.1982	98.0879		99.5833	94.3232	97.6796	98.7261		96.2649	98.5957	98.9085	98.0656		99.5833	94.3232	98.7261		2.65633		91.7911	98.8638	86.6196		86.2965	89.3784	80.7129		80.3542	86.8028		98.2188	98.1248	98.3382	96.8325		2.65633		92.2576	91.3711	96.6356		58.3418	49.9486	65.6755		96.3671	94.1222
2.898		98.2605	94.2783	97.1111		97.4945	95.0907	97.1881	99.0856		95.2949	98.6003	97.7864	98.0859		97.4945	95.0907	99.0856		2.898		91.274	94.8748	88.5055		85.4047	88.2286	84.8213		78.7763	90.3683		98.7306	97.5196	97.8308	96.6882		2.898		91.571	90.7575	94.8069		60.0515	52.6116	65.5775		94.9796	95.317
3.13867		97.9412	94.8149	98.1494		96.5275	92.9229	98.0668	98.7353		95.0093	98.3788	97.6555	97.9141		96.5275	92.9229	98.7353		3.13867		90.0617	100	84.5929		83.9926	90.4993	84.8427		75.712	89.3573		98.4768	99.8259	97.8034	97.6914		3.13867		90.5679	91.553	94.8583		58.082	51.0509	66.922		94.8456	93.8642
3.37925		97.1078	95.8321	97.3714		97.4342	93.2596	96.8504	99.2272		94.7579	97.6358	98.9068	98.646		97.4342	93.2596	99.2272		3.37925		90.9359	98.648	86.343		83.6995	88.9989	80.862		75.7603	89.4658		98.6712	98.5286	96.8359	97.1222		3.37925		91.8986	90.7176	92.6412		54.038	52.2774	64.9884		96.8245	94.1133
3.622		97.839	94.5218	98.5055		96.9598	93.368	97.1457	98.2952		93.6823	99.5875	97.7149	98.6822		96.9598	93.368	98.2952		3.622		93.324	95.2367	89.4828		81.6515	89.6757	80.0299		79.5157	88.4661		97.4786	98.0922	96.1701	97.5129		3.622		91.087	88.8761	93.023		54.759	45.5549	62.8193		95.6873	91.8284
3.86258		98.0427	93.4858	96.9097		96.3359	92.8968	96.6679	98.1132		94.5735	97.5361	98.7341	97.2325		96.3359	92.8968	98.1132		3.86258		96.7976	92.3495	85.364		82.6586	85.3717	83.6108		76.8229	87.1116		98.8941	99.6564	96.5895	97.4885		3.86258		90.6013	87.3379	92.862		56.1158	51.379	63.2642		94.0934	93.2903
4.10531		96.7149	94.4278	97.3695		96.1435	92.7449	96.0287	96.3627		94.7184	98.5042	97.6184	98.4684		96.1435	92.7449	96.3627		4.10531		91.4954	95.3153	83.1592		79.0327	86.0705	81.7027		76.2867	88.6143		97.1171	97.3257	96.875	98.3921		4.10531		90.6626	88.906	90.7021		56.6187	49.235	63.3254		93.6141	91.0487
4.34383		97.5078	93.7736	97.7646		96.4978	93.8935	97.1147	96.4577		96.4807	98.0093	97.164	97.4839		96.4978	93.8935	96.4577		4.34383		93.2301	93.8099	83.8853		80.0867	87.6934	80.4885		76.5103	86.7676		99.1302	98.1279	97.2696	96.7298		4.34383		90.6887	89.5315	91.2731		53.7508	48.8667	62.0592		93.5833	91.2548
4.58867		98.1168	94.1859	96.2403		96.9832	93.1645	97.1297	97.7791		96.2615	98.9421	95.888	98.8151		96.9832	93.1645	97.7791		4.58867		91.5513	95.014	85.6599		84.6917	86.1908	82.7054		76.066	86.0265		96.2353	97.0187	96.1628	98.9477		4.58867		90.6897	87.4979	90.5492		57.1349	42.6196	61.9175		93.1266	90.8379
4.82717		96.7457	94.4221	97.613		96.5361	92.4977	96.0891	97.4076		95.8213	98.9058	96.3274	97.8538		96.5361	92.4977	97.4076		4.82717		91.7277	95.1009	84.2491		82.0228	87.4213	77.0961		74.563	86.3858		98.3543	97.2433	96.0766	98.9344		4.82717		87.7863	87.9601	91.3488		55.2724	45.1224	59.7798		92.7953	90.1509
5.06681		96.3502	92.8593	95.9444		95.4401	90.9898	95.9149	97.961		95.8758	97.6895	97.2742	97.9247		95.4401	90.9898	97.961		5.06681		92.2714	96.4011	83.0081		86.0421	87.112	81.6372		75.4038	86.6133		96.627	99.0167	96.2313	99.651		5.06681		87.1118	86.6514	90.1642		53.089	49.0661	61.7425		92.3382	91.0317
5.30736		94.6606	93.2773	95.9817		97.8701	90.0539	94.5316	96.5382		95.4047	97.2149	96.4745	98.6241		97.8701	90.0539	96.5382		5.30736		90.8372	95.8975	82.621		83.6788	86.8112	80.8983		74.197	87.8729		97.6662	97.9516	96.7134	97.6985		5.30736		87.6278	86.1644	89.2018		54.841	43.3164	62.0888		91.3573	90.6041
5.546		94.6517	93.4009	96.3587		95.4441	93.1981	95.1532	97.5149		95.2387	99.6845	96.8221	97.9964		95.4441	93.1981	97.5149		5.546		88.7229	95.1759	84.574		86.1292	89.0571	78.9062		70.4915	86.8763		97.9278	98.722	96.6291	98.6354		5.546		86.4825	86.8504	89.0336		52.0242	45.89	62.6925		91.4673	88.1937
5.78867		95.1056	93.3073	95.3186		95.548	90.3923	95.0873	97.7313		96.5803	99.9494	97.0129	97.699		95.548	90.3923	97.7313		5.78867		90.1684	91.2225	85.8635		84.8427	85.6704	80.301		73.163	82.6691		97.0859	97.6512	95.8765	98.7745		5.78867		85.9985	86.0382	88.5071		51.1483	40.2992	61.3441		90.1422	90.5425
6.02823		94.6064	94.9054	94.7016		96.8547	92.1037	94.4187	97.3833		96.3893	99.7317	97.2795	98.0583		96.8547	92.1037	97.3833		6.02823		90.3194	91.0992	83.0695		80.7356	83.378	81.0501		79.1056	87.4208		96.8077	99.9381	96.5922	98.3878		6.02823		85.6192	86.5558	88.8912		51.2971	44.4558	63.7168		90.7355	88.7644
6.273		94.1237	94.5153	93.7544		94.8239	91.3058	95.3879	97.0892		96.0197	98.4083	97.2698	98.4538		94.8239	91.3058	97.0892		6.273		89.7393	95.4433	84.902		82.4891	85.3106	81.6658		75.0794	86.853		97.1761	98.1448	95.9686	100		6.273		84.7188	83.3679	87.9189		52.4056	45.1276	62.2433		91.0258	88.4419
6.51367		94.0109	93.5709	93.9166		95.4817	90.7623	93.63	95.7672		95.3241	99.604	96.6584	98.0715		95.4817	90.7623	95.7672		6.51367		89.2335	96.632	81.2202		85.9746	85.829	79.4877		75.592	86.4735		98.0956	98.5964	96.222	98.4609		6.51367		85.9891	83.4646	88.494		50.9847	41.2086	60.5285		87.3619	89.3541
6.75433		93.9966	93.6665	91.9718		95.219	91.84	93.8826	95.2818		94.9689	98.7755	96.643	98.5305		95.219	91.84	95.2818		6.75433		87.5489	93.2868	88.0206		85.6926	86.3383	82.4535		76.3111	86.3687		97.3968	97.7101	96.4003	99.5826		6.75433		85.5041	83.9705	88.3748		51.2286	40.8532	58.3409		87.3211	87.7627
6.997		94.2809	91.542	92.1682		96.1012	91.7922	93.5087	95.7113		93.7364	98.7701	95.7262	98.8432		96.1012	91.7922	95.7113		6.997		88.7845	92.2002	83.5259		87.1741	83.5382	81.2512		74.848	82.5787		95.5555	99.9586	95.4633	98.1425		6.997		84.5212	83.4429	88.6793		48.6686	41.8084	58.6338		86.943	86.8513
7.23767		95.1012	92.9812	92.3248		95.0465	91.9	93.7286	94.9446		93.6121	99.0072	95.745	97.6952		95.0465	91.9	94.9446		7.23767		91.1076	90.171	81.7492		82.219	83.5278	86.3799		75.6663	86.0904		98.448	99.2803	96.463	98.8078		7.23767		84.3542	83.8441	87.7153		54.045	42.0201	57.0449		86.1147	87.9625
7.48033		94.5537	93.9764	92.8593		95.6634	90.7991	95.247	94.9385		94.5844	98.8931	95.5147	97.3024		95.6634	90.7991	94.9385		7.48033		87.8142	90.7649	81.686		82.6872	82.6161	83.8574		78.6013	85.2115		97.3326	100	95.9077	98.4912		7.48033		84.5529	81.6588	85.4094		49.007	44.1466	56.4091		86.8874	87.9696
7.7199		94.8316	93.259	92.0881		94.8275	90.3009	93.4042	95.8787		95.1712	98.5569	94.6725	98.6725		94.8275	90.3009	95.8787		7.7199		89.2958	94.1876	80.4424		83.8459	86.3669	82.4102		73.0912	87.7792		97.2472	97.5015	96.0968	97.8846		7.7199		83.1826	83.0569	87.4134		48.1337	39.1738	54.1193		86.084	88.6864
7.96467		93.4559	92.6086	92.7703		95.3616	91.817	92.9684	95.4936		97.1168	100	96.1441	98.2468		95.3616	91.817	95.4936		7.96467		89.3743	96.3581	81.381		87.0377	84.996	79.3207		72.4024	86.9835		98.1178	97.9726	95.3454	98.367		7.96467		82.8521	81.2647	86.0164		50.7732	36.4833	52.4684		86.1329	84.7416
8.20531		93.1501	92.4155	92.3211		95.6655	90.9235	94.0671	94.8773		97.3105	98.9274	95.7107	98.0049		95.6655	90.9235	94.8773		8.20531		85.1171	96.4702	80.1697		84.2948	83.4303	85.3123		74.6126	83.7478		97.2578	97.186	96.2815	99.2637		8.20531		84.3102	82.454	85.8834		47.5075	42.6502	56.7819		83.7203	86.4205
8.44698		93.6502	92.5888	93.3341		94.8381	91.7089	93.3222	95.7467		94.8753	98.3401	95.1506	99.0085		94.8381	91.7089	95.7467		8.44698		85.4874	95.4655	83.9627		88.4533	85.9658	81.4676		75.3372	85.4178		94.8574	97.4948	95.7562	98.6764		8.44698		82.9047	81.0137	84.7837		47.5927	37.545	55.4342		84.142	84.5986
8.69283		94.3731	93.2122	92.3674		95.0619	91.3324	93.2376	96.1397		96.2307	99.0754	96.1282	98.2632		95.0619	91.3324	96.1397		8.69283		90.7099	92.2688	79.8579		86.7619	83.0976	83.3658		75.583	86.8542		96.9091	97.435	95.4618	97.6421		8.69283		80.7809	78.8065	85.1845		44.5482	36.447	54.1619		83.0556	84.6763
8.93769		94.6009	92.1184	91.4891		94.8788	92.4418	92.4359	95.0305		95.659	98.1833	95.4061	98.7758		94.8788	92.4418	95.0305		8.93769		89.2926	95.3059	80.4475		85.6345	84.1517	81.4529		76.3816	85.2905		96.2588	98.3544	95.8411	97.4094		8.93769		81.5826	80.0039	86.716		45.357	37.5053	54.6167		82.4941	84.5704
9.18033		92.4155	92.3808	91.6465		93.8205	90.2147	92.6489	92.7275		95.8575	98.5133	94.9895	97.759		93.8205	90.2147	92.7275		9.18033		88.7396	91.0403	77.7081		85.4107	86.9211	79.6571		74.233	84.476		96.166	96.9889	94.603	98.3149		9.18033		80.4385	79.3833	85.4769		45.2862	37.6402	52.9382		82.5014	84.8699
9.41885		92.8618	92.4104	92.2946		95.0557	92.1284	93.2427	94.5912		95.668	98.3454	96.2124	99.3783		95.0557	92.1284	94.5912		9.41885		88.7576	94.5966	82.6926		86.7665	83.7395	78.7671		74.2089	84.8702		96.15	97.7628	95.4807	98.4176		9.41885		81.3277	78.9425	85.6569		47.8619	37.351	51.5482		83.3848	84.432
9.66367		93.533	92.8433	91.8697		95.0141	92.0306	92.7511	93.9644		95.0779	97.8313	96.071	98.1159		95.0141	92.0306	93.9644		9.66367		88.0462	90.7848	79.7716		86.2265	86.147	81.4111		72.547	85.5046		95.9032	98.0249	96.6756	97.8538		9.66367		79.5901	78.0701	83.9656		44.6349	35.1651	51.7073		80.5785	84.6358
9.90433		92.4202	92.4332	91.7988		94.0137	91.1172	92.9945	94.1232		96.4352	97.7573	95.5267	98.6349		94.0137	91.1172	94.1232		9.90433		85.931	95.3251	83.6569		87.0891	82.8603	83.1857		77.8868	83.926		94.5332	97.7393	95.7452	97.6345		9.90433		78.7607	78.7537	84.5519		45.1132	34.6804	51.857		81.9701	84.8664
10.1449		91.997	92.009	91.2718		94.2818	93.2202	92.3776	95.5809		97.0845	98.1692	96.1194	99.9591		94.2818	93.2202	95.5809		10.1449		87.3951	92.0125	82.2873		86.7786	82.5216	80.3528		75.924	81.7344		95.0411	96.3445	94.2253	96.2208		10.1449		79.2312	77.8622	83.8479		44.6179	31.8648	52.7718		80.1085	85.0314
10.3887		92.7475	92.3676	90.8871		94.8057	92.3486	93.1368	93.5404		95.6059	98.0837	96.6343	99.1029		94.8057	92.3486	93.5404		10.3887		89.9233	90.6225	82.5538		86.6782	85.7474	80.4007		72.5195	84.0554		95.1677	97.2396	95.797	97.1493		10.3887		79.1552	77.0943	82.6213		43.1172	31.4396	54.6754		79.7345	83.3826
10.6313		91.8698	92.3846	92.1317		94.541	92.2479	92.0436	93.1236		95.6557	99.0363	96.5741	99.0217		94.541	92.2479	93.1236		10.6313		89.7312	93.1257	77.3156		86.1189	82.2084	81.0575		75.6699	82.5775		94.2276	95.5347	94.5747	96.9247		10.6313		78.5613	78.8382	83.939		42.7492	28.9597	55.2376		80.4432	82.7947
10.8741		91.3402	92.0904	93.2136		95.6053	92.7147	93.1022	92.9234		96.8502	98.6167	96.7009	98.3873		95.6053	92.7147	92.9234		10.8741		89.814	95.4358	76.6084		84.7425	82.7487	82.945		76.7128	85.147		93.0343	96.1028	94.7941	96.6849		10.8741		78.7073	78.3148	83.4661		42.6713	30.1491	53.8738		79.386	82.6194
11.1147		91.4983	92.6892	91.2877		94.2223	92.3746	92.0373	92.9296		96.616	98.0935	96.9098	97.1319		94.2223	92.3746	92.9296		11.1147		90.4164	93.328	75.7634		89.6573	81.4415	83.0163		74.1586	82.9212		94.5755	95.0148	95.0075	96.7378		11.1147		79.6539	77.454	82.4806		44.6006	29.0457	54.9981		77.4092	80.4087
11.3553		92.5237	91.2952	93.1484		93.9411	92.0428	91.423	93.946		96.8041	97.7507	96.7971	98.0728		93.9411	92.0428	93.946		11.3553		85.8149	89.6723	76.0166		90.3456	84.8219	81.5493		75.8988	83.3744		94.5876	96.0976	94.8131	95.1656		11.3553		80.4268	77.3456	82.2702		42.0186	30.51	52.8256		78.2362	81.7064
11.596		90.761	92.4321	92.7753		94.4973	92.6397	92.959	92.8133		97.403	97.5497	96.8938	96.7784		94.4973	92.6397	92.8133		11.596		84.5864	97.4161	73.2787		88.3877	84.4201	83.0318		75.3542	84.5452		93.0318	94.9012	95.5235	94.3557		11.596		78.6269	76.7416	82.9096		43.9927	29.1768	52.4607		78.5991	80.9484
11.8345		91.7767	91.5952	90.8693		94.3283	94.5723	91.0758	93.7304		98.7568	98.6459	96.6067	97.8257		94.3283	94.5723	93.7304		11.8345		86.8823	94.6305	79.7295		84.7932	83.6816	77.8531		77.9522	86.4412		94.3954	94.8556	95.7101	95.1954		11.8345		79.1612	76.4829	81.0434		42.4153	30.6481	54.2547		77.7123	81.2198
12.0772		91.7477	91.7403	91.4278		94.2693	92.548	91.9889	92.097		98.9021	97.9226	97.1857	96.1776		94.2693	92.548	92.097		12.0772		82.1716	93.5656	77.676		85.1322	86.1054	81.0022		74.4732	86.5462		93.8847	95.5003	94.1939	95.395		12.0772		78.0778	76.5543	81.0324		46.6753	29.0233	54.7788		76.8502	81.4739
12.3178		90.9405	90.8079	92.2665		94.0255	92.8262	91.3682	91.4759		98.4269	96.9317	97.112	97.1296		94.0255	92.8262	91.4759		12.3178		88.3228	90.1425	78.9369		87.3801	85.6165	79.6154		75.4469	88.2235		94.9949	96.126	95.9674	94.8629		12.3178		79.0857	75.8673	80.5812		43.1463	32.5949	53.9576		76.5648	83.4321
12.5585		90.7779	91.7193	89.6492		94.4737	93.1875	92.624	91.2819		96.7515	97.6325	97.6583	96.4553		94.4737	93.1875	91.2819		12.5585		84.2799	95.1645	77.9684		87.93	86.289	78.1832		74.1801	83.7591		93.7103	96.0216	95.7294	95.7073		12.5585		77.8644	75.7697	79.831		45.6178	35.2465	54.9518		76.3484	80.3097
12.7981		90.7874	92.4216	90.1959		93.5961	92.6417	90.3117	90.9961		94.3531	96.9228	97.627	95.3169		93.5961	92.6417	90.9961		12.7981		88.0876	93.6297	76.8885		87.3015	85.6936	77.8891		72.6244	85.091		93.8445	93.7906	93.3403	93.4931		12.7981		76.7199	75.2657	79.7749		46.1241	33.4615	53.957		76.7026	78.7761
13.0428		91.736	92.0945	92.2437		95.0803	92.4437	92.2176	91.5316		97.7996	97.3776	98.3905	95.4206		95.0803	92.4437	91.5316		13.0428		89.5668	92.1522	76.2597		87.3774	87.0189	76.6589		74.6705	87.5769		93.9605	95.0252	94.9301	94.8241		13.0428		77.0777	75.4641	80.5332		45.8491	33.8173	49.0584		75.8556	80.6094
13.2835		92.5662	91.5471	90.4658		93.8757	92.8568	91.9471	90.9685		94.9741	97.6305	97.2517	95.9274		93.8757	92.8568	90.9685		13.2835		87.4802	93.6432	83.9023		85.4243	86.1549	82.4012		74.5981	86.3013		95.9306	93.7105	94.9004	94.8808		13.2835		77.9977	74.8085	81.1591		46.7651	34.5699	51.5388		76.583	78.5942
13.5231		92.0073	91.2712	88.7843		93.8861	92.905	91.5371	92.2355		94.5232	97.1247	97.8782	95.643		93.8861	92.905	92.2355		13.5231		84.1236	90.1531	77.3789		84.5729	84.7818	81.657		76.9622	84.0529		93.3708	93.4446	93.4943	94.4054		13.5231		78.1413	73.6421	81.5067		45.0132	37.3852	51.6096		75.6105	78.5381
13.7627		91.336	92.5796	89.1749		93.7539	93.0315	92.4623	91.0978		97.327	97.5318	97.0129	95.6671		93.7539	93.0315	91.0978		13.7627		82.9624	93.7023	81.6419		88.9594	87.6455	81.0809		74.9996	85.2626		93.4164	92.2161	94.9797	94.6305		13.7627		76.7507	74.4286	79.2325		44.605	37.9309	49.8848		73.8592	78.0407
14.0085		90.4981	91.8254	88.3571		92.6593	91.7926	93.1909	90.1179		95.5924	97.0622	97.0542	95.0181		92.6593	91.7926	90.1179		14.0085		83.5682	92.917	79.1772		87.455	87.5761	78.5203		75.4818	86.656		93.301	91.4095	94.5839	94.698		14.0085		77.0155	73.8612	81.0864		47.134	37.6896	50.2786		73.5631	77.4311
14.2512		91.1991	92.0543	89.7741		93.725	93.6509	91.356	90.8631		95.6388	98.9702	97.3008	94.4594		93.725	93.6509	90.8631		14.2512		87.8059	90.9256	81.383		87.2567	86.8711	81.3547		74.3281	85.8292		94.0032	92.8364	93.9732	93.5472		14.2512		77.1764	72.1325	78.4029		47.1606	40.2912	50.7193		74.8085	77.5932
14.4897		92.014	92.5553	87.2533		93.47	92.0008	91.9413	90.7365		97.4147	98.5246	97.9152	94.2045		93.47	92.0008	90.7365		14.4897		86.2356	94.7596	79.1791		86.2656	87.309	79.2313		77.6404	84.766		94.684	93.9507	93.3926	94.1178		14.4897		76.4058	73.9529	78.8112		46.5799	39.4089	50.7816		74.3391	78.8014
14.7346		91.0879	92.5539	87.506		94.2031	92.177	91.4272	90.5887		96.5198	99.2125	97.5486	94.4126		94.2031	92.177	90.5887		14.7346		87.3741	94.4147	83.5954		88.1418	90.0523	84.1028		76.1798	87.6949		94.0424	92.4209	92.7667	95.1132		14.7346		75.6397	73.7953	77.4827		45.6616	39.5457	49.811		76.3314	78.7702
14.9752		90.9798	90.4949	86.7988		93.5622	93.1358	91.2875	91.5547		95.9349	97.7329	97.5597	94.2972		93.5622	93.1358	91.5547		14.9752		88.1993	93.1062	89.7689		85.2769	84.8425	82.4717		79.1183	85.8376		93.7234	94.5442	94.0526	93.3365		14.9752		76.4268	73.2127	78.9343		46.7877	37.988	49.1324		76.4084	77.9905
15.2178		90.9176	91.5751	87.309		94.4713	92.278	91.6034	91.3687		95.5071	97.6282	97.934	91.7884		94.4713	92.278	91.3687		15.2178		92.4284	90.5824	81.4579		85.5901	85.7157	76.1841		74.4277	84.0785		92.8072	93.0736	94.1324	93.7954		15.2178		75.2632	72.5204	77.3159		45.1732	40.9512	48.8222		75.5259	75.01
15.4564		91.359	91.285	87.8931		94.0374	91.8643	91.7775	90.72		94.8379	98.5598	97.0361	93.3083		94.0374	91.8643	90.72		15.4564		87.2393	95.4266	80.099		85.7686	86.5394	79.4057		74.0187	85.8975		92.5458	94.4694	93.6396	93.9681		15.4564		75.4425	70.7598	76.3827		45.9785	38.3845	50.9986		75.2058	75.7728
15.7002		91.6632	91.19	86.335		93.3443	93.3887	91.7125	89.5891		93.2308	97.5068	96.1179	92.5464		93.3443	93.3887	89.5891		15.7002		81.88	92.893	76.8539		88.0365	86.3872	82.494		78.5064	87.284		92.9415	93.6279	93.9824	93.8564		15.7002		76.0966	73.2107	75.9		45.6757	41.2555	49.9549		74.0977	76.6713
15.946		91.5104	91.1657	86.9678		93.6674	92.877	91.6685	89.1968		95.7197	97.3901	97.511	93.1857		93.6674	92.877	89.1968		15.946		84.3054	91.2197	78.1724		84.1134	86.8253	78.5056		76.0589	86.2685		92.3102	93.3273	93.9715	93.1183		15.946		75.7422	71.6814	78.1458		46.38	37.9759	51.1295		74.5967	74.5509
16.1856		88.9388	89.9895	87.9684		94.3879	92.9795	91.7143	91.3834		97.2726	98.1149	96.5519	92.0838		94.3879	92.9795	91.3834		16.1856		86.1275	94.463	78.4167		87.619	84.3134	81.6953		74.964	85.4027		93.4435	93.9963	93.9099	94.5885		16.1856		76.6392	70.0091	75.39		47.9766	38.287	51.758		76.1824	74.9875
16.4283		91.5387	92.079	88.447		93.8907	89.9797	91.4692	90.2458		96.221	98.3506	95.8584	91.5721		93.8907	89.9797	90.2458		16.4283		84.9002	91.2474	76.7494		86.2533	86.626	79.8023		77.3885	87.167		93.8702	93.5139	92.8334	93.7231		16.4283		74.6427	71.5184	77.3232		44.8426	36.7903	54.0504		76.0461	74.0013
16.671		91.2286	90.4183	89.5678		94.7529	91.3535	90.1534	90.8323		95.8948	98.7737	96.0883	92.0804		94.7529	91.3535	90.8323		16.671		83.4263	89.6184	75.4054		85.0678	83.3305	81.0341		79.9564	85.9185		93.2123	95.1133	93.1548	92.1512		16.671		76.2363	70.1324	75.1944		49.2183	37.4249	52.0072		74.3843	75.2953
16.9137		90.5826	90.2082	89.1453		94.9425	91.1648	90.3408	90.9051		94.9545	97.6134	96.2083	91.3675		94.9425	91.1648	90.9051		16.9137		85.1144	92.0316	81.0392		86.3551	82.6793	77.7319		79.5242	88.6982		93.0434	93.789	92.5288	93.0027		16.9137		76.0918	69.124	75.5316		49.3521	35.5513	54.2249		75.7092	72.3695
17.1543		90.8023	90.8331	89.9725		92.6654	90.2015	90.3083	89.7784		95.9162	98.6013	95.264	91.3906		92.6654	90.2015	89.7784		17.1543		82.5859	89.2821	77.0704		83.9147	87.6138	82.381		79.3609	87.8642		93.3573	95.1605	92.5464	95.029		17.1543		75.3035	70.746	75.1971		47.909	33.2113	53.8036		72.0411	73.0743
17.395		91.8532	90.4837	87.7071		93.8722	90.7681	90.574	89.5249		97.29	98.5183	95.1908	91.4607		93.8722	90.7681	89.5249		17.395		84.5575	91.6428	79.5813		87.5812	87.5352	80.911		73.5437	86.3572		92.9226	93.3388	93.6915	94.7229		17.395		75.5253	70.5363	74.5511		47.3713	31.1867	54.0405		72.7512	72.5026
17.6345		89.0452	91.066	87.9097		93.2436	89.6175	90.229	89.9002		96.8202	99.3847	95.8048	90.0653		93.2436	89.6175	89.9002		17.6345		82.3266	90.8095	78.2743		86.2893	87.5473	78.3852		75.0364	85.3405		91.2385	94.0096	92.0095	94.347		17.6345		75.4566	69.0548	74.676		47.0547	29.7276	53.815		71.6007	72.0243
17.8773		89.3929	90.7398	88.4591		93.64	90.0701	90.6226	89.8204		95.0947	96.8174	95.1977	91.0508		93.64	90.0701	89.8204		17.8773		83.9916	90.7022	85.3843		85.7196	85.3401	87.9772		78.263	86.9992		92.366	94.5623	92.9873	94.9386		17.8773		74.4942	68.7431	74.8217		44.8901	29.1152	54.5159		71.455	71.552
18.1179		89.4563	91.2831	88.9222		93.1605	90.6477	90.8868	90.6109		96.17	97.8948	94.1597	90.9318		93.1605	90.6477	90.6109		18.1179		86.7839	93.8422	76.7615		89.3681	85.9921	79.7695		74.8829	88.9262		91.9208	93.3995	93.4172	95.1166		18.1179		75.0828	68.8618	73.9703		50.6766	29.3269	55.6911		71.7317	71.0114
18.3585		90.4878	89.6519	87.5477		92.8516	89.2562	90.8893	88.8114		98.4819	98.436	94.0243	90.9266		92.8516	89.2562	88.8114		18.3585		85.2925	91.4765	81.2007		84.779	89.2471	80.692		78.4231	88.0353		93.5882	92.8603	93.5714	94.6379		18.3585		72.4771	69.5773	74.2248		48.5523	28.1708	52.7593		71.6447	71.6182
18.5992		88.8385	89.8152	88.0941		93.5785	89.5398	89.669	89.1723		95.3782	98.8443	93.3075	91.5428		93.5785	89.5398	89.1723		18.5992		83.9828	89.1132	79.7836		88.9072	85.1362	80.7133		77.5081	87.4069		91.9339	92.0871	93.6915	95.5013		18.5992		75.2631	69.15	74.3951		47.3147	29.3712	53.6271		72.1179	71.4583
18.8398		90.7128	89.8242	87.0065		93.8342	92.3406	89.9554	88.5703		98.4889	98.2235	93.2884	89.6843		93.8342	92.3406	88.5703		18.8398		85.314	88.4278	79.2229		84.552	87.0792	77.3543		77.8667	87.8882		92.0058	93.5147	92.4566	93.2697		18.8398		73.2132	69.0934	74.7861		48.9516	25.1342	53.567		68.3894	70.0634
19.0825		90.1251	91.9133	85.541		93.7181	90.5191	90.6325	90.1987		96.15	97.0382	92.8561	90.0076		93.7181	90.5191	90.1987		19.0825		90.3599	89.497	81.2774		85.8196	87.7159	80.4581		77.048	84.7023		92.3317	93.5942	93.2712	92.5879		19.0825		73.54	67.6231	73.6954		49.2112	26.4903	51.8896		70.0904	69.4374
19.3231		90.3301	91.0534	86.1464		93.0587	90.8542	91.5734	89.8712		95.6732	97.8431	92.9845	91.2394		93.0587	90.8542	89.8712		19.3231		86.2117	91.2725	81.8159		86.4437	87.8812	82.3828		77.5109	87.6261		92.1539	93.8922	93.4196	93.494		19.3231		73.4675	66.7528	73.9742		49.833	27.2827	51.0746		69.459	69.2404
19.5617		90.1976	91.3164	86.5881		93.3556	90.5444	90.4118	90.1535		97.2892	98.0322	92.6126	91.2121		93.3556	90.5444	90.1535		19.5617		83.9257	90.6793	79.5547		86.8124	89.1853	80.6979		78.4049	85.8024		93.3499	93.4934	93.3972	93.3143		19.5617		74.3888	68.2337	73.1203		48.303	25.941	52.6451		67.9597	68.4065
19.8065		89.3678	91.3446	86.3167		92.3125	90.4798	89.5698	89.7832		95.9397	97.4224	92.5952	90.1408		92.3125	90.4798	89.7832		19.8065		85.1868	85.2953	83.3758		86.916	85.8077	80.8784		76.7985	87.9723		90.916	93.7323	93.9409	92.1011		19.8065		74.568	68.2165	73.3905		48.2565	26.8714	52.7115		68.7675	70.5795
20.0471		89.6254	91.3621	85.9225		93.2584	89.5172	89.5896	88.2394		95.5029	97.8833	92.2824	89.5867		93.2584	89.5172	88.2394		20.0471		83.7919	94.6523	81.5356		85.5222	88.3275	81.2598		80.3231	84.7316		92.487	93.3788	92.1071	93.5255		20.0471		74.5769	68.9886	73.3386		45.9518	25.2161	53.6253		68.7089	69.1835
20.2898		88.803	90.8209	87.4935		93.2402	89.5827	89.3531	89.4472		96.067	97.2021	91.673	90.4216		93.2402	89.5827	89.4472		20.2898		87.2252	87.6572	83.1885		87.0472	88.5094	81.9366		79.0183	86.7828		92.8455	91.5697	93.1511	92.6363		20.2898		74.8902	68.3773	70.9232		45.8793	23.4476	53.7795		67.7853	68.2587
20.5325		89.2458	91.2226	87.1361		93.3986	89.9645	90.6763	89.5232		96.3256	97.5972	92.6856	90.2804		93.3986	89.9645	89.5232		20.5325		88.249	93.0567	82.2686		89.5643	88.3878	83.0727		79.0466	86.2452		91.8212	94.2255	92.7279	91.7018		20.5325		73.7638	66.5891	70.2863		47.5332	25.0479	53.0343		66.8357	68.7546
20.7721		89.213	90.8829	86.3045		94.2418	89.5235	90.62	89.6399		96.2805	97.4268	92.0219	90.1187		94.2418	89.5235	89.6399		20.7721		84.546	91.2778	82.4742		87.7188	86.3509	81.2244		78.2228	89.7835		92.1309	93.064	93.1437	92.043		20.7721		74.4454	67.4828	72.4534		46.6508	23.6971	52.7475		65.04	68.5007
21.0168		89.1783	91.3398	85.9203		92.7041	90.6271	90.4029	90.13		97.2018	97.5586	92.4614	91.2711		92.7041	90.6271	90.13		21.0168		85.5138	88.2791	83.651		85.9301	90.2063	81.0901		76.647	87.9384		91.4831	92.8308	93.0443	92.4808		21.0168		73.3215	68.0662	71.7738		46.4786	22.6056	51.9107		65.8268	67.6882
21.2575		88.7645	91.3981	85.0995		92.8712	89.8785	90.5475	88.9098		96.6853	98.7794	92.0898	90.1748		92.8712	89.8785	88.9098		21.2575		87.6934	92.2227	77.013		88.3481	87.3249	80.1272		80.9998	87.4535		93.0555	93.186	93.4757	92.0266		21.2575		72.7804	65.3319	71.7778		45.7867	21.1852	51.9663		64.4166	68.3771
21.4971		88.882	91.3745	86.1742		93.1137	91.4596	89.0294	88.3401		97.0063	98.6205	91.4694	90.0913		93.1137	91.4596	88.3401		21.4971		90.0219	88.0084	79.5835		89.2328	86.6402	80.0565		77.24	88.8688		92.4835	92.7567	93.3275	91.9339		21.4971		72.1538	67.2216	71.2166		45.8542	24.6408	52.2708		64.9204	68.1936
21.7377		90.8236	90.6702	85.2167		83.6397658824369*	91.2266	89.5199	88.9215		97.8128	98.0422	90.8223	90.4237			91.2266	88.9215		21.7377		85.31	86.9526	83.3287		86.8148	88.089	85.1284		82.4454	87.2621		91.9156	92.5357	92.4221	90.6043		21.7377		72.4357	67.3414	70.5334		47.801	22.8632	51.5058		67.1371	67.2198
21.9783			89.0791	85.1204		57.1646232446094*	90.1113	90.4741	89.4164		95.6351	98.237	90.676	91.825			90.1113	89.4164		21.9783		90.1462	87.7196	80.994		89.2573	89.5017	84.645		76.2735	86.2605		92.4023	94.3776	93.4897	93.3877		21.9783		72.0008	66.7903	70.6215		46.4712	24.3402			63.898	67.5032
22.2179		58.3522	92.1573	85.4945		43.4605617769208*	91.4672	90.5825	88.5168		97.4843	98.445	90.767	89.2069			91.4672	88.5168		22.2179		87.459	89.3847	82.3066		89.752	88.3806	87.7648		79.6894	88.1352		90.8768	93.4624	92.0416	90.8615		22.2179		72.0882	67.835	70.1853		46.4132	23.5751			62.1483	68.3291
22.4607		37.1632	91.7161	86.2048		33.7412974604331*	90.8205	90.1578	87.8062		96.5504	99.0948	89.8648	90.8411			90.8205	87.8062		22.4607		84.157	88.026	81.6874		90.6622	87.8052	84.285		80.7223	83.2475		91.806	93.7243	92.5485	92.1714		22.4607		72.5051	67.1392	68.4352		45.5104	26.4513	49.8507		63.9752	66.2283
22.7065		24.8301	90.1564	87.6927		26.9983335447393*	90.7198	89.5699	88.9982		96.1055	97.8366	90.3601	88.7492			90.7198	88.9982		22.7065		82.7958	89.0983	82.0644		91.2034	90.9619	85.0997		80.0007	88.0417		92.5057	92.4202	92.0891	92.3305		22.7065		73.3324	66.2236	69.6111		45.2397	24.3125	50.8582		62.5762	67.9638
22.9471		17.2284	90.6733	84.9486		22.9934263449669*	90.2267	90.8273	89.4823		97.2083	98.1367	90.2693	90.6596			90.2267	89.4823		22.9471		86.359	89.824	80.9468		89.9902	89.041	84.9757		80.8927	86.4105		92.3735	94.5555	94.0011	92.1522		22.9471		71.8653	66.1649	69.2251		43.5472	29.1195	51.8654		64.0244	66.337
23.1877		12.7222	90.6617	87.341		19.855710241851*	91.407	89.4345	89.7095		96.7291	97.695	90.2663	89.0685			91.407	89.7095		23.1877		86.7001	91.3553	81.1549		90.6948	89.1902	85.0579		79.8699	89.9507		90.3843	92.9266	92.8518	93.1413		23.1877		71.9122	66.0113	68.8356		44.6538	27.7377	52.3019		63.7747	66.2047
23.4283		10.283	90.3293	87.1754		17.0905881420808*	90.5631	89.7453	88.7096		96.8071	98.3195	88.9617	90.0381			90.5631	88.7096		23.4283		85.5328	87.6537	83.8721		88.0701	90.8414	84.4374		77.9809	86.3604		90.4777	93.5612	92.3372	93.5505		23.4283		70.8877	67.4508	70.4392		44.3353	24.8164	49.4093		61.9794	67.041
23.67		8.53912	91.4338	86.9985		15.1349819820901*	91.176	89.3766	89.1909		96.3626	98.0561	90.2483	89.702			91.176	89.1909		23.67		78.71	87.481	77.797		88.3969	88.6661	84.09		81.7155	89.4333		91.9151	92.3908	92.9831	92.7842		23.67		73.2952	66.3469	69.5709		40.6754	27.3408	51.8693		62.3472	65.2054
23.9158		6.50038	90.5296	85.5184		11.8655188016094*	92.7479	89.4601	87.7101		99.0232	99.108	89.6102	90.306			92.7479	87.7101		23.9158		86.2523	91.4406	85.6142		89.8124	90.775	90.1399		82.6284	88.0411		90.9341	94.2795	92.4022	91.6664		23.9158		66.7523	66.9063	69.3822		39.7271	28.0899	50.0011		61.7293	65.5462
24.1565		4.83299	100	86.3495		11.4960327448887*	89.9918	89.536	88.4261		96.6089	98.2813	89.0159	89.1827			89.9918	88.4261		24.1565		87.4806	90.6167	81.5166		89.5193	90.1686	85.7115		83.4661	89.0395		93.4266	91.1194	91.8954	94.1501		24.1565		41.7468	63.3069	68.9474		35.7394	49.972			62.7655	65.0548
24.396		3.86962	72.724	85.406		9.8438206614561*	89.758	89.8656	88.5187		98.8419	99.1659	88.1437	91.4083			89.758	88.5187		24.396		84.0143	86.5471	78.214		92.0501	89.1271	84.2999		78.754	89.7847		92.5502	92.809	93.2006	94.909		24.396		32.4321	34.5608	67.9614		30.9057	37.0622			62.8734	64.8081
24.6419		2.64806	55.1886	84.6562		8.918148464558*	91.1067	89.159	90.0119		97.3097	98.0265	88.3926	88.559			91.1067	90.0119		24.6419		86.4068	87.8805	81.4587		88.4661	88.2095	88.0394		83.3201	86.3572		92.7112	93.0937	91.6589	94.451		24.6419		22.8803	22.6987	67.9976		31.309	31.7803	58.4302		61.3347	66.8936
24.8825		1.37335	43.1355	85.7597		8.1969678811949*	91.0546	89.6994	90.5838		96.4464	99.6718	88.7997	90.508			91.0546	90.5838		24.8825		87.4534	90.7387	79.7708		90.2997	91.4686	90.8564		78.7986	93.3339		92.6544	93.6027	92.8516	93.4896		24.8825		18.4761	16.1546	68.2112		30.0638	26.5653	49.1934		62.2166	67.1081
25.1232		1.375	34.9612	83.2294		6.86374047436324*	91.6568	89.1271	88.6582		99.1016	99.1009	88.4663	90.7292			91.6568	88.6582		25.1232		93.6147	92.1933	85.3251		87.9198	90.7027	85.8427		81.7194	89.5349		91.4231	94.1842	92.7033	93.8394		25.1232		16.0717	11.5766	67.0204		25.7895	24.634	43.8449		63.0014	64.3351
25.3627		1.19349	29.7861	83.3518		5.7556185543427*	90.9081	88.9163	90.0357		98.9318	98.1046	88.8244	90.3078			90.9081	90.0357		25.3627		85.1927	87.649	83.7168		91.421	91.9874	83.1218		79.0414	88.253		92.3407	93.2257	93.6034	93.1802		25.3627		12.6388	8.14108	68.1491		27.8564	20.3898	38.8086		61.5821	64.889
25.6085		0.947632	23.5437	84.3465		5.83926644726115*	90.8931	89.0006	89.5592		98.7687	99.6269	88.5548	89.4534			90.8931	89.5592		25.6085		86.2567	87.8538	82.8008		88.7502	89.1357	85.2922		84.0384	89.3841		92.3991	91.5573	93.1136	94.1458		25.6085		11.085	7.17929	68.5582		23.1296	18.2726	34.5914		59.48	66.4303
25.8492		2.10174	21.5093	83.1019		4.17623512466645*	91.105	90.1673	89.5223		100	99.4181	88.4087	90.3696			91.105	89.5223		25.8492		87.3801	86.9469	81.5681		89.6929	89.9898	90.5671		82.6499	91.9239		92.2651	92.5955	93.1824	95.4009		25.8492		9.29257	4.45158	68.025		23.3134	15.1881	34.6229		61.8398	65.9998
26.0919		0.0610402	17.7261	83.8982		3.89883073978888*	91.2447	90.041	89.3047		99.4331	98.3347	87.6196	89.4853			91.2447	89.3047		26.0919		89.1221	88.6007	84.0008		91.1418	91.7095	89.1114		83.2831	86.7785		91.9543	92.6174	92.9251	94.4876		26.0919		7.92669	4.4346	67.7647		21.3708	13.4172	30.0915		61.0906	65.3195
26.3305		0.314887	14.1478			3.10698874162961*	92.0138	89.0646	90.6296		97.8033	98.7336	87.9789	90.3438			92.0138	90.6296		26.3305		87.8028	90.1477	82.7316		90.432	89.3095	87.4575		81.5282	93.1784		92.1857	93.323	92.6579	95.776		26.3305		7.28469	3.90173	66.8377		23.1823	12.2791	27.5835		61.0761	65.4368
26.5752		1.0829	14.357	76.5205		3.07012916407292*	89.8326	88.867	88.4597		98.1077		87.2153	90.4185			89.8326	88.4597		26.5752		88.3943	89.5146	83.0714		88.5577	91.1366	88.8475		84.2151	88.1066		91.3627	92.736	92.4282	94.8374		26.5752		5.62875	2.60465	66.5898		20.0501	10.6837	25.157		60.1742	64.2812
26.8159		0.911818	12.2093	46.9699		3.64340108337682*	90.2152	89.2612	87.8365		99.229		86.8053	89.4433			90.2152	87.8365		26.8159		85.5105	91.6155	84.1104		93.3105	89.138	91.009		81.6601	91.0182		91.6219	92.0598	92.0894	95.9352		26.8159		6.02917	2.30645	41.2594		18.511	10.8424	22.6128		61.0563	62.6027
27.0586		0.0506945	9.49048	29.1032		2.65114981704766*	90.2475	89.5829	89.2321		98.3314		87.725	90.066			90.2475	89.2321		27.0586		85.0377	92.9014	81.7573		91.9369	89.6617	91.0256		86.327	90.2833		90.3329	93.7443	91.7422	95.7045		27.0586		4.5727	1.86228	28.7578		17.5389	9.47484	21.8827		58.7734	64.0878
27.2981		0.650553	8.83271	21.0035		2.79366570706336*	92.1285	89.8444	87.9453		97.3375	79.9698	87.0962	88.2392			92.1285	87.9453		27.2981		89.5659	93.3718	85.319		90.732	93.0853	92.8879		85.2623	88.5078		92.0694	92.149	91.8398	96.2313		27.2981		3.69111	0.761952	21.812		18.0008	8.93668	19.9401		59.9998	64.4534
27.544		0	6.88867	14.7534		1.81557702364073*	89.7727	89.0043	87.916		97.7592	73.5319	86.422	89.3501			89.7727	87.916		27.544		85.171	88.9008	83.3166		91.5899	89.7664	91.3895		83.1457	88.0365		91.4141	93.1275	91.7251	95.4371		27.544		2.58129	0	17.0093		17.0565	7.43497	18.3774		60.3529	63.8463
27.7867		0.0034559	6.91499	11.0769		1.34532360380006*	90.919	90.5041	90.0096		96.2524	67.323	86.7209	88.976			90.919	90.0096		27.7867		85.9088	92.0832	88.3842		89.7944	90.9232	88.8987		84.0705	90.9506		92.5596	94.1664	92.2262	94.9935		27.7867		3.04463	2.0158	15.3578		14.784	10.7349	17.337		58.5361	64.1643
28.0273		0.839706	5.45184	8.81639		1.17369311983964*	89.1374	85.1705	88.3938		97.8174	62.9222	86.1614	89.0666			89.1374	88.3938		28.0273		88.6242	88.3409	86.3618		88.7948	90.4841	89.2378		83.8586	92.3263		91.6774	92.6958	91.7002	95.692		28.0273		3.15728	0.392198	13.0922		16.2686	5.18569	16.7274		60.0384	63.7299
28.268		1.16846	5.55125	7.62322		0.450261179930212*	89.1735	82.3103	89.5686		99.8745	58.9722	85.7338	89.7569			89.1735	89.5686		28.268		90.4039	93.0899	91.5787		89.128	91.9785	93.543		86.3126	90.8396		91.2656	91.4162	91.7998	94.1766		28.268		2.93077	0.400891	10.2138		14.9888	5.5555	14.1425		59.3124	63.6817
28.5107		1.04559	5.06961	5.03577		1.12451890383431*	90.5381	76.3825	90.1045		98.3236	55.6655	84.4553	88.6478			90.5381	90.1045		28.5107		96.2096	93.707	88.4925		90.8077	91.6277	90.6137		84.5041	88.3791			92.7628	92.7806	94.1944		28.5107		2.04753	0.218488	8.61483		14.5745	5.52219	16.0408		60.0994	63.2178
28.7513		0.0183144	5.7827	3.65401		0.931972427937624*	89.8523	73.7541	88.3664		99.8034	52.0005	85.9013	90.6215			89.8523	88.3664		28.7513		89.1304	91.7268	84.0961		91.4703	91.1168	90.8614		86.5187	95.0066			94.3309	91.1319	94.9508		28.7513		2.32797	1.09514	7.82229		14.4227	4.62514	10.6178		60.2203	62.9063
28.994		0.280459	4.12705	3.96715		1.04853187694171*	89.3215	70.16	89.5849		96.4008	49.5125	85.1548	89.3036			89.3215	89.5849		28.994		91.4152	89.6747	87.086		92.9707	90.6199	91.2185		85.1745	93.8752		80.8581096272939*	92.3318	92.0007	97.2432		28.994		2.06082	1.64575	7.78317		14.5317	5.47766	12.7485		57.9622	60.9871
29.2346		0.399106	3.56939	3.20735		0.801317557974077*	90.9747	67.2523	88.5756			45.8427	85.0515	90.4421			90.9747	88.5756		29.2346		91.5606	94.8211	85.4879		92.417	92.2004	91.8934		87.4557	92.3114		65.0220933547836*	92.7572	91.4494	94.4271		29.2346		0.564434	1.22421	5.50307		12.3282	4.49915	9.36016		59.4392	62.7215
29.4752		1.44229	2.3367	1.66038		0.19211003334244*	90.2083	63.7657	86.798			43.2582	85.0504	89.3422			90.2083	86.798		29.4752		89.8076	90.3541	81.8844		93.4351	91.3297	93.0833		86.1741	91.1105		57.8813647943959*	91.648	90.9281	95.4822		29.4752		1.62526	2.62413	4.94305		12.5452	4.20868	11.476		57.6111	62.474
29.7148		2.17546	3.83809	0.99125		0.270902667996898*	91.4662	62.476	89.2437		96.0174	41.1333	85.3233	90.2644			91.4662	89.2437		29.7148		86.8121	91.095	87.4425		93.6813	89.6892	90.8819		86.3285	90.9099		47.1794961652376*	93.6678	92.3406	93.3928		29.7148		1.05384	1.54966	4.48386		12.5128	5.04281	13.2678		58.6549	63.2523
29.9607		1.60785	2.20462	0.900533		0*	91.4877	60.4885	87.3227		85.3318	39.0535	85.0278	89.3388			91.4877	87.3227		29.9607		88.1752	89.9493	88.8241		92.8139	92.3743	96.4985		85.9878	91.1802		40.878363804683*	92.3506	91.4934	95.3803		29.9607		0	1.99509	5.1171		11.795	2.131	9.44339		60.1522	61.76
30.2013		1.10156	3.10015	0		0.145892704632162*	90.5224	57.4675	79.7469		79.2626	38.0173	86.3593	90.2062			90.5224	79.7469		30.2013		86.5613	90.4501	90.2894		94.3344	93.669	92.7062		83.9748	90.575		36.6660113332925*	92.366	91.7966	94.6019		30.2013		0.360808	1.71615	2.68862		12.0694	3.38514	11.4626		58.145	63.5346
30.444		1.36098	2.16033	2.0323		0.349712258290473*	91.5116	56.8219	74.7665		73.3059	34.936	85.5568	89.3226			91.5116	74.7665		30.444		89.3494	94.4761	85.6972		94.3266	92.3431	93.1043		89.1632	91.8721		32.7724314354271*	91.0583	92.0025	96.0494		30.444		0.967943	2.64344	3.96886		10.6442	4.60947	9.83185		58.9728	62.609
30.6847		3.15274	1.7189	2.75432		0.658482373455997*	90.9305	53.8246	69.9279		66.15	33.7373	85.9044	88.6219			90.9305	69.9279		30.6847		89.7639	95.2897	83.7864		91.9916	92.3191	92.8553		90.927	88.6748		27.783016070217*	93.0114	92.1031	94.2766		30.6847		1.85771	1.26575	3.05805		10.8979	2.9284	7.5935		56.7976	60.6981
30.9252		1.68373	1.42357	0.98772		0.332307184661624*	91.3683	52.8869	66.0124		61.1636	32.9346	84.853				91.3683	66.0124		30.9252		86.7786	91.7218	87.7771		94.245	92.8077	97.9002		89.9418	91.4374		27.1491456665885*	91.7827	91.0618	95.2974		30.9252		1.27302	2.09468	2.77456		9.97785	1.35332	8.32684		58.7221	61.9242
31.1638		3.24429	1.69864	1.60981		0.368864423355031*	91.0732	50.4377	63.8589		56.643	30.3308	85.1157				91.0732	63.8589		31.1638		85.6388	90.4312	87.6839		95.0092	92.2416	99.1513		85.2256	90.4201		23.1593476097251*	93.0873	90.9606	94.4809		31.1638		2.30877	1.79471	1.84906		10.2477	1.79747	6.9395		57.8899	62.3976
31.4034		2.35187	0.980078	1.23876		0.768338839941365*	90.6848	49.7267	60.1248		54.0498	29.2252	85.7679	88.1312			90.6848	60.1248		31.4034		91.1871	93.9828	85.2409		94.4387	88.4833	98.0032		92.7824	93.0737		20.6467985326575*	93.5456	91.6361	94.1053		31.4034		1.19616	3.25019	2.19353		8.64777	2.42722	7.31987		58.8057	62.8381
31.644		1.59469	2.92259	0.791158		0.403959953836903*	91.8157	48.5412	57.199		52.5178	29.1318	85.3035	79.1218			91.8157	57.199		31.644		90.4738	83.9531	83.4879		94.2316	90.6033	96.0855		90.0957	94.7075		18.972683998889*	92.6034	91.8991	95.479		31.644		1.68502	3.74503	1.94349		9.79957	3.4192	6.94034		58.7554	62.1604
31.8867		2.74576	0.994497	1.18882		0.794782150018325*	91.7352	47.1547	53.7807		47.2169	27.6862	84.3384	69.4594			91.7352	53.7807		31.8867		86.6464	81.8612	85.3226		95.4609	89.337	95.1659		87.853	91.261		18.0146657491055*	93.8257	91.5203	95.7055		31.8867		1.8157	3.87099	3.2512		8.77226	1.66668	5.08388		56.6612	62.7985
32.1263		2.64234	0.709567	1.55377		0.75279866640949*	90.0884	45.6253	52.7125		43.6001	24.776	84.5413	64.7446			90.0884	52.7125		32.1263		90.3953		88.9773		94.4885	95.0393	97.3176		89.7781	91.2808		15.5332077134504*	93.6717	91.4251	95.9565		32.1263		2.29419	3.78628	0.728737		10.4081	1.38246	4.13881		57.6222	62.0452
32.367		2.97363	0.806064	2.07425		0.280243683714516*	92.2287	43.7045	49.8081		42.1481	25.5147	85.3168	57.9516			92.2287	49.8081		32.367						93.8527	94.1011	95.4658		89.2272	94.1397		13.7759223248392*	92.3203	90.6099	95.9444		32.367		1.52858	5.30489	3.64735		10.2576	2.92223	5.99532		57.8485	61.449
32.6097		2.68965	0.929075	2.80445		0.909174580265304*	91.3512	42.7673	47.6105		39.5678	24.2371	84.9361	52.8943			91.3512	47.6105		32.6097		84.0275	90.2322	90.6683		93.5022	90.8581	95.4257		88.6589	92.5742		14.5842384175515*	92.6231	91.8041	95.0672		32.6097		1.12252	5.75505	2.55654		5.59268	3.03247	4.87502		57.9373	62.2588
32.8492		3.51183	0.445686	2.01619		0.410461670717574*	93.0101	41.9512	46.5392		37.2923	24.6263	84.4958	49.0239			93.0101	46.5392		32.8492		80.7388	85.9421	89.7178		100	91.2218	85.9045		92.3889	93.312		13.3989656647043*	92.5915	91.3657	95.4069		32.8492		1.60243	3.84499	0		8.32408	0.967671	5.56113		57.6223	62.5979
33.0898			0	2.52175		0.667185020371984*	93.1623	40.9468	42.7565		34.3616	22.9053		47.0502			93.1623	42.7565		33.0898		75.3082	80.9042	81.667		92.5874	99.4835	91.6308		85.4744	93.4506		13.7210876045236*	92.5459	92.0324			33.0898		2.3307	6.062	2.35628		9.34627	2.36556	5.09644		58.8122	62.595
33.3326			1.00777	2.3735		0.355491488783359*	91.1415	40.2533	43.244		33.2184	22.187		43.8116			91.1415	43.244		33.3326		67.9917	75.2076	71.5609		84.1156	94.4943	93.666		90.8328	92.184		10.8142936847862*					33.3326		3.31312	5.06791	2.50709		6.20344	0.495301	4.62121		57.3538	60.4671
33.5712			1.3644	2.8521		0.217831077234706*	90.2503	38.1216	40.0429		29.9841	21.9925		39.6346			90.2503	40.0429		33.5712		63.7662	68.893	65.5333		76.5211	88.039	100		90.2697	93.0134		10.9092149379981*			80.7676		33.5712		2.05834		1.94473		6.58018	2.63777	4.60945		56.026	61.0183
33.8138			0.536525	3.51766		0.899531225684427*	91.4191	37.3668	39.6553		32.2619	20.9071	76.6732	37.0941			91.4191	39.6553		33.8138		58.0875	62.0475	63.3067		75.9779	82.8453	90.6042		90.5327	94.628		9.08558766692238*	87.897	86.3868	72.3555		33.8138		2.4338		2.59878		7.20846	2.12196	3.68145		57.1196	62.8467
34.0534				1.94374		0.243216091188632*	92.9042	36.2354	37.3028		26.8561	19.9184	71.0102	35.5976			92.9042	37.3028		34.0534		56.3558	58.4032	58.1697		72.4987	79.8431	79.6051		100	91.3571		9.82842577291619*	77.0886	78.4526	63.6928		34.0534		1.65179		1.79526		6.90121	2.39787	3.84858		57.1023	61.5507
34.2982						0.470522287831969*	93.0555	35.6356	36.4101		25.6472	20.2023	66.225	33.83			93.0555	36.4101		34.2982		53.3473	53.462	58.3332		70.7275	76.0498	78.23		83.5186	90.9041		10.0912554319923*	70.267	71.8761	57.7383		34.2982		2.27396		1.08627		7.82163	2.70948	3.26791		56.1221	60.5389
34.5388						1.27939963860663*	89.9335	35.207	33.825		24.6323	18.5316	62.0384	31.709			89.9335	33.825		34.5388		44.6166	51.5997	58.6086		64.525	72.3769	73.9878		83.3065	100		8.07870407480648*	62.6393	65.5541	51.8153		34.5388						7.00955	0	4.62732		55.759	60.6559
34.7773						1.28739653457082*	90.9374	33.2532	34.3867		23.0861	18.5246	58.1587	30.2685			90.9374	34.3867		34.7773		43.8189	46.2072	52.1587		61.8531	67.5792	69.168		78.7796	88.0429		7.65309804627571*	57.4379	60.9824	46.8918		34.7773						4.03698	3.45556	2.37733		58.6764	62.9435
35.0222						0.301882162038561*	92.0939	32.9724	31.2908		24.5816	17.465	55.2485	28.6979			92.0939	31.2908		35.0222		43.2223	44.789	45.8322		59.7125	68.5042	62.7726		76.5645	86.2071		6.71182769013029*	53.6331	56.0552	42.9718		35.0222						4.01909	4.0558	2.19541		58.958	61.748
35.2628						1.65888181528254*	91.6036	31.5764	30.8204		21.9856	16.5254	51.8885	27.136			91.6036	30.8204		35.2628		38.5618	42.0967	44.6102		55.159	61.4503	57.6533		72.5854	89.8337		5.67277247880806*	48.0706	54.4122	38.5578		35.2628						4.79144	3.39398	3.82894		56.1066	60.8586
35.5055						0.84481317630552*	90.9535	30.587	30.3077		19.9695	15.1573	49.9993	25.6914			90.9535	30.3077		35.5055		39.1358	37.452	40.6546		53.3311	61.2341	51.4787		70.3855	81.8626		6.1596959863064*	44.7761	51.8975	35.735		35.5055						4.35825	4.7009	2.57414		57.3318	62.8107
35.7451						1.67847086330759*	90.7	30.8009	29.9278		18.697	15.1571	46.4498	25.8392			90.7	29.9278		35.7451		34.2255	35.0793	36.552		52.6094	56.6725	53.125		65.1582	81.0939		5.37493486084453*	41.5344	48.6765	34.0202		35.7451						5.31376	4.82297	4.59145		56.7678	62.489
35.9857						0.143708730235934*	92.6855	29.9384	27.4719		18.6405	15.1354	45.1281	24.1241			92.6855	27.4719		35.9857		34.9731	32.3859	34.9365		51.5145	54.3474	48.9677		60.8655	76.5413		5.06783196100424*	39.982	46.0482	30.6299		35.9857						4.13847	5.35067	1.53762		58.2724	61.2306
36.2253						0.758023425483776*	91.155	29.2316	26.8815		15.1895	15.2379	42.9695	23.4265			91.155	26.8815		36.2253		34.2118	31.526	30.498		49.4235	50.9347	43.9724		57.1815	75.6921		8.17535418167747*	37.4259	43.4507	28.6011		36.2253						3.22752	5.05286	2.08786		57.1968	61.5224
36.4712						1.48258082346331*	92.116	28.3345	26.0122		16.8793	13.9988	41.7838	21.8919			92.116	26.0122		36.4712		27.3513	30.216	36.207		46.1064	51.0787	40.3102		55.314	70.8954		5.05613573314695*	34.4088	41.5676	27.4712		36.4712						2.771	2.66849	1.64074		58.1145	62.9508
36.7097						0.556387846221693*	91.5721	27.4454	25.9584		15.8975	14.659	39.5192	21.0999			91.5721	25.9584		36.7097		27.9076	31.3362	32.8042		45.5644	52.3062	40.6499		55.7208	68.7138		4.61869822750687*	32.1488	40.3341	25.0091		36.7097						4.67017	4.00656	1.51263		57.5617	61.4256
36.9545						0.870970882955183*	93.0093	27.639	22.9168		18.5503	14.0744	38.8272	19.536			93.0093	22.9168		36.9545		25.4463	31.2203	27.5205		44.5431	45.4006	35.6644		49.3937	64.5144		4.87812434977685*	29.234	38.8631	23.8638		36.9545						2.53998	4.07718	1.49995		55.4561	62.4213
37.1951						0.894944835411772*	92.4459	26.9663	21.8061		15.0673	12.5274	37.6487	18.7097			92.4459	21.8061		37.1951		24.6346	23.5884	29.0698		38.3065	46.2352	34.8813		47.6984	64.5615		3.70154968168136*	29.7023	36.8394	23.2005		37.1951						3.5166	2.09652	0		56.3645	61.81
37.4347							91.5148	25.9064	22.9437		14.1207	12.4888	35.137	18.4807			91.5148	22.9437		37.4347		24.3994	27.215	28.6791		41.2061	42.8971	28.3894		44.8202	59.1847		3.51959482666373*	28.0505	36.1183	21.0374		37.4347						4.184	4.70565	3.17486		57.7891	61.0061
37.6784							91.6141	25.449	21.9061		12.9938	12.6275	34.7049	16.5863			91.6141	21.9061		37.6784		19.8301	23.3229	21.2756		37.9111	43.1058	31.1991		39.9254	57.1149		4.29998017854941*	25.8978	34.7603	20.7233		37.6784						1.97729	5.03781	0.603721		58.3235	61.583
37.9232							91.6587	25.6325	21.3842		11.6569	12.7687	33.1966	17.5575			91.6587	21.3842		37.9232		21.6927	22.8744	18.1635		33.3694	38.6992	30.6217		39.7061	56.6526		2.9085496816247*	25.4369	32.6211	17.7387		37.9232						4.59822	5.50376	1.16568		57.3568	61.5037
38.1638							91.9723	25.2871	20.7392		12.5967	10.4804	32.1457	16.5214			91.9723	20.7392		38.1638		21.1351	17.3244	23.1034		35.5502	41.1239	29.4347		41.6361	53.1898		2.72727001070039*	23.3802	32.1478	18.6892		38.1638						2.86915	5.03581	0.934616		57.8524	60.8545
38.4045							92.6784	24.3276	18.972		10.4275	11.3614	31.0723	15.9765			92.6784	18.972		38.4045		20.1188	20.9442	22.577		33.7736	37.1478	27.4068		38.7946	48.195		4.23642011119842*	22.83	31.1794	16.5849		38.4045						3.34331	5.85701	2.8899		58.421	62.3009
38.644							92.9331	24.3957	19.2274		12.6974	10.8688	30.6372	15.3961			92.9331	19.2274		38.644		19.7765	20.7093	18.8759		28.9483	36.3893	26.9189		36.0467	49.7704		2.95225537120808*	22.4314	29.6822	16.2348		38.644						4.11526	5.38727	0.00160129		56.4924	63.1255
38.8899							92.0726	23.2587	17.1372		10.7125	10.6848	29.6733	14.1305			92.0726	17.1372		38.8899		17.2352	19.3	18.2001		29.9066	33.352	22.4146		35.9108	49.6202		1.9176842744859*	20.5576	28.0749	15.057		38.8899						0	4.34806	0.262921		57.7012	63.4963
39.1305							91.1048	22.2123	17.0929		9.2635	9.47198	28.612	13.1668			91.1048	17.0929		39.1305		21.0615	14.306	21.0472		30.5035	31.1328	21.8821		34.7463	44.5442		1.65490878592174*	19.7415	27.119	13.0068		39.1305						6.06718	6.06718	1.81925		58.537	62.8267
39.3712							93.5598	21.691	16.3313		10.5601	10.5239	26.9294	14.5857			93.5598	16.3313		39.3712		15.9687	15.7246	18.7253		27.2578	32.901	25.9873		30.0516	44.6319		0.751914322162188*	19.3513	26.8494	13.7688		39.3712										57.4909	61.5605
39.6107							90.802	22.0216	15.3012		8.04722	9.0728	26.8296	14.1468			90.802	15.3012		39.6107		16.4419	14.8166	20.6067		25.64	28.4802	22.1317		29.1253	43.7406		1.84928922340192*	16.9348	26.7418	11.5739		39.6107										57.1264	61.3133
39.8493							92.9215	21.1576	16.5302		8.81129	9.96664	25.9863	13.1272			92.9215	16.5302		39.8493		18.9694	12.6458	16.0073		27.8637	28.8449	20.9715		29.5819	41.436		1.57719428244907*	16.084	25.7518	11.3684		39.8493										58.3504	59.9336
40.093							92.7388	21.6301	14.0074		8.55008	8.90666	24.5392	13.3176			92.7388	14.0074		40.093		18.4897	12.7558	17.863		25.2425	28.3969	17.0691		26.996	40.5757		0.258075754083249*	15.9876	24.1774	11.6184		40.093										56.8637	62.2598
40.3378							92.4669	20.644	15.7935		5.93123	9.23137	24.3835	12.4497			92.4669	15.7935		40.3378		14.9386	6.84828	20.9717		24.3437	25.8301	21.2612		24.2333	35.8275		2.26654839036962*	16.2421	23.7644	9.87408		40.3378										58.534	60.2587
40.5785							91.7595	19.8749	14.6926		6.80029	8.37589	23.6547	12.587			91.7595	14.6926		40.5785		14.8848	8.97219	17.8943		28.02	25.0993	17.3671		29.976	35.7814		2.2681150865485*	14.8257	22.9441	10.1528		40.5785										57.4336	62.5603
40.817							91.6402	19.2769	13.1194		6.83833	8.31819	22.6594	11.2723			91.6402	13.1194		40.817		16.1401	13.6999	16.8967		26.9384	22.6467	16.3402		24.4577	34.0617		1.06782329372237*	14.543	22.8613	11.2281		40.817										59.3891	61.4462
41.0618							92.6886	18.4244	13.6774		6.29595	7.03924	22.0154	11.4981			92.6886	13.6774		41.0618		13.5679	8.47509	16.6719		21.6632	22.5454	14.6964		21.0511	38.6987		1.49299702032442*	13.5072	22.2254	8.25624		41.0618										55.9155	62.6659
41.3024							92.4967	18.3097	12.5348		5.09903	9.05221	22.0402	10.9973			92.4967	12.5348		41.3024		15.6563	10.2314	16.456		24.1214	23.3054	14.2041		19.9195	35.1843		1.84451	11.6367	21.658	8.4789		41.3024										56.9663	60.8256
41.5461							92.9611	18.2466	12.4311		4.39901	7.65907	21.1687	10.4536			92.9611	12.4311		41.5461		15.7883	8.92125	17.5826		21.566	22.707	14.0255		19.3581	31.8237		1.93978	11.1471	20.5303	8.34452		41.5461										56.6439	61.6117
41.792							91.9685	17.8752	12.6297		6.20184	7.67126	21.5992	10.4519			91.9685	12.6297		41.792		13.0169	8.07665	12.2181		20.2933	22.0531	11.1258		19.1129	32.4346		0	12.1519	20.6915	7.7129		41.792										56.3687	62.2473
42.0326							100	17.8056	11.6686		5.34502	7.44808	20.3565	10.1123			100	11.6686		42.0326		14.0524	7.14792	18.9576		17.6417	19.0503	9.30025		20.9418	29.3218		0.793919	9.66579	19.5853	7.5596		42.0326										58.2553	61.918
42.2722							90.6907	16.5783	11.8822		5.02476	6.65673	19.9329	9.46026			90.6907	11.8822		42.2722		13.9217	8.54835	14.5315		16.6512	20.9038	12.4437		17.3537	26.6002		1.71544	11.4187	19.185	7.48934		42.2722										57.2621	60.4469
42.5128							83.8086	16.9879	11.5316		4.91972	6.79139	18.4242	10.1949		83.6398	83.8086	11.5316		42.5128		13.3656	6.48522	13.665		18.9862	20.0758	5.91292		15.7258	23.8923		2.00075	9.49156	18.0551	7.61115		42.5128										57.7658	61.0112
42.7513							78.0447	16.1164	10.2275		4.02157	6.90849	18.3454	9.7416		57.1646	78.0447	10.2275		42.7513		15.2973	8.49741	11.644		17.501	18.7588	8.47545		14.6364	25.2414		1.38994	8.65011	18.1803	5.7684		42.7513										56.8867	60.9769
42.991							73.8295	16.2862	10.5708		5.65489	6.32678	17.5324	8.99697		43.4606	73.8295	10.5708		42.991		7.42845	8.83111	12.5662		16.2082	16.1075	11.2592		17.668	24.4226		0.230037	8.20773	16.7131	5.16755		42.991										58.0491	60.5296
43.2316							68.9597	15.8917	9.88278		4.37449	5.82214	17.7238	7.95528		33.7413	68.9597	9.88278		43.2316		8.6558	7.6945	13.3048		15.1772	13.6692	5.7623		17.0811	22.7322		1.09195	7.24124	15.9598	4.53703		43.2316										57.5793	60.8797
43.4764							64.2805	15.615	8.92515		4.29268	6.55784	17.063	8.40811		26.9983	64.2805	8.92515		43.4764		11.6932	2.3318	10.6777		15.4463	15.3124	8.2728		14.2235	21.8096		0.0766608	7.41641	16.3262	4.84569		43.4764										57.8369	62.2295
43.716							60.7914	14.9843	8.1523		3.80717	6.26407	15.4384	7.99471		22.9934	60.7914	8.1523		43.716		11.5474	8.92668	13.3235		12.5369	11.3	8.65198		13.4936	19.8263		1.01304	7.006	15.5036	5.42576		43.716										59.0895
43.9555							59.2408	15.2243	8.78445		3.84421	5.69517	15.5824	8.47702		19.8557	59.2408	8.78445		43.9555		8.73041	9.45916	9.59718		12.1212	15.5537	6.657		14.976	18.2911		1.15715	5.09368	14.53	5.23481		43.9555										57.2018
44.2003							53.5193	13.7247	8.50899		2.48177	5.79083	15.234	9.11839		17.0906	53.5193	8.50899		44.2003		8.87343	6.71263	5.98799		11.0981	12.8264	6.9643		11.3908	19.2428		1.12814	5.56677	14.3029	3.32497		44.2003										56.7388	56.6411
44.443							52.663	14.286	8.83038		2.72671	6.32376	15.0012	8.28001		15.135	52.663	8.83038		44.443		15.1435	5.48969	7.74538		13.0846	10.2458	1.67038		12.2445	18.276		1.3115	5.83292	13.9728	4.04443		44.443										59.6566	52.9796
44.6857							49.1836	13.8079	8.11225		3.65635	4.08269	15.126	7.81481		11.8655	49.1836	8.11225		44.6857		5.29808	5.48823	7.76781		8.66977	13.4561	5.16362		13.714	16.9956		0.806885	5.70183	13.3586	4.56659		44.6857										58.12	47.8054
44.9263							45.9387	12.9825	9.13122		2.39978	5.35348	13.6414	6.82377		11.496	45.9387	9.13122		44.9263		9.61299	11.6902	9.35867		11.9829	12.8573	5.20601		9.8701	15.6078		1.9461	5.02558	13.7788	4.71644		44.9263										60.6858	46.0457
45.167							44.6972	12.452	8.29853		3.98892	4.26956	13.3803	6.48616		9.84382	44.6972	8.29853		45.167		9.45242	3.58776	7.64599		7.92974	9.58779	4.87874		9.18979	13.9983		2.04256	4.3348	13.3983	2.78393		45.167										58.9452	42.6322
45.4077							42.7042	12.3807	7.88206		4.22058	4.59457	13.3813	6.65813		8.91815	42.7042	7.88206		45.4077		8.80918	1.95479	1.40844		9.30739	11.8748	6.4511		10.0982	14.4915		2.24829	4.00336	12.0352	2.4955		45.4077										52.1364	39.3516
45.6483							38.7961	11.037	7.75291		4.11002	3.33574	13.6629	7.22363		8.19697	38.7961	7.75291		45.6483		7.17641	2.4168	2.8231		8.16686	9.39612	5.09359		10.6832	13.6523		1.25615	3.53567	11.8466	2.43142		45.6483										52.1178	38.7754
45.8889							38.365	11.5861	6.59913		3.66117	4.47907	12.7021	6.83226		6.86374	38.365	6.59913		45.8889		0	4.94033	5.55616		3.27352	9.98386	1.90242		8.2122	12.6764		2.74253	2.37906	11.6184	2.34019		45.8889										49.1191	35.0655
46.1295							36.146	11.9835	6.19827		3.29498	4.84777	12.1684	6.28506		5.75562	36.146	6.19827		46.1295		6.94992	3.11811	4.56865		5.95526	8.14433	1.7677		8.99804	11.7362		1.72239	3.0677	11.963	2.16993		46.1295										45.8327	34.2448
46.3702							35.021	11.0395	6.88318		4.01249	3.62927	11.1137	5.70898		5.83927	35.021	6.88318		46.3702		0.73928	0	0		6.16102	7.4997	6.67582		7.6902	10.3864		2.48319	3.84074	10.826	2.22902		46.3702										40.7771	32.1731
46.6097							32.1243	10.501	6.58519		4.31951	4.74756	11.3209	4.93133		4.17624	32.1243	6.58519		46.6097		9.10793	3.29326	9.04383		3.78978	6.7196	2.55614		7.6892	9.90838		3.16895	3.25073	10.6432	2.23886		46.6097										39.817	29.7149
46.8545							30.828	10.653	5.72739		4.51742	4.50413	11.0685	5.7985		3.89883	30.828	5.72739		46.8545		8.67459	7.27682	8.72853		2.64094	5.92589	2.77901		7.97328	10.8662		3.16581	3.23613	10.5718	2.30124		46.8545										38.896	27.4689
47.0951							28.4225	10.0707	6.39404		4.52447	3.42325	11.1718	5.69461		3.10699	28.4225	6.39404		47.0951		6.26716	9.45564	9.41226		5.90896	7.03048	3.31985		6.73944	11.0602		4.35757	1.96267	9.85397	1.51597		47.0951										36.4317	27.6918
47.3358							28.4719	9.28718	5.18728		5.16327	4.40904	10.7611	4.63326		3.07013	28.4719	5.18728		47.3358		4.76511	2.42106	8.25323		1.96766	4.82555	1.48119		6.42272	9.69809		3.7647	1.25936	10.0117	1.74894		47.3358										34.4972	25.9395
47.5743							25.9843	9.25301	5.15664		3.54824	2.80606	10.2264	5.43886		3.6434	25.9843	5.15664		47.5743		9.07034	4.76239	9.26832		1.21335	6.66458	0.819801		6.27393	7.22166		2.64702	2.04224	9.58873	0.773875		47.5743										31.9515	23.672
47.816							24.8314	9.05924	6.18735		3.32362	4.07472	10.0511	3.80748		2.65115	24.8314	6.18735		47.816		8.71217	5.95567	5.12651		2.79115	4.71581	3.48151		6.46368	6.57871		4.89965	1.99148	9.16727	0.761555		47.816										31.333	24.5065
48.0566							23.0696	8.81124	5.61264		1.92037	2.61024	10.302	5.16308		2.79367	23.0696	5.61264		48.0566		13.1734	4.5918	6.77267		3.23665	6.67247	2.01832		6.28464	6.28646		5.52185	1.70051	9.27845	2.39573		48.0566										28.7483	23.3936
48.2993							23.7788	9.27142	5.64953		4.07931	4.74049	8.91061	3.78357		1.81558	23.7788	5.64953		48.2993		7.64885	3.48382	7.60673		2.93044	3.63301	0.858241		7.65025	7.95551		3.88734	1.27944	7.94422	0.681911		48.2993										26.2161	23.0701
48.542							21.8038	7.91176	4.36269		4.68468	3.20107	9.54464	3.73029		1.34532	21.8038	4.36269		48.542		9.53879	8.28424	5.9869		3.75543	3.6409	1.08924		7.0061	7.42317		5.46181	0.627677	7.42086	1.17384		48.542										26.9314	21.6041
48.7827							20.2753	7.38322	4.19889		3.77354	2.49794	8.43388	3.89453		1.17369	20.2753	4.19889		48.7827		9.70917	3.18946	11.8867		0.937106	0.749438	1.89951		2.31998	4.82922		4.01743	1.42766	8.28936	1.44552		48.7827										25.2761	19.4854
49.0233							19.1795	6.92555	3.6454		4.07918	2.57679	7.83203	3.29422		0.450261	19.1795	3.6454		49.0233		5.81959	7.98401	3.92215		2.70648	4.74095	1.64715		5.93047	4.485		5.4164	1.84587	7.83112	2.22557		49.0233										23.947	19.9576
49.265							18.0055	7.09096	4.70023		3.40465	3.41433	9.22891	2.21479		1.12452	18.0055	4.70023		49.265		7.33435	2.72026	12.4382		2.10676	1.59866	1.81229		5.8049	4.18672		6.06948	1.19154	7.99586	1.95699		49.265										23.0125	17.0694
49.5056							17.7732	5.88726	5.02302		3.10806	2.31151	8.01588	3.09888		0.931972	17.7732	5.02302		49.5056		8.31628	2.36806	3.26537		2.99318	0	0.252246		4.85614	3.90148		6.01842	0	7.08995	1.16242		49.5056										21.4459	16.213
49.7452							17.0412	6.49835	3.61073		2.95987	2.84592	7.0098	3.36617		1.04853	17.0412	3.61073		49.7452		8.1365	5.03561	8.99663		3.49095	3.66358	3.85837		3.93692	3.62324		6.9575	2.46838	6.07934	0.179978		49.7452										21.3941	17.1719
49.9868							16.2468	7.15274	2.91334		3.31254	2.81716	6.87736	1.93268		0.801318	16.2468	2.91334		49.9868		9.18034	7.52302	5.93082		2.15904	3.89755	2.5479		2.89734	1.59011		5.52393	1.14644	7.04665	1.20153		49.9868										20.3038	16.3825
50.2285							14.055	5.69601	4.29613		4.88324	2.51056	5.81979	2.62001		0.19211	14.055	4.29613		50.2285		6.51478	7.27902	9.78817		1.8913	0.986268	1.95119		5.00925	3.39308		5.96378	1.56071	6.40263	0.811971		50.2285										18.4876	14.8497
50.4702							13.1241	4.6765	3.73444		3.4059	2.88643	6.77931	2.05281		0.270903	13.1241	3.73444		50.4702		6.19738	7.9153	10.8487		1.41359	2.28923	0		1.65089	0		6.08152	1.81181	6.1511	1.46889		50.4702										17.9784	13.9426
50.7118							13.2966	5.22563	3.75067		4.14963	2.60021	6.44166	2.33968		0	13.2966	3.75067		50.7118		12.3932	4.24503	4.4797		1.80074	0.269072	1.1818		3.61129	0.420144		4.0784	1.32458	6.47212	1.58788		50.7118										18.1695	12.4878
50.9535							12.654	5.15226	2.79522		3.36198	2.00565	5.90711	2.17262		0.145893	12.654	2.79522		50.9535		9.46665	11.5847	6.12695		0	2.62062	2.9992		0	2.72832		5.09644	0.508062	5.76599	2.5261		50.9535										17.9626	13.8304
51.1952							12.8529	4.64173	2.83408		3.32428	2.37266	6.51884	1.70363		0.349712	12.8529	2.83408		51.1952										6.20263	1.46691		4.50055	1.33426	4.756	1.94642		51.1952										16.3883	12.565
51.441							11.7226	4.33075	2.36456		3.83873	1.1006	6.24614	1.04024		0.658482	11.7226	2.36456		51.441										1.45663	0.244707		6.54667	0.833313	5.03389	0.770139		51.441										15.0806	11.2089
51.6795							10.7351	5.04366	3.26616		1.84626	2.18095	5.25858	2.35097		0.332307	10.7351	3.26616		51.6795											1.45441		8.24448	0.975463	5.14238	1.58651		51.6795										14.6225	11.6696
51.9191							9.21695	4.46445	2.51604		3.54013	1.58477	4.6097	2.10559		0.368864	9.21695	2.51604		51.9191											1.30522		6.96763	1.45999	4.55302	1.5321		51.9191										13.9472	12.2995
52.1598							8.01641	4.58772	2.23033		4.20708	1.7045	4.76001	0.994157		0.768339	8.01641	2.23033		52.1598													5.77871	2.49684	4.46574	1.72101		52.1598										12.5934	8.90726
52.4045							7.1177	3.8195	3.14517		4.07715	0.697184	4.8285	1.53644		0.40396	7.1177	3.14517		52.4045													7.58133	2.02013	3.6378	1.9315		52.4045										12.0275	10.0256
52.6452							7.65528	4.04476	2.78011		3.41702	0.40037	4.30785	1.90934		0.794782	7.65528	2.78011		52.6452													6.05051	1.46165	4.32909	0.768223		52.6452										11.3284	9.16357
52.8868							6.77632	3.74633	3.5689		4.12189	0.678253	4.54966	1.92344		0.752799	6.77632	3.5689		52.8868													5.94557	3	3.62873	1.08793		52.8868										11.0009	10.0499
53.1327							6.8603	2.34645	1.34529		2.94932	1.22909	3.79101	1.73562		0.280244	6.8603	1.34529		53.1327													5.13909	1.16539	3.29084	0.335411		53.1327										11.2896	5.84882
53.3723							5.45034	4.57342	3.17645		1.90055	0.761973	4.02062	1.05098		0.909175	5.45034	3.17645		53.3723													5.96324	1.5479	3.3892	0.303889		53.3723										10.1402	8.10988
53.615							5.14916	3.95668	2.20401		2.79756	1.32978	3.31533	2.84349		0.410462	5.14916	2.20401		53.615													5.74814	2.81659	3.14101	1.57461		53.615										10.2888	6.54454
53.8608							4.21366	3.33939	1.75188		2.6418	0.272354	3.09495	1.40628		0.667185	4.21366	1.75188		53.8608													6.3222	2.42845	2.87297	1.59067		53.8608										9.18757	6.84241
54.1035							6.74103	3.32017	1.63713		3.25023	0.700534	2.40579	1.3979		0.355491	6.74103	1.63713		54.1035													6.16915	3.12584	3.17231	1.44046		54.1035										9.72134	5.7922
54.3442							4.63495	2.75479	2.40154		0.427562	0.0843783	2.66713	0.850094		0.217831	4.63495	2.40154		54.3442													5.73342	2.08891	3.18057	0.566584		54.3442										8.95476	6.50831
54.5868							3.48238	2.64805	1.52698		1.42411	0.5274	2.5024	0.0168149		0.899531	3.48238	1.52698		54.5868													6.76377	3.66661	1.49192	1.34978		54.5868										6.89734	4.81824
54.8275							3.83307	1.86653	1.82376		1.71172	0	2.45144	1.06563		0.243216	3.83307	1.82376		54.8275													7.39173	1.98959	1.19623	0.825047		54.8275										6.98196	5.16435
55.0682							3.09654	2.73047	2.72403		4.46858	0.968756	1.86337	1.27272		0.470522	3.09654	2.72403		55.0682													5.67142	2.29947	1.91927	0.61298		55.0682										6.63384	5.62197
55.3108							4.43338	2.5383	1.25705		1.59544	1.33272	1.37939	1.44582		1.2794	4.43338	1.25705		55.3108													6.63957	3.73513	1.69163	0.130556		55.3108										6.94074	5.18017
55.5493							3.82214	2.20048	0.701531		2.62104		2.14603	0.282259		1.2874	3.82214	0.701531		55.5493													5.90267	3.28752	1.33227	0.598603		55.5493										5.89862	3.5639
55.7941							1.42617	1.31963	0.75966		1.62195		1.56849	0.286362		0.301882	1.42617	0.75966		55.7941													6.58879	3.65132	1.8406	1.12629		55.7941										6.44773	4.76108
56.0348							2.02996	2.55006	2.27115		0.0381977		1.32119	0.34346		1.65888	2.02996	2.27115		56.0348													7.02193	3.2241	1.42302	0		56.0348										4.83326	1.88096
56.2775							2.63449	1.30785	1.92246		0.888155		0.572701	0.00295485		0.844813	2.63449	1.92246		56.2775													7.20788	3.56253	0.819684	2.12306		56.2775										4.53679	2.53582
56.5171							2.31288	1.25741	0.480354		3.05198		1.6586	0		1.67847	2.31288	0.480354		56.5171													5.84843	3.56687	0.213453	1.57289		56.5171										4.84396	3.91067
56.7577							1.47896	2.04424	1.74914		1.30031		0.869012	0.608735		0.143709	1.47896	1.74914		56.7577													7.33176	2.62687	0.174314	0.942715		56.7577										3.3639	2.48188
56.9983							1.47367	1.21912	1.40181		2.67549		0.343378			0.758023	1.47367	1.40181		56.9983													5.60416	2.54275	0			56.9983										4.10463	1.72529
57.239							0	1.4276	2.07785		0.960167		0.696345			1.48258	0	2.07785		57.239													7.32501	3.27745	0.635347			57.239										4.38995	1.88438
57.4817							0.794761	1.03237	1.29467		1.3175		0			0.556388	0.794761	1.29467		57.4817													6.44705					57.4817										2.02169	0.909558
57.7223								0.530189	0.700735		3.09732					0.870971		0.700735		57.7223													6.06407					57.7223										2.78894	3.21773
57.9608								1.15429	0.283073		1.16509					0.894945		0.283073		57.9608													6.2232					57.9608										1.07442	1.11234
58.2056								1.86082	0.854639		1.42242							0.854639		58.2056													6.84578					58.2056										0	0
58.4483								0.0591052	1.42809		2.35319							1.42809		58.4483													5.1423					58.4483										1.59962	0.654434
58.6868								0.41611	1.47167		0							1.47167		58.6868																		58.6868										0.457873	2.21242
58.9317								0.471175	0		0.519487							0		58.9317																		58.9317										0.132572
59.1723								0	1.06106		0.286826							1.06106		59.1723																		59.1723										1.60782
59.415									1.28532									1.28532		59.415																		59.415										0.454065
59.6535									0.134443									0.134443		59.6535																		59.6535										1.68146
59.8952									0.723125									0.723125		59.8952																		59.8952										1.61085
60.1358									0.678806									0.678806		60.1358																		60.1358										0.69041
60.3765									0.551687									0.551687		60.3765																		60.3765
60.6192									0.453946									0.453946		60.6192																		60.6192
60.8598																				60.8598																		60.8598
61.0983																				61.0983																		61.0983
61.3432																				61.3432																		61.3432
61.5858																				61.5858																		61.5858
61.8265																				61.8265																		61.8265
62.0692																				62.0692																		62.0692
62.3098																				62.3098																		62.3098
62.5515																				62.5515																		62.5515
62.7973																				62.7973																		62.7973
63.04																				63.04																		63.04
63.2807																				63.2807																		63.2807
63.5192																				63.5192																		63.5192
63.764																				63.764																		63.764
64.0036																				64.0036																		64.0036
64.2422																				64.2422																		64.2422
64.4869																				64.4869																		64.4869
64.7255																				64.7255																		64.7255
64.9672																				64.9672																		64.9672
65.2098																				65.2098																		65.2098
65.4505																				65.4505																		65.4505
65.6911																				65.6911																		65.6911
65.9307																				65.9307																		65.9307
66.1765																				66.1765																		66.1765
66.4162																				66.4162																		66.4162
66.6588																				66.6588																		66.6588
66.9015																				66.9015																		66.9015
67.1421																				67.1421																		67.1421
67.3828																				67.3828																		67.3828
67.6234																				67.6234																		67.6234
67.862																				67.862																		67.862
68.1057																				68.1057																		68.1057
68.3463																				68.3463																		68.3463
68.587																				68.587																		68.587
68.8297																				68.8297																		68.8297
69.0703																				69.0703																		69.0703
69.3088																				69.3088																		69.3088
69.5536																				69.5536																		69.5536
69.7963																				69.7963																		69.7963
70.0359																				70.0359																		70.0359
70.2765																				70.2765																		70.2765
70.5171																				70.5171																		70.5171
70.7578																				70.7578																		70.7578
71.0005																				71.0005																		71.0005
71.239																				71.239																		71.239
71.4787																				71.4787																		71.4787
71.7213																				71.7213																		71.7213
71.964																				71.964																		71.964
72.2047																				72.2047																		72.2047
72.4453																				72.4453																		72.4453
72.688																				72.688																		72.688
72.9286																				72.9286																		72.9286
73.1713																				73.1713																		73.1713
73.4099																				73.4099																		73.4099
73.6547																				73.6547																		73.6547
73.8953																				73.8953																		73.8953
74.1349																				74.1349																		74.1349
74.3755																				74.3755																		74.3755
74.614																				74.614																		74.614
74.8588																				74.8588																		74.8588
75.0995																				75.0995																		75.0995
[truncated: 15 more columns]
