# Supplementary material for: A constricted opening in Kir channels does not impede potassium conduction
Source: Nat Commun. 2020 Jun 15;11:3024. doi: 10.1038/s41467-020-16842-0 (PMC7295778; doi:10.1038/s41467-020-16842-0)
Supplement: Supplementary file 6 — Source Data [file 41467_2020_16842_MOESM6_ESM.zip › Source_Data/step6.6_equilibration_SS_129_135.gro]

Title
58769
    1GLY      N    1   6.581   4.107   2.186 -0.6482 -0.4736 -0.5772
    1GLY    HT1    2   6.592   4.175   2.264  0.0619 -0.0810 -1.0115
    1GLY    HT2    3   6.675   4.106   2.141 -0.6873  0.9713 -0.7317
    1GLY    HT3    4   6.570   4.010   2.221 -1.0598 -0.2630 -0.1096
    1GLY     CA    5   6.470   4.132   2.102 -0.2307 -0.1141  0.3774
    1GLY    HA1    6   6.392   4.068   2.141 -1.4792  1.2050  0.1305
    1GLY    HA2    7   6.495   4.092   2.005 -0.4037 -0.1015  0.3269
    1GLY      C    8   6.422   4.269   2.096 -0.6197  0.4357 -0.0872
    1GLY      O    9   6.475   4.365   2.152 -0.4258 -0.2285  0.0867
    2TRP      N   10   6.305   4.279   2.025  0.2774 -0.5543  0.1435
    2TRP     HN   11   6.266   4.203   1.974  0.2537 -0.7359  0.4292
    2TRP     CA   12   6.219   4.399   2.021 -0.0993 -0.2149 -0.1665
    2TRP     HA   13   6.246   4.458   2.108  0.9133 -0.9889  0.0629
    2TRP     CB   14   6.254   4.484   1.897 -0.0762 -0.5599  0.2280
    2TRP    HB1   15   6.245   4.420   1.807  1.9615  2.2839 -2.1803
    2TRP    HB2   16   6.185   4.569   1.877  1.3204  0.9398  1.4595
    2TRP     CG   17   6.401   4.535   1.894  0.1947  0.0601 -0.6018
    2TRP    CD1   18   6.497   4.507   1.803 -0.1340  0.4653 -0.1142
    2TRP    HD1   19   6.488   4.436   1.722 -0.2557 -1.1541  1.2567
    2TRP    NE1   20   6.613   4.574   1.836  0.1564  0.0944  0.1240
    2TRP    HE1   21   6.702   4.552   1.803  1.2936  1.6653  1.9521
    2TRP    CE2   22   6.592   4.655   1.944  0.2199 -0.2970  0.6065
    2TRP    CD2   23   6.458   4.633   1.987 -0.0149  0.2415  0.0934
    2TRP    CE3   24   6.406   4.699   2.096 -0.0453  0.5825 -0.2135
    2TRP    HE3   25   6.304   4.686   2.129  0.5645  0.0418  1.5571
    2TRP    CZ3   26   6.488   4.785   2.161 -0.6000 -0.2094 -0.1089
    2TRP    HZ3   27   6.441   4.841   2.240 -2.1982 -1.0591 -0.4113
    2TRP    CZ2   28   6.664   4.753   2.005  0.3001 -0.6612  0.5943
    2TRP    HZ2   29   6.763   4.780   1.972 -0.1121  1.0660  0.6729
    2TRP    CH2   30   6.615   4.810   2.123 -0.1884  0.1342  0.7283
    2TRP    HH2   31   6.676   4.882   2.177 -1.9750  0.9231  1.7689
    2TRP      C   32   6.072   4.362   2.028 -0.0364 -0.9859  0.0901
    2TRP      O   33   5.997   4.416   1.942 -0.0160 -0.3271  0.8027
    3LEU      N   34   6.036   4.286   2.131  0.1201 -0.2181 -0.5725
    3LEU     HN   35   6.112   4.261   2.190 -0.9425  0.0275  0.9333
    3LEU     CA   36   5.912   4.235   2.171  0.8641  0.1473 -0.2786
    3LEU     HA   37   5.934   4.217   2.275  2.3045  0.2200 -0.5456
    3LEU     CB   38   5.793   4.332   2.152 -0.2197 -0.2433  0.0315
    3LEU    HB1   39   5.839   4.427   2.186  0.4609 -0.3348 -0.6127
    3LEU    HB2   40   5.782   4.348   2.043 -1.1330  0.6077  0.2369
    3LEU     CG   41   5.658   4.298   2.225 -0.0251  0.6863 -0.0827
    3LEU     HG   42   5.610   4.214   2.170  1.1154  0.7202 -1.1423
    3LEU    CD1   43   5.675   4.254   2.365  0.1111  0.4062  0.2482
    3LEU   HD11   44   5.574   4.224   2.402  0.5047 -0.6067  0.5402
    3LEU   HD12   45   5.742   4.166   2.375  0.7060  0.6323 -1.4045
    3LEU   HD13   46   5.717   4.332   2.431  0.0541  0.6352  0.0163
    3LEU    CD2   47   5.563   4.414   2.211  0.0655 -0.1115 -0.4511
    3LEU   HD21   48   5.562   4.452   2.107 -0.6703  1.0689 -0.0390
    3LEU   HD22   49   5.461   4.377   2.233 -0.7921  2.4791  0.2276
    3LEU   HD23   50   5.575   4.499   2.282 -1.9682  0.0950 -0.2876
    3LEU      C   51   5.887   4.108   2.097  0.5523 -0.3781 -0.2313
    3LEU      O   52   5.772   4.059   2.077 -0.3561  0.2225 -0.2813
    4ASP      N   53   5.992   4.034   2.066 -0.2995 -0.1266  0.2121
    4ASP     HN   54   6.085   4.068   2.082 -0.5672  0.6522  0.1421
    4ASP     CA   55   5.986   3.913   1.979 -0.5906 -0.4693 -0.2650
    4ASP     HA   56   5.890   3.864   1.990 -1.0310  0.6093  1.0826
    4ASP     CB   57   6.015   3.950   1.830 -0.5113 -0.6671  0.5659
    4ASP    HB1   58   6.039   3.859   1.771 -1.6473 -1.0172  0.6377
    4ASP    HB2   59   5.927   3.999   1.784 -2.3342 -1.5473  2.9191
    4ASP     CG   60   6.150   4.032   1.815  0.1822 -0.0911  0.4776
    4ASP    OD1   61   6.168   4.075   1.697 -0.5211  0.6310  0.0879
    4ASP    OD2   62   6.231   4.047   1.906  0.5866 -0.2986 -0.7724
    4ASP      C   63   6.082   3.800   2.025  0.0019 -0.5139  0.3042
    4ASP      O   64   6.113   3.706   1.951 -0.3394 -0.0024 -0.1259
    5ASP      N   65   6.130   3.810   2.150 -0.1071 -0.9070 -0.3970
    5ASP     HN   66   6.116   3.889   2.209 -0.2957 -0.5148 -0.9632
    5ASP     CA   67   6.207   3.688   2.196  0.2179 -0.1890 -0.3987
    5ASP     HA   68   6.228   3.621   2.114  0.0378 -1.1370  0.3208
    5ASP     CB   69   6.331   3.725   2.277  0.4270 -0.2217  0.5104
    5ASP    HB1   70   6.320   3.798   2.361  0.5587  0.0984  0.2524
    5ASP    HB2   71   6.377   3.635   2.322 -1.7722 -0.1771  3.0881
    5ASP     CG   72   6.451   3.780   2.195 -0.8362 -0.2310 -0.3025
    5ASP    OD1   73   6.475   3.746   2.077  0.4429  0.0373  0.4875
    5ASP    OD2   74   6.540   3.842   2.261  0.1425 -0.1334  0.1553
    5ASP      C   75   6.106   3.621   2.282 -0.3487 -0.2554 -0.1634
    5ASP      O   76   6.024   3.538   2.239 -0.5807  0.4835 -0.0352
    6HSD      N   77   6.108   3.651   2.412  0.1145 -1.1460 -0.1769
    6HSD     HN   78   6.160   3.729   2.447 -1.5948  0.4438 -1.0119
    6HSD     CA   79   6.042   3.566   2.513 -0.7783 -0.0743  0.1531
    6HSD     HA   80   6.056   3.463   2.484 -1.9969  0.2196 -1.6288
    6HSD     CB   81   6.098   3.596   2.654 -0.2368  0.8597  0.3503
    6HSD    HB1   82   6.077   3.702   2.680 -1.9117  0.3218  1.3773
    6HSD    HB2   83   6.053   3.534   2.734 -0.8532  0.3233 -0.4018
    6HSD    ND1   84   6.299   3.452   2.575  0.3549 -0.0084  0.1271
    6HSD    HD1   85   6.252   3.371   2.541 -0.2991 -0.1920  1.3881
    6HSD     CG   86   6.247   3.566   2.646  0.6388  0.4441  0.3792
    6HSD    CE1   87   6.432   3.468   2.576  0.3231  0.9996  0.5418
    6HSD    HE1   88   6.498   3.397   2.526 -0.1744  0.7543  0.2291
    6HSD    NE2   89   6.474   3.573   2.637 -0.0728  0.4958 -0.2486
    6HSD    CD2   90   6.355   3.636   2.678  0.1832  0.5581 -0.3510
    6HSD    HD2   91   6.355   3.734   2.724  0.2920  1.1801 -1.6294
    6HSD      C   92   5.899   3.583   2.525 -0.1095  0.6248  0.0341
    6HSD      O   93   5.829   3.490   2.571 -0.2197  0.1378  0.1349
    7TYR      N   94   5.846   3.688   2.462  0.5502  0.6386 -0.4094
    7TYR     HN   95   5.899   3.769   2.437 -0.5993  0.8502 -2.3271
    7TYR     CA   96   5.705   3.704   2.436 -0.4355  0.0283  0.2698
    7TYR     HA   97   5.646   3.684   2.524 -1.5328  0.8434 -0.2569
    7TYR     CB   98   5.681   3.856   2.404  0.1415  0.2621  0.5286
    7TYR    HB1   99   5.704   3.902   2.503  0.3624  0.3252  0.4480
    7TYR    HB2  100   5.748   3.890   2.323 -2.6690 -0.6757 -2.3723
    7TYR     CG  101   5.544   3.879   2.376  0.3285  0.3417 -0.1455
    7TYR    CD1  102   5.442   3.892   2.468  0.1389 -0.2388  0.8266
    7TYR    HD1  103   5.471   3.903   2.572  1.0563  0.0147  0.5504
    7TYR    CE1  104   5.304   3.904   2.427 -0.2491  0.3393  0.2866
    7TYR    HE1  105   5.230   3.920   2.504 -0.9012 -3.1260  0.5403
    7TYR     CZ  106   5.274   3.891   2.288 -0.3114  0.9567  1.0121
    7TYR     OH  107   5.138   3.884   2.240  0.1921  0.0424 -0.1331
    7TYR     HH  108   5.136   3.864   2.146  1.3122  0.1898 -0.1953
    7TYR    CD2  109   5.511   3.869   2.239  0.0614 -0.1812  0.4345
    7TYR    HD2  110   5.581   3.868   2.157 -0.1287 -0.0399  0.2689
    7TYR    CE2  111   5.383   3.868   2.197 -0.1673  0.5351 -0.2543
    7TYR    HE2  112   5.343   3.860   2.097 -0.1468 -1.0640 -0.1558
    7TYR      C  113   5.664   3.596   2.332 -0.2090  0.3291 -0.5335
    7TYR      O  114   5.571   3.519   2.344  0.0621  0.1618 -0.4225
    8HSD      N  115   5.745   3.577   2.225  0.5348 -0.0498 -0.1188
    8HSD     HN  116   5.832   3.626   2.228 -0.2527  1.3350  2.0219
    8HSD     CA  117   5.723   3.482   2.118  0.3493  0.7428 -0.3441
    8HSD     HA  118   5.618   3.487   2.092  0.1036 -2.3770 -0.3674
    8HSD     CB  119   5.808   3.507   1.989 -0.3786 -0.2785  0.8800
    8HSD    HB1  120   5.917   3.514   2.007 -0.2494  1.0405 -0.3035
    8HSD    HB2  121   5.810   3.417   1.924 -0.5766  1.7217 -2.0797
    8HSD    ND1  122   5.791   3.646   1.784  0.5550  0.0880  0.3079
    8HSD    HD1  123   5.857   3.595   1.729 -1.4827 -1.7227 -0.5979
    8HSD     CG  124   5.751   3.620   1.911  0.1251  0.6128  0.2363
    8HSD    CE1  125   5.710   3.735   1.725  0.1693  0.5579  0.3057
    8HSD    HE1  126   5.737   3.771   1.625 -0.6214 -0.3548 -0.2449
    8HSD    NE2  127   5.628   3.778   1.814 -0.1538 -0.3138  0.3081
    8HSD    CD2  128   5.643   3.704   1.929 -0.2969  0.0737  0.2658
    8HSD    HD2  129   5.571   3.712   2.009 -0.3511  0.0902  0.2150
    8HSD      C  130   5.736   3.335   2.165  0.4977  0.3471 -0.3480
    8HSD      O  131   5.650   3.251   2.131  0.2714  0.7275 -0.3412
    9ASP      N  132   5.839   3.301   2.250 -0.1074 -0.0036 -0.2128
    9ASP     HN  133   5.903   3.375   2.267 -3.2171  2.9372 -0.3161
    9ASP     CA  134   5.853   3.170   2.313 -0.8182 -0.1479 -0.2013
    9ASP     HA  135   5.874   3.094   2.240  0.4188  1.1193 -1.2197
    9ASP     CB  136   5.972   3.187   2.411  0.4763 -0.7384  0.2496
    9ASP    HB1  137   5.948   3.271   2.479 -0.6770  0.5369 -1.6269
    9ASP    HB2  138   5.986   3.091   2.466  0.0534 -0.9619 -0.0238
    9ASP     CG  139   6.103   3.207   2.336  0.0654  0.0602 -0.0778
    9ASP    OD1  140   6.103   3.181   2.213 -0.5826 -0.1220 -0.2294
    9ASP    OD2  141   6.200   3.253   2.400  0.0938  0.0538 -0.3881
    9ASP      C  142   5.719   3.125   2.388 -0.6005 -0.3428  0.7384
    9ASP      O  143   5.679   3.009   2.376 -0.0962 -0.3223  0.3056
   10LEU      N  144   5.651   3.217   2.461 -0.5835 -0.5363  0.2099
   10LEU     HN  145   5.699   3.304   2.464  0.1917 -0.8137 -2.0811
   10LEU     CA  146   5.531   3.188   2.537 -0.7563  0.3792  0.8046
   10LEU     HA  147   5.560   3.097   2.588  2.4997 -1.2550 -3.4042
   10LEU     CB  148   5.506   3.293   2.644  0.3048 -0.2425  0.7540
   10LEU    HB1  149   5.524   3.397   2.610  0.5883  0.4710  2.9435
   10LEU    HB2  150   5.403   3.289   2.686  0.2725  0.7819  0.7905
   10LEU     CG  151   5.605   3.276   2.766 -0.0740  1.1465 -0.6085
   10LEU     HG  152   5.711   3.268   2.735  0.8983  2.1976  2.1483
   10LEU    CD1  153   5.594   3.404   2.848 -0.0280  0.1290 -0.1872
   10LEU   HD11  154   5.617   3.495   2.789 -0.6791  0.6973  0.4096
   10LEU   HD12  155   5.497   3.413   2.902  0.0295  2.1599 -0.3583
   10LEU   HD13  156   5.668   3.396   2.930 -0.8176 -0.3817  0.4924
   10LEU    CD2  157   5.588   3.147   2.858 -0.0408 -0.3260  0.0361
   10LEU   HD21  158   5.489   3.154   2.910  0.3877 -1.2104  1.0147
   10LEU   HD22  159   5.603   3.058   2.794  4.3604  0.2795 -0.0410
   10LEU   HD23  160   5.669   3.160   2.932 -1.2636  2.6859  1.0238
   10LEU      C  161   5.405   3.160   2.461 -0.2181  0.4674  0.3665
   10LEU      O  162   5.315   3.085   2.499  0.6741 -0.2198  0.0695
   11LEU      N  163   5.392   3.215   2.341 -0.0323 -0.3494  0.2734
   11LEU     HN  164   5.468   3.274   2.314  0.4139 -0.5724  1.0122
   11LEU     CA  165   5.287   3.183   2.243 -0.1630 -0.7083 -0.9124
   11LEU     HA  166   5.193   3.167   2.294  0.9050  0.3741  1.5584
   11LEU     CB  167   5.265   3.306   2.148  0.2147 -0.1727  0.0749
   11LEU    HB1  168   5.350   3.311   2.076 -0.9656  1.0970 -1.3127
   11LEU    HB2  169   5.178   3.287   2.083 -0.5271  1.3366  0.5964
   11LEU     CG  170   5.264   3.449   2.196  0.2487  0.2902  0.4563
   11LEU     HG  171   5.358   3.469   2.251  1.0572 -3.4542  0.7120
   11LEU    CD1  172   5.253   3.533   2.076 -0.8526  0.3987  0.1007
   11LEU   HD11  173   5.244   3.640   2.107  2.3584  0.3585  1.5743
   11LEU   HD12  174   5.338   3.518   2.006  0.5956 -0.3804  1.9413
   11LEU   HD13  175   5.157   3.512   2.023  0.1236  0.0529 -1.5997
   11LEU    CD2  176   5.145   3.478   2.295 -0.0959  0.5926 -0.4849
   11LEU   HD21  177   5.047   3.443   2.255  0.1251 -1.8135  0.8759
   11LEU   HD22  178   5.158   3.417   2.387 -0.4384  0.2634 -0.6544
   11LEU   HD23  179   5.140   3.587   2.319  0.4546  0.3441  0.8878
   11LEU      C  180   5.311   3.057   2.169 -0.2067 -0.5728 -0.5783
   11LEU      O  181   5.209   3.001   2.121 -0.3095 -0.4367  0.6568
   12THR      N  182   5.435   3.005   2.159 -0.7248  0.6042 -0.8434
   12THR     HN  183   5.513   3.032   2.215 -1.4879 -2.0099  1.7630
   12THR     CA  184   5.473   2.885   2.078  0.8580 -0.8418  0.1092
   12THR     HA  185   5.387   2.864   2.016  1.5347 -1.4639 -0.6542
   12THR     CB  186   5.589   2.927   1.986 -0.1508 -0.6010  0.6585
   12THR     HB  187   5.635   2.839   1.935 -0.0705 -1.5134  2.2574
   12THR    OG1  188   5.690   2.987   2.060  0.5968 -0.3589 -0.2248
   12THR    HG1  189   5.656   3.075   2.079 -0.2994 -0.7142 -0.1374
   12THR    CG2  190   5.526   3.017   1.875 -0.3874 -0.2270 -0.5199
   12THR   HG21  191   5.610   3.051   1.811 -0.7777 -0.6898 -1.2856
   12THR   HG22  192   5.455   2.970   1.805 -2.1165 -0.1309  1.0866
   12THR   HG23  193   5.482   3.109   1.920  3.3996  2.3710 -1.5974
   12THR      C  194   5.499   2.755   2.153  0.1621  0.0997 -0.0781
   12THR      O  195   5.484   2.640   2.105 -0.7749 -0.0596 -0.0029
   13VAL      N  196   5.531   2.763   2.280  0.4568  0.2596 -0.0142
   13VAL     HN  197   5.534   2.853   2.323  0.7431  0.2925 -0.1022
   13VAL     CA  198   5.535   2.644   2.367  0.3553 -0.2577 -0.0908
   13VAL     HA  199   5.576   2.560   2.313  1.6428 -0.2176  0.7924
   13VAL     CB  200   5.621   2.686   2.482 -0.0443 -0.7034 -0.2976
   13VAL     HB  201   5.715   2.722   2.435 -0.0250 -1.4733 -0.8736
   13VAL    CG1  202   5.557   2.800   2.577 -0.6362  0.4360 -0.1832
   13VAL   HG11  203   5.628   2.829   2.657 -0.1595  0.7520 -0.7073
   13VAL   HG12  204   5.515   2.885   2.519 -1.3904 -0.9774 -1.8000
   13VAL   HG13  205   5.470   2.757   2.630  1.1715 -2.1218  0.9046
   13VAL    CG2  206   5.677   2.572   2.570 -0.3400  0.3751  0.4358
   13VAL   HG21  207   5.591   2.517   2.614  0.5094 -0.6775  0.8161
   13VAL   HG22  208   5.746   2.501   2.518 -1.7708 -2.3217  1.9816
   13VAL   HG23  209   5.723   2.621   2.658 -1.8073  1.9031  0.4126
   13VAL      C  210   5.394   2.594   2.408  0.3397  0.3347  0.0202
   13VAL      O  211   5.299   2.665   2.431 -0.0858  0.1622  0.2915
   14SER      N  212   5.372   2.461   2.411  0.0375  0.3601  0.3340
   14SER     HN  213   5.440   2.392   2.386  0.9005  0.9030  1.1419
   14SER     CA  214   5.248   2.388   2.439  0.2443 -0.0477  0.3857
   14SER     HA  215   5.169   2.416   2.371 -0.8169  0.8102  1.9181
   14SER     CB  216   5.248   2.236   2.416 -0.4043 -0.3394 -0.3295
   14SER    HB1  217   5.152   2.181   2.420  0.0770 -1.5562 -3.1840
   14SER    HB2  218   5.285   2.223   2.312  0.7530  1.2954 -0.1651
   14SER     OG  219   5.348   2.172   2.499  0.2612  0.1227 -0.2340
   14SER    HG1  220   5.431   2.202   2.462  0.8436 -0.2167  0.7700
   14SER      C  221   5.193   2.424   2.575 -0.3858 -0.1285 -0.0562
   14SER      O  222   5.265   2.480   2.663 -0.2268  0.4833  0.3453
   15TRP      N  223   5.062   2.394   2.589  0.4746 -0.0054  0.4632
   15TRP     HN  224   5.022   2.368   2.502  1.2245  1.3811 -0.3303
   15TRP     CA  225   4.977   2.426   2.700 -0.1977  0.2522 -0.2348
   15TRP     HA  226   4.979   2.533   2.710  1.0135  0.1924  0.3725
   15TRP     CB  227   4.825   2.406   2.675  0.3691 -0.0134  0.3531
   15TRP    HB1  228   4.827   2.300   2.641  1.4137  0.2168 -0.3500
   15TRP    HB2  229   4.770   2.411   2.771 -2.2717  0.2056 -1.0848
   15TRP     CG  230   4.753   2.489   2.575  0.4305 -0.8064  0.8712
   15TRP    CD1  231   4.705   2.446   2.455 -0.0768 -0.6573 -0.0159
   15TRP    HD1  232   4.712   2.351   2.404 -1.3289 -0.9808  0.3669
   15TRP    NE1  233   4.613   2.548   2.413 -0.0753  0.0687 -0.3705
   15TRP    HE1  234   4.579   2.555   2.322 -1.7721 -0.2820  0.2037
   15TRP    CE2  235   4.610   2.652   2.504  0.7491  0.4346  0.2039
   15TRP    CD2  236   4.696   2.615   2.609 -0.0998 -0.1557  0.5695
   15TRP    CE3  237   4.719   2.704   2.718  0.3184 -0.1532 -0.5084
   15TRP    HE3  238   4.797   2.689   2.791 -0.9894 -1.1041  0.7329
   15TRP    CZ3  239   4.643   2.820   2.716  0.7237 -0.0587  0.0989
   15TRP    HZ3  240   4.650   2.892   2.795 -2.0359  0.2370  0.1726
   15TRP    CZ2  241   4.527   2.764   2.506 -0.8560  0.5659  0.2212
   15TRP    HZ2  242   4.465   2.785   2.420  2.3536  0.1763 -2.3739
   15TRP    CH2  243   4.545   2.850   2.611 -0.1871 -0.0831 -0.7142
   15TRP    HH2  244   4.488   2.941   2.620 -1.5951 -1.0915  1.7437
   15TRP      C  245   5.004   2.381   2.847 -0.4357 -0.0769  0.1239
   15TRP      O  246   5.007   2.466   2.934  0.1490  0.6771  0.2824
   16PRO      N  247   5.036   2.258   2.880  0.2723  0.2312  0.2545
   16PRO     CD  248   4.997   2.143   2.794  0.7388 -0.2224  0.2161
   16PRO    HD1  249   5.030   2.148   2.688  1.1899 -0.4609  0.3402
   16PRO    HD2  250   4.889   2.120   2.807  0.0465  2.3177 -0.4648
   16PRO     CA  251   5.070   2.218   3.023  0.4468  0.3824  0.1569
   16PRO     HA  252   5.000   2.265   3.090 -3.0028 -1.6011 -1.7971
   16PRO     CB  253   5.063   2.065   3.016  0.3750  0.4220 -0.1315
   16PRO    HB1  254   4.959   2.045   3.050  0.6785  0.7968  1.0909
   16PRO    HB2  255   5.137   2.025   3.089 -0.3531  0.8164  0.8516
   16PRO     CG  256   5.067   2.028   2.872  0.2290  0.4008  1.4108
   16PRO    HG1  257   5.023   1.929   2.846  1.9873 -0.1670  0.4734
   16PRO    HG2  258   5.172   2.040   2.836 -0.7261  1.9957 -1.1959
   16PRO      C  259   5.204   2.276   3.050  0.2325 -0.5656  0.1995
   16PRO      O  260   5.241   2.306   3.164 -0.1860  0.4135  0.0688
   17VAL      N  261   5.287   2.285   2.946 -0.6496  0.2733 -0.3432
   17VAL     HN  262   5.256   2.234   2.866 -1.6776 -0.4403  0.4712
   17VAL     CA  263   5.425   2.327   2.953  0.2154 -0.1392 -0.2185
   17VAL     HA  264   5.473   2.273   3.034 -0.5308 -0.9647 -0.3106
   17VAL     CB  265   5.512   2.285   2.835  0.0705 -0.4048 -0.2313
   17VAL     HB  266   5.465   2.321   2.741 -0.1530  0.4728  0.2025
   17VAL    CG1  267   5.657   2.337   2.847 -0.4674 -0.0054  0.2330
   17VAL   HG11  268   5.709   2.318   2.751  0.9942  0.5942  0.8858
   17VAL   HG12  269   5.670   2.446   2.863  1.9551  0.0559 -1.5610
   17VAL   HG13  270   5.713   2.282   2.925 -1.6407 -0.0599  1.0692
   17VAL    CG2  271   5.500   2.130   2.832  0.0378 -0.4414 -0.2510
   17VAL   HG21  272   5.511   2.080   2.931 -2.0599 -0.2395  0.1439
   17VAL   HG22  273   5.403   2.099   2.787 -0.8712  1.8467 -0.0178
   17VAL   HG23  274   5.573   2.083   2.764  0.0523 -0.8978  0.0805
   17VAL      C  275   5.431   2.475   2.979 -0.5963 -0.6607 -0.3352
   17VAL      O  276   5.506   2.515   3.067 -0.0950 -0.0660  0.1314
   18PHE      N  277   5.345   2.551   2.912 -0.0651 -0.4608 -0.1410
   18PHE     HN  278   5.284   2.505   2.847 -0.4685 -1.2174  0.7544
   18PHE     CA  279   5.315   2.693   2.941 -0.5133 -0.4380 -0.3021
   18PHE     HA  280   5.407   2.746   2.928 -0.0394 -0.7967  1.3321
   18PHE     CB  281   5.210   2.739   2.846  0.1726  0.2993 -0.2248
   18PHE    HB1  282   5.258   2.744   2.746 -0.1088  0.6562 -0.3452
   18PHE    HB2  283   5.122   2.672   2.843  0.4770 -0.1584  0.9438
   18PHE     CG  284   5.142   2.877   2.856  0.8608 -0.0008 -0.1356
   18PHE    CD1  285   5.210   2.997   2.822 -0.7275 -1.0554  0.2469
   18PHE    HD1  286   5.310   2.979   2.786 -0.0538  0.0608  1.4759
   18PHE    CE1  287   5.148   3.115   2.840  0.1434  0.5172 -0.9111
   18PHE    HE1  288   5.197   3.209   2.819 -1.6961  1.3846 -1.5569
   18PHE     CZ  289   5.020   3.126   2.890 -0.1408 -0.5736  0.2195
   18PHE     HZ  290   4.991   3.227   2.912  1.3768 -0.3275  1.2012
   18PHE    CD2  291   5.002   2.886   2.902 -0.5659  0.0271  0.5217
   18PHE    HD2  292   4.945   2.798   2.930 -0.9715  0.3165  0.6158
   18PHE    CE2  293   4.946   3.016   2.919 -0.2504  0.5615  0.4276
   18PHE    HE2  294   4.847   3.035   2.958  0.0054  0.6792  1.0189
   18PHE      C  295   5.272   2.729   3.075  0.5815  0.1365 -0.1309
   18PHE      O  296   5.328   2.817   3.144 -0.0247 -0.0546  0.7582
   19ILE      N  297   5.180   2.654   3.135 -0.2111 -0.9512  0.2162
   19ILE     HN  298   5.143   2.585   3.074  1.5909  0.2179 -2.3627
   19ILE     CA  299   5.123   2.673   3.268 -0.3821 -0.3071 -0.0525
   19ILE     HA  300   5.099   2.777   3.286  2.1515  0.8306 -2.6283
   19ILE     CB  301   5.007   2.577   3.300 -0.0984  0.4295 -0.3464
   19ILE     HB  302   5.042   2.474   3.281 -1.9588 -0.1379 -0.9644
   19ILE    CG2  303   4.961   2.585   3.446  0.1914  0.0152  0.3401
   19ILE   HG21  304   4.949   2.691   3.475  2.8447  0.8334 -1.2198
   19ILE   HG22  305   4.865   2.531   3.463 -0.7253  1.7742  1.0128
   19ILE   HG23  306   5.038   2.550   3.519  0.3838 -0.7788 -0.2231
   19ILE    CG1  307   4.889   2.607   3.208 -0.4267  0.3927 -0.2188
   19ILE   HG11  308   4.928   2.567   3.112  0.2607  0.1153  0.1649
   19ILE   HG12  309   4.807   2.541   3.244 -0.8895  0.5602 -0.9542
   19ILE     CD  310   4.841   2.757   3.202  0.5214  0.8474 -0.3224
   19ILE    HD1  311   4.781   2.756   3.109 -0.6210 -0.7095  0.3924
   19ILE    HD2  312   4.794   2.795   3.295  1.7703  1.2493  0.1672
   19ILE    HD3  313   4.929   2.820   3.177  0.6222  1.1042  0.6219
   19ILE      C  314   5.236   2.653   3.367 -0.1179 -0.2187 -0.4229
   19ILE      O  315   5.242   2.727   3.467  0.5645  0.0568  0.0820
   20THR      N  316   5.328   2.555   3.345  1.0272  0.5063 -0.6390
   20THR     HN  317   5.310   2.481   3.281  0.7272 -0.8455  0.9403
   20THR     CA  318   5.436   2.528   3.437 -0.8090 -0.0768 -0.4123
   20THR     HA  319   5.401   2.493   3.533  1.3686 -0.6803  0.2064
   20THR     CB  320   5.511   2.411   3.385  0.2144  0.1381  0.3229
   20THR     HB  321   5.560   2.424   3.287 -0.4930 -1.5537 -0.2904
   20THR    OG1  322   5.430   2.294   3.370  0.5417  0.2384 -0.1223
   20THR    HG1  323   5.369   2.304   3.296 -2.1380  1.7692  2.0679
   20THR    CG2  324   5.608   2.370   3.491 -0.0442  0.3753 -0.2108
   20THR   HG21  325   5.558   2.348   3.588 -1.2617 -0.2301 -0.9503
   20THR   HG22  326   5.678   2.288   3.465  0.2279 -0.7857  3.5217
   20THR   HG23  327   5.678   2.453   3.516 -1.2640  1.2074  0.5383
   20THR      C  328   5.529   2.644   3.445 -0.6038  0.3589 -0.7888
   20THR      O  329   5.567   2.689   3.550  0.8524  0.9904  0.1218
   21LEU      N  330   5.564   2.705   3.325  0.9113  0.7589  0.2879
   21LEU     HN  331   5.545   2.655   3.241  1.6100 -1.1820  1.2113
   21LEU     CA  332   5.643   2.829   3.313 -0.2771 -0.0714 -0.2272
   21LEU     HA  333   5.737   2.807   3.362 -0.5507  1.0685  0.8500
   21LEU     CB  334   5.671   2.866   3.165  0.3357  0.2102 -0.5870
   21LEU    HB1  335   5.576   2.886   3.111  0.7457  0.4413 -1.2291
   21LEU    HB2  336   5.741   2.952   3.164 -0.8969  1.2641  0.3321
   21LEU     CG  337   5.745   2.760   3.075  0.3298 -0.1472 -0.9362
   21LEU     HG  338   5.683   2.670   3.091 -1.3331  1.2630  1.2798
   21LEU    CD1  339   5.750   2.811   2.936 -0.1510 -0.8720  0.5876
   21LEU   HD11  340   5.650   2.819   2.889  0.4367  2.0726 -0.4191
   21LEU   HD12  341   5.784   2.917   2.930 -0.8521 -0.5767  1.7312
   21LEU   HD13  342   5.818   2.751   2.871 -1.1049 -1.0172 -0.3097
   21LEU    CD2  343   5.891   2.735   3.131 -0.0212  0.1004  0.2810
   21LEU   HD21  344   5.887   2.697   3.235  1.5915 -1.7932 -0.2986
   21LEU   HD22  345   5.948   2.671   3.059 -0.7366  0.1257 -0.3268
   21LEU   HD23  346   5.936   2.836   3.119  0.1740 -0.1575 -1.5939
   21LEU      C  347   5.570   2.940   3.383 -0.0082  0.2103 -0.3962
   21LEU      O  348   5.634   3.009   3.461  1.0230  0.1852 -0.3140
   22ILE      N  349   5.440   2.964   3.355  0.3174  0.5807  0.3196
   22ILE     HN  350   5.396   2.907   3.287 -0.6521 -0.0918  1.4786
   22ILE     CA  351   5.361   3.076   3.414 -0.2956 -0.7998  0.3595
   22ILE     HA  352   5.427   3.159   3.390 -0.0486 -0.8011  1.0247
   22ILE     CB  353   5.224   3.092   3.355  0.5889 -0.4789  0.0911
   22ILE     HB  354   5.172   2.995   3.368  0.0887 -0.1782  0.3606
   22ILE    CG2  355   5.124   3.178   3.438 -0.5565  0.1201  0.1592
   22ILE   HG21  356   5.049   3.208   3.362 -0.9052 -0.4176  0.2889
   22ILE   HG22  357   5.069   3.126   3.520 -1.2545  0.6267  0.0188
   22ILE   HG23  358   5.166   3.276   3.473 -0.2303 -0.3548  1.1493
   22ILE    CG1  359   5.226   3.119   3.202 -0.5000 -0.0619 -0.3819
   22ILE   HG11  360   5.292   3.045   3.152  0.7297  1.4793 -1.1274
   22ILE   HG12  361   5.124   3.111   3.160 -0.9214 -0.7339  0.7312
   22ILE     CD  362   5.282   3.256   3.176 -0.2953  0.7485  0.4952
   22ILE    HD1  363   5.389   3.262   3.146 -0.1782  1.2912  1.0143
   22ILE    HD2  364   5.230   3.312   3.094  0.1903 -0.2002 -0.4818
   22ILE    HD3  365   5.281   3.320   3.267 -1.6668 -1.7268  2.3385
   22ILE      C  366   5.344   3.074   3.565  0.4018 -0.0668 -0.1798
   22ILE      O  367   5.368   3.177   3.631  0.3101  0.1243  0.1255
   23THR      N  368   5.321   2.952   3.627  0.0578 -0.0969  0.1388
   23THR     HN  369   5.302   2.874   3.568  1.2000 -0.5462  0.3192
   23THR     CA  370   5.333   2.918   3.771 -0.3857 -0.4810 -0.2701
   23THR     HA  371   5.258   2.974   3.826 -0.4319  0.2493 -1.0628
   23THR     CB  372   5.309   2.774   3.801 -0.0265 -0.1704 -0.0944
   23THR     HB  373   5.380   2.708   3.747 -0.0714 -0.8305  0.6510
   23THR    OG1  374   5.180   2.737   3.755  0.2873 -0.2481 -0.3282
   23THR    HG1  375   5.186   2.705   3.665 -2.3763  1.0172 -1.0814
   23THR    CG2  376   5.301   2.750   3.955  0.5553  0.2613  1.2122
   23THR   HG21  377   5.397   2.760   4.010  1.0982 -0.1085  0.3473
   23THR   HG22  378   5.221   2.813   3.999 -0.7769 -0.9457  0.5997
   23THR   HG23  379   5.266   2.648   3.980  1.7523  0.4270  3.9205
   23THR      C  380   5.476   2.955   3.822 -0.1003  0.0458 -0.3574
   23THR      O  381   5.493   3.023   3.923 -0.1837 -0.1824  0.2683
   24GLY      N  382   5.583   2.911   3.749  0.0217  0.4918  0.1516
   24GLY     HN  383   5.554   2.857   3.671 -0.7690 -1.4532  1.6935
   24GLY     CA  384   5.719   2.925   3.788  0.2977  0.6547  0.1924
   24GLY    HA1  385   5.785   2.863   3.729 -0.8842 -1.4876  1.0158
   24GLY    HA2  386   5.728   2.888   3.889 -2.9368 -1.7713 -0.2135
   24GLY      C  387   5.770   3.064   3.789  0.1664 -0.7485  0.1388
   24GLY      O  388   5.842   3.114   3.877 -0.3042 -0.0376  0.1776
   25LEU      N  389   5.728   3.143   3.691  0.3584  0.6173 -0.2023
   25LEU     HN  390   5.682   3.101   3.613 -0.4712  1.0671  0.0263
   25LEU     CA  391   5.755   3.287   3.697  0.6164 -0.0479  0.1182
   25LEU     HA  392   5.860   3.307   3.708  0.7263 -0.4071 -0.2828
   25LEU     CB  393   5.694   3.339   3.567  0.8394 -0.1257 -0.5934
   25LEU    HB1  394   5.735   3.274   3.487  0.2108 -0.7941 -0.3809
   25LEU    HB2  395   5.585   3.319   3.570  0.4718  1.7903  0.7400
   25LEU     CG  396   5.729   3.484   3.530  0.4056 -0.2754  0.5633
   25LEU     HG  397   5.674   3.539   3.609  0.5664  0.0395  0.4594
   25LEU    CD1  398   5.867   3.532   3.539  0.0552  0.0464  0.0037
   25LEU   HD11  399   5.872   3.635   3.498  0.8869  0.3336  0.7996
   25LEU   HD12  400   5.909   3.519   3.641 -0.9389  0.1862  0.4440
   25LEU   HD13  401   5.919   3.470   3.463 -2.9478 -1.2941 -1.1329
   25LEU    CD2  402   5.674   3.519   3.393  0.8613  0.6836 -0.6198
   25LEU   HD21  403   5.724   3.448   3.323 -1.4007 -2.4714  0.7582
   25LEU   HD22  404   5.566   3.500   3.378  0.7285  0.9780 -0.0526
   25LEU   HD23  405   5.694   3.625   3.363 -1.4649  0.4132 -3.6334
   25LEU      C  406   5.689   3.360   3.812  0.7508  1.2378 -0.8342
   25LEU      O  407   5.747   3.436   3.885 -0.1831 -0.1929 -0.0644
   26TYR      N  408   5.557   3.334   3.841 -0.4636 -0.0576 -0.2506
   26TYR     HN  409   5.513   3.265   3.785  2.6931 -0.7608 -2.1296
   26TYR     CA  410   5.470   3.384   3.954 -0.1490 -0.5560  0.6845
   26TYR     HA  411   5.481   3.491   3.946 -0.1521 -0.6240 -0.3136
   26TYR     CB  412   5.330   3.338   3.920  0.0269  0.0079 -0.3991
   26TYR    HB1  413   5.292   3.411   3.845  0.9647 -1.5737 -2.5113
   26TYR    HB2  414   5.327   3.235   3.880 -2.7726 -1.0102  2.0505
   26TYR     CG  415   5.248   3.331   4.045  0.5122 -0.0490  0.3467
   26TYR    CD1  416   5.201   3.447   4.111 -0.2914  0.0076  0.1535
   26TYR    HD1  417   5.246   3.542   4.084  2.7310 -1.6074 -0.9335
   26TYR    CE1  418   5.118   3.437   4.222 -0.3184  0.4449 -0.1442
   26TYR    HE1  419   5.089   3.519   4.286  1.4842  0.8388  0.2324
   26TYR     CZ  420   5.069   3.311   4.263 -0.5677  0.0382 -0.1410
   26TYR     OH  421   4.958   3.318   4.347  0.3092  0.1657 -0.1876
   26TYR     HH  422   4.922   3.229   4.354  1.6742 -0.3367  0.9689
   26TYR    CD2  423   5.213   3.201   4.094  0.4980  0.0031  0.5033
   26TYR    HD2  424   5.254   3.114   4.047 -1.8655 -0.1261 -1.5117
   26TYR    CE2  425   5.121   3.196   4.197  0.4641 -0.1249  0.0119
   26TYR    HE2  426   5.079   3.100   4.225  0.8312 -0.6779 -1.2612
   26TYR      C  427   5.535   3.345   4.089 -0.6772 -0.1444  0.9658
   26TYR      O  428   5.557   3.433   4.169 -0.0068  0.1433 -0.1342
   27LEU      N  429   5.575   3.213   4.099  0.1239 -0.2690 -0.9511
   27LEU     HN  430   5.544   3.147   4.031 -1.0163 -0.5840 -0.1535
   27LEU     CA  431   5.646   3.160   4.217  0.5812  0.3254 -0.5328
   27LEU     HA  432   5.579   3.191   4.296  1.2489 -1.6342  0.8911
   27LEU     CB  433   5.646   3.001   4.216 -0.5825  0.7426 -0.3567
   27LEU    HB1  434   5.678   2.977   4.112  0.3859 -2.6207  0.5828
   27LEU    HB2  435   5.706   2.953   4.296 -2.3874  0.7250  1.0560
   27LEU     CG  436   5.505   2.940   4.239 -0.1163  0.0259 -0.0330
   27LEU     HG  437   5.436   2.964   4.156 -0.9013 -0.0270  0.5887
   27LEU    CD1  438   5.518   2.786   4.242  0.5266 -0.1368 -0.5721
   27LEU   HD11  439   5.569   2.747   4.332  1.5813  0.7861 -0.7525
   27LEU   HD12  440   5.416   2.742   4.232 -0.1975  1.3759 -0.0218
   27LEU   HD13  441   5.583   2.756   4.157  0.7227  2.0252 -1.2220
   27LEU    CD2  442   5.443   2.992   4.375  0.4769 -0.0140 -0.1903
   27LEU   HD21  443   5.358   2.928   4.408  1.7255 -0.4705  2.4275
   27LEU   HD22  444   5.523   2.980   4.451  1.1692  1.9142 -0.5750
   27LEU   HD23  445   5.413   3.098   4.365 -0.3370 -0.1918  0.2265
   27LEU      C  446   5.786   3.222   4.240 -0.0824 -0.4349  0.2255
   27LEU      O  447   5.821   3.263   4.349 -0.1981  0.1139  0.2780
   28VAL      N  448   5.864   3.241   4.134  0.6848  0.3269  0.4875
   28VAL     HN  449   5.844   3.183   4.055 -1.2870  0.5991  0.7343
   28VAL     CA  450   5.985   3.321   4.132 -0.0881  0.5354 -0.1275
   28VAL     HA  451   6.038   3.279   4.216 -0.5073  1.8484  0.8345
   28VAL     CB  452   6.069   3.288   4.005  0.3414 -0.5545  0.0154
   28VAL     HB  453   6.008   3.313   3.916 -1.2037  0.8745  1.4246
   28VAL    CG1  454   6.193   3.374   4.014  0.0101 -0.2057 -0.1000
   28VAL   HG11  455   6.173   3.483   4.005 -0.5558 -0.4046 -1.7073
   28VAL   HG12  456   6.232   3.363   4.117 -1.7043 -0.3368  0.5684
   28VAL   HG13  457   6.274   3.365   3.938  2.8849 -1.8318  2.8806
   28VAL    CG2  458   6.106   3.139   4.003 -0.1804 -0.8945 -0.2610
   28VAL   HG21  459   6.165   3.108   3.914  1.1948 -0.2633  0.4092
   28VAL   HG22  460   6.161   3.107   4.093 -0.6279 -1.1017 -0.0561
   28VAL   HG23  461   6.016   3.074   3.996 -0.2977 -0.8249  0.5173
   28VAL      C  462   5.973   3.466   4.168 -0.0854  0.7932 -0.2607
   28VAL      O  463   6.045   3.522   4.250  0.5281 -0.1094 -0.0596
   29THR      N  464   5.868   3.534   4.116  0.4536 -0.3589  0.4711
   29THR     HN  465   5.806   3.479   4.061 -0.1453  2.1168 -1.4894
   29THR     CA  466   5.826   3.669   4.153 -0.0670  0.1568 -0.5117
   29THR     HA  467   5.907   3.739   4.134 -0.3021 -0.0238 -2.3332
   29THR     CB  468   5.714   3.719   4.063  0.1633 -1.1705  0.2672
   29THR     HB  469   5.626   3.652   4.053 -0.2522 -0.6370  0.2944
   29THR    OG1  470   5.778   3.744   3.942 -0.1140  0.5981  0.2199
   29THR    HG1  471   5.812   3.657   3.921  0.0325  0.7769 -0.3058
   29THR    CG2  472   5.685   3.858   4.106 -0.6223 -0.5665 -0.9708
   29THR   HG21  473   5.776   3.920   4.122  1.1477 -3.3691  0.6509
   29THR   HG22  474   5.621   3.903   4.027  1.2215  0.1475 -2.1408
   29THR   HG23  475   5.625   3.867   4.199  0.8052  2.2508 -0.2136
   29THR      C  476   5.788   3.683   4.295 -0.1330  0.0712  0.3224
   29THR      O  477   5.829   3.781   4.365  0.5434  0.3122  0.2765
   30ASN      N  478   5.717   3.587   4.351 -0.8465  0.2621 -0.3816
   30ASN     HN  479   5.677   3.512   4.299 -1.7661  0.8347 -0.5181
   30ASN     CA  480   5.695   3.588   4.496  0.6446 -1.0762 -0.2418
   30ASN     HA  481   5.659   3.685   4.528  1.7302 -0.4015 -0.9841
   30ASN     CB  482   5.611   3.475   4.537  0.4346  0.6280  0.0732
   30ASN    HB1  483   5.635   3.375   4.494  0.0916  0.3698  0.4608
   30ASN    HB2  484   5.607   3.460   4.647 -0.2050 -1.7677 -0.2015
   30ASN     CG  485   5.466   3.493   4.501 -0.2487 -0.0926 -0.1542
   30ASN    OD1  486   5.399   3.393   4.483 -0.3758 -0.4165 -0.2531
   30ASN    ND2  487   5.410   3.614   4.504 -1.0290 -0.0114 -0.2678
   30ASN   HD21  488   5.312   3.632   4.517 -0.9184  1.1190 -0.9119
   30ASN   HD22  489   5.476   3.681   4.535 -0.7917  0.1742 -1.1429
   30ASN      C  490   5.824   3.573   4.574  0.0389  0.5485  1.0941
   30ASN      O  491   5.848   3.630   4.677  0.4433 -0.2591 -0.3111
   31ALA      N  492   5.907   3.483   4.527  0.1176  0.2097 -0.1167
   31ALA     HN  493   5.867   3.440   4.446 -0.5380  2.6299 -1.1443
   31ALA     CA  494   6.038   3.464   4.583 -0.2593  0.6212  0.0863
   31ALA     HA  495   6.023   3.443   4.688 -1.0401  1.9684  0.2722
   31ALA     CB  496   6.121   3.343   4.513 -0.2326 -0.1408 -0.1118
   31ALA    HB1  497   6.070   3.245   4.514  2.9207 -1.9111  0.2317
   31ALA    HB2  498   6.148   3.355   4.406  2.4230 -0.4785  0.4495
   31ALA    HB3  499   6.213   3.317   4.570  0.8086 -0.3106 -1.8092
   31ALA      C  500   6.131   3.587   4.578  0.0450 -1.0360  1.2373
   31ALA      O  501   6.198   3.616   4.671  0.0179 -0.0532 -0.4105
   32LEU      N  502   6.126   3.660   4.467  0.0320  0.3010  0.0797
   32LEU     HN  503   6.082   3.616   4.389 -1.3036 -1.3080  1.6395
   32LEU     CA  504   6.210   3.780   4.449 -0.3174  0.0039  0.2252
   32LEU     HA  505   6.310   3.745   4.467 -1.0624 -0.8518  3.3017
   32LEU     CB  506   6.193   3.832   4.304 -0.1992  0.7993  0.0048
   32LEU    HB1  507   6.085   3.851   4.286 -0.2191  0.9898  0.3205
   32LEU    HB2  508   6.243   3.931   4.302  0.3350  0.5214 -1.0708
   32LEU     CG  509   6.255   3.745   4.195  0.7433 -0.1606 -0.8415
   32LEU     HG  510   6.222   3.639   4.197  1.3990 -0.3758 -1.1550
   32LEU    CD1  511   6.214   3.794   4.058  0.8277  0.1094 -0.2726
   32LEU   HD11  512   6.244   3.712   3.989  0.3281  0.0556 -0.4287
   32LEU   HD12  513   6.104   3.809   4.045  0.5317 -2.8487 -2.0042
   32LEU   HD13  514   6.269   3.888   4.038  3.0493 -0.9350  0.6316
   32LEU    CD2  515   6.408   3.761   4.196  0.3244  0.5496 -0.3064
   32LEU   HD21  516   6.427   3.869   4.174 -0.0451  0.4053 -1.3924
   32LEU   HD22  517   6.443   3.752   4.301  2.6437 -2.3764 -1.1920
   32LEU   HD23  518   6.456   3.695   4.120  1.2917 -0.2259  0.9399
   32LEU      C  519   6.175   3.888   4.543 -0.1363 -0.4738 -0.4573
   32LEU      O  520   6.261   3.958   4.593 -0.0393 -0.2116  0.5021
   33PHE      N  521   6.047   3.909   4.562 -0.0337 -0.2871 -0.2713
   33PHE     HN  522   5.990   3.844   4.513 -1.4632  1.6084 -1.3080
   33PHE     CA  523   5.999   4.005   4.656  0.2695  0.6598 -0.1376
   33PHE     HA  524   6.058   4.095   4.651 -0.1609  1.0331  1.1575
   33PHE     CB  525   5.852   4.046   4.648  0.3663  0.4045  0.1928
   33PHE    HB1  526   5.792   3.957   4.623 -0.8552  0.8204  1.5211
   33PHE    HB2  527   5.799   4.089   4.735 -1.2442 -0.2218 -0.4443
   33PHE     CG  528   5.843   4.153   4.539  0.1395  0.7323 -0.1054
   33PHE    CD1  529   5.836   4.113   4.401 -0.2538  0.1102 -0.9228
   33PHE    HD1  530   5.836   4.007   4.380  0.1915 -0.7945  2.8608
   33PHE    CE1  531   5.810   4.208   4.307 -0.1051  0.1249  0.0454
   33PHE    HE1  532   5.801   4.177   4.204  0.4718 -0.9357  0.3031
   33PHE     CZ  533   5.812   4.345   4.339  0.0818  0.7769  0.3135
   33PHE     HZ  534   5.802   4.417   4.259 -0.3645 -2.7362 -3.0577
   33PHE    CD2  535   5.839   4.286   4.580  0.4380 -0.4138 -0.1184
   33PHE    HD2  536   5.834   4.313   4.685 -2.3051  0.6967 -0.4558
   33PHE    CE2  537   5.818   4.386   4.477  0.4056  0.1131 -0.0918
   33PHE    HE2  538   5.803   4.489   4.507  0.8552  0.3405 -0.6373
   33PHE      C  539   6.022   3.957   4.800  0.3899  0.1208 -0.3486
   33PHE      O  540   6.055   4.040   4.890  0.3094  0.2216  0.0241
   34ALA      N  541   6.007   3.830   4.821 -0.5652 -0.1156 -0.3253
   34ALA     HN  542   5.963   3.772   4.752 -0.1495  0.9305 -1.5028
   34ALA     CA  543   6.042   3.771   4.951 -0.3284 -0.0652 -0.8119
   34ALA     HA  544   5.982   3.827   5.022  1.8363 -0.2415  1.3113
   34ALA     CB  545   6.018   3.620   4.946  0.8860  0.9264  0.0799
   34ALA    HB1  546   6.078   3.567   4.869 -0.0774 -1.5920  0.9787
   34ALA    HB2  547   6.028   3.583   5.050  0.8172  0.7647  0.0287
   34ALA    HB3  548   5.909   3.609   4.926  0.8378 -1.6142  1.3542
   34ALA      C  549   6.185   3.793   5.001  0.0426 -0.1402  0.0281
   34ALA      O  550   6.209   3.830   5.111  0.7426  0.0682  0.2790
   35LEU      N  551   6.283   3.788   4.914  0.0556 -0.5455 -0.1424
   35LEU     HN  552   6.261   3.780   4.817 -0.0806 -0.3444 -0.1299
   35LEU     CA  553   6.425   3.839   4.935  0.3461  0.4306  0.4322
   35LEU     HA  554   6.478   3.791   5.016  0.3874  0.5697  0.4879
   35LEU     CB  555   6.518   3.810   4.811  0.1526  0.1777  0.3212
   35LEU    HB1  556   6.481   3.857   4.718 -2.0247 -2.5858 -0.3402
   35LEU    HB2  557   6.619   3.848   4.840 -0.2594  1.6484 -0.0904
   35LEU     CG  558   6.536   3.657   4.778  0.8652  0.1561 -0.6863
   35LEU     HG  559   6.434   3.624   4.746  0.7048 -0.3478  0.3061
   35LEU    CD1  560   6.633   3.623   4.667  1.3167  0.1457  0.0142
   35LEU   HD11  561   6.627   3.520   4.627 -1.5221  0.4139 -0.4386
   35LEU   HD12  562   6.612   3.682   4.575  0.6084 -3.2091 -2.1270
   35LEU   HD13  563   6.735   3.640   4.709  0.7005  0.1790  1.5311
   35LEU    CD2  564   6.565   3.579   4.904 -0.2559  0.3627 -0.3739
   35LEU   HD21  565   6.489   3.560   4.983  0.4333 -3.6257 -0.4545
   35LEU   HD22  566   6.588   3.477   4.867  0.8617  0.4187  0.1135
   35LEU   HD23  567   6.656   3.634   4.937 -0.7842  2.4281 -2.1350
   35LEU      C  568   6.437   3.995   4.963  0.7535 -0.4507 -0.2896
   35LEU      O  569   6.515   4.029   5.048  0.0548  0.5659  0.0176
   36ALA      N  570   6.359   4.087   4.908 -0.3142  0.1510  1.1691
   36ALA     HN  571   6.295   4.058   4.838  0.5220  2.1130 -0.5125
   36ALA     CA  572   6.355   4.231   4.938 -0.3023  0.2631 -0.0664
   36ALA     HA  573   6.455   4.271   4.926 -0.5029  0.4053 -1.3885
   36ALA     CB  574   6.273   4.304   4.835  0.0878  0.1695 -0.2591
   36ALA    HB1  575   6.286   4.259   4.735 -1.0980  1.7764 -1.2049
   36ALA    HB2  576   6.165   4.292   4.858  0.1663 -1.1361 -0.5215
   36ALA    HB3  577   6.302   4.411   4.829  0.7095  0.2183  2.2613
   36ALA      C  578   6.298   4.247   5.077 -0.4174  0.4831 -0.1999
   36ALA      O  579   6.350   4.329   5.158 -0.1443  0.2502  0.2473
   37TYR      N  580   6.193   4.178   5.111  0.7837  0.1486 -0.3341
   37TYR     HN  581   6.143   4.129   5.040  1.4620 -1.6528  0.3698
   37TYR     CA  582   6.144   4.177   5.249 -0.7494  0.0109  0.3793
   37TYR     HA  583   6.123   4.278   5.282  0.6033  0.0789  1.0912
   37TYR     CB  584   6.006   4.107   5.275  0.6765  0.3900  0.1089
   37TYR    HB1  585   6.010   4.001   5.242  0.0668 -0.2609  1.9943
   37TYR    HB2  586   5.984   4.117   5.383 -2.5557 -0.9476 -0.3146
   37TYR     CG  587   5.893   4.177   5.197  0.4868 -0.0823 -0.3922
   37TYR    CD1  588   5.830   4.113   5.087  0.0282 -0.3654 -0.3896
   37TYR    HD1  589   5.862   4.016   5.050  0.8504 -0.6939  1.0749
   37TYR    CE1  590   5.710   4.163   5.034  0.4981 -0.8080  0.6505
   37TYR    HE1  591   5.652   4.117   4.955  0.3870  3.9857 -2.4351
   37TYR     CZ  592   5.654   4.283   5.079 -0.1177  0.6740 -0.7294
   37TYR     OH  593   5.527   4.314   5.042 -0.0740  0.6806 -0.1291
   37TYR     HH  594   5.512   4.279   4.954 -1.4621  1.1494 -0.1031
   37TYR    CD2  595   5.835   4.294   5.251 -0.6638 -0.3692  0.9427
   37TYR    HD2  596   5.874   4.356   5.331 -2.6049  2.8435 -0.4203
   37TYR    CE2  597   5.715   4.341   5.194 -0.2556 -0.4875  0.0376
   37TYR    HE2  598   5.676   4.433   5.235  3.3779  1.7274 -0.9817
   37TYR      C  599   6.243   4.127   5.352  0.0454  0.2852 -0.0244
   37TYR      O  600   6.247   4.177   5.465  0.5304  0.5523  0.6416
   38LEU      N  601   6.313   4.018   5.306 -0.3283  0.1728  0.5465
   38LEU     HN  602   6.283   3.982   5.218  3.5843 -1.6452 -0.2582
   38LEU     CA  603   6.418   3.958   5.384  0.1378 -0.1319  0.3246
   38LEU     HA  604   6.380   3.947   5.484  2.2654 -1.1217  1.0843
   38LEU     CB  605   6.451   3.815   5.332 -0.7326  0.2400 -0.4480
   38LEU    HB1  606   6.355   3.761   5.318 -1.1143  1.0088 -0.8660
   38LEU    HB2  607   6.492   3.835   5.231  0.0240  2.1490  0.1825
   38LEU     CG  608   6.542   3.731   5.415 -0.4508 -0.1620 -0.0028
   38LEU     HG  609   6.621   3.802   5.448  1.6091 -1.6114 -1.5563
   38LEU    CD1  610   6.472   3.666   5.534 -0.0701 -0.2230 -0.0351
   38LEU   HD11  611   6.438   3.745   5.605  2.8483  1.4276 -0.3040
   38LEU   HD12  612   6.383   3.606   5.506  0.1530 -1.8624  2.4438
   38LEU   HD13  613   6.548   3.599   5.580  0.2684 -0.3286 -0.7436
   38LEU    CD2  614   6.619   3.632   5.322 -0.0771  0.0207  0.3921
   38LEU   HD21  615   6.552   3.557   5.273  1.7588  0.2665 -2.8002
   38LEU   HD22  616   6.660   3.687   5.235 -0.6023 -2.2676 -1.4035
   38LEU   HD23  617   6.705   3.585   5.374 -1.1159 -0.1225  2.0385
   38LEU      C  618   6.535   4.049   5.401 -0.2940 -0.4952  0.0833
   38LEU      O  619   6.595   4.048   5.511  0.1328  0.4098 -0.4142
   39ALA      N  620   6.569   4.132   5.305 -0.1044  0.7598  0.2576
   39ALA     HN  621   6.527   4.128   5.215 -0.9428  0.4165  0.6547
   39ALA     CA  622   6.672   4.232   5.319 -0.3391 -0.6600 -0.0860
   39ALA     HA  623   6.764   4.188   5.355 -0.5678 -0.5645  0.6374
   39ALA     CB  624   6.708   4.299   5.185  0.5571  1.0065  0.2271
   39ALA    HB1  625   6.781   4.382   5.190  1.1535  0.5520 -0.8096
   39ALA    HB2  626   6.745   4.230   5.106 -1.7991 -0.0354 -0.0539
   39ALA    HB3  627   6.614   4.334   5.138  0.7058 -3.1150 -3.8955
   39ALA      C  628   6.648   4.336   5.420  1.1013  0.3966  0.3225
   39ALA      O  629   6.731   4.374   5.501 -0.6719  0.2124 -0.1220
   40CYS      N  630   6.517   4.382   5.430 -0.1673  0.1376  0.2647
   40CYS     HN  631   6.446   4.354   5.366  1.6331  0.4160 -1.9852
   40CYS     CA  632   6.475   4.489   5.522  0.6245  0.3225  0.3831
   40CYS     HA  633   6.558   4.558   5.517  0.9219  0.2514  3.2214
   40CYS     CB  634   6.331   4.539   5.484  0.1299  0.2999 -0.9145
   40CYS    HB1  635   6.264   4.451   5.485  1.2468 -0.5774 -0.2782
   40CYS    HB2  636   6.295   4.621   5.551  2.4206  0.6718 -0.0312
   40CYS     SG  637   6.320   4.599   5.315 -0.0585 -0.2822  0.1843
   40CYS    HG1  638   6.299   4.479   5.263  1.5349 -0.3178 -0.4527
   40CYS      C  639   6.471   4.448   5.673 -0.2641  0.1037 -0.0738
   40CYS      O  640   6.491   4.527   5.760 -0.5569  0.5731 -1.0050
   41GLY      N  641   6.446   4.318   5.714  0.0819 -0.0402 -0.5064
   41GLY     HN  642   6.423   4.253   5.642 -0.5853  1.2165 -1.4685
   41GLY     CA  643   6.442   4.276   5.860 -0.1748  0.1794  0.6873
   41GLY    HA1  644   6.458   4.355   5.931  1.0747 -0.6920  1.4108
   41GLY    HA2  645   6.512   4.194   5.868 -2.6873 -1.9237  2.6781
   41GLY      C  646   6.308   4.223   5.909  0.1762 -0.6851 -0.4125
   41GLY      O  647   6.219   4.181   5.834  0.2558 -0.6431  0.0578
   42ASP      N  648   6.290   4.214   6.041  0.7775 -1.0174 -0.5570
   42ASP     HN  649   6.353   4.245   6.111 -0.3640 -0.1890  0.1536
   42ASP     CA  650   6.157   4.191   6.106 -0.0063  0.1811 -1.3084
   42ASP     HA  651   6.113   4.104   6.060  0.4491 -0.6801 -0.1632
   42ASP     CB  652   6.183   4.151   6.255 -0.6146  0.0258  0.7357
   42ASP    HB1  653   6.082   4.128   6.297 -1.1811  0.6105 -0.2455
   42ASP    HB2  654   6.247   4.061   6.249  2.3028  2.0343 -2.7216
   42ASP     CG  655   6.259   4.256   6.335 -0.2398  0.7463  0.2483
   42ASP    OD1  656   6.212   4.299   6.444  0.5684 -0.0820  0.2658
   42ASP    OD2  657   6.374   4.287   6.303  0.2861 -0.7861  0.0867
   42ASP      C  658   6.053   4.304   6.077 -0.7633 -0.5169 -0.0935
   42ASP      O  659   6.028   4.386   6.163 -0.4530  0.3862 -0.3623
   43VAL      N  660   5.994   4.298   5.962  0.0508  0.4707  0.6081
   43VAL     HN  661   6.034   4.236   5.895 -0.7134 -0.9725  1.4458
   43VAL     CA  662   5.901   4.394   5.905 -0.1109 -0.0314 -0.4163
   43VAL     HA  663   5.882   4.471   5.978  2.1842 -1.3852  1.7316
   43VAL     CB  664   5.960   4.471   5.790 -0.2342 -0.0345  0.3350
   43VAL     HB  665   5.891   4.551   5.756 -0.4200 -0.3372 -0.0104
   43VAL    CG1  666   6.090   4.546   5.837  0.4166  0.2960 -0.1656
   43VAL   HG11  667   6.170   4.473   5.862  0.3059 -0.9129 -2.9565
   43VAL   HG12  668   6.131   4.612   5.757  0.0332 -0.3329 -0.8889
   43VAL   HG13  669   6.066   4.612   5.923  0.1638  0.5184 -0.4060
   43VAL    CG2  670   5.979   4.381   5.671 -0.1596  0.1879  0.2825
   43VAL   HG21  671   5.880   4.352   5.629 -0.4232  0.7090  0.5272
   43VAL   HG22  672   6.044   4.435   5.599  3.7739 -1.8575  2.0180
   43VAL   HG23  673   6.038   4.290   5.693  0.8398  1.1199  1.6626
   43VAL      C  674   5.767   4.341   5.864 -0.4360  0.1413  0.4241
   43VAL      O  675   5.688   4.403   5.789 -0.5233  0.6777 -0.2453
   44ILE      N  676   5.737   4.218   5.906  0.2005  0.2969  0.6192
   44ILE     HN  677   5.800   4.163   5.960 -0.7330  0.6995  2.1969
   44ILE     CA  678   5.610   4.163   5.870  0.0165  0.5039  0.4617
   44ILE     HA  679   5.539   4.227   5.819  1.8584  1.3636 -1.1656
   44ILE     CB  680   5.630   4.047   5.772 -0.4599  0.3688 -0.5325
   44ILE     HB  681   5.712   3.980   5.805  0.8238  1.8247 -0.6336
   44ILE    CG2  682   5.499   3.969   5.757  0.0468 -0.4679  0.3732
   44ILE   HG21  683   5.487   3.901   5.843  2.0266  2.1171  2.8722
   44ILE   HG22  684   5.404   4.027   5.749  0.2074 -0.3352 -0.7920
   44ILE   HG23  685   5.508   3.909   5.664  0.6443  2.2661 -1.4622
   44ILE    CG1  686   5.689   4.106   5.639 -0.3255 -0.2503 -0.1622
   44ILE   HG11  687   5.605   4.165   5.597 -1.7524 -1.8351  0.3516
   44ILE   HG12  688   5.767   4.181   5.665 -4.3579  2.8235  4.8912
   44ILE     CD  689   5.737   4.005   5.535  0.2330  0.6149 -0.0039
   44ILE    HD1  690   5.806   3.931   5.581 -2.1905 -0.8833  1.4588
   44ILE    HD2  691   5.646   3.954   5.496 -1.4531  2.8613  0.7701
   44ILE    HD3  692   5.793   4.053   5.452  0.3545 -1.1581 -0.9992
   44ILE      C  693   5.556   4.106   6.004 -0.1748  0.2477  0.2310
   44ILE      O  694   5.606   3.999   6.051  0.0268  0.8023 -0.0105
   45GLU      N  695   5.453   4.164   6.067  0.6015  0.0340 -0.0686
   45GLU     HN  696   5.411   4.245   6.026  2.6497  0.9466 -0.4528
   45GLU     CA  697   5.392   4.107   6.194 -0.2795  0.0826  0.5187
   45GLU     HA  698   5.477   4.093   6.259  0.4689  1.3168 -0.1388
   45GLU     CB  699   5.288   4.213   6.259 -0.0101 -0.0097 -0.2706
   45GLU    HB1  700   5.341   4.288   6.321 -2.7270  0.9631  1.0348
   45GLU    HB2  701   5.245   4.266   6.172 -0.1654 -0.1877 -0.3032
   45GLU     CG  702   5.180   4.142   6.344  0.3319  0.7690 -0.0235
   45GLU    HG1  703   5.104   4.104   6.272 -0.0385  0.0113  0.7558
   45GLU    HG2  704   5.227   4.051   6.386 -3.0453 -1.4081 -0.5109
   45GLU     CD  705   5.112   4.220   6.452 -0.4969  0.3769 -0.0792
   45GLU    OE1  706   4.987   4.233   6.456  0.2737  0.0452 -0.1620
   45GLU    OE2  707   5.188   4.281   6.534 -0.3132  0.3528 -0.2339
   45GLU      C  708   5.333   3.962   6.174  0.2511 -0.2458  0.1129
   45GLU      O  709   5.254   3.945   6.084 -0.3028 -0.0547 -0.0697
   46ASN      N  710   5.370   3.874   6.265 -0.3517 -0.0490 -0.1683
   46ASN     HN  711   5.439   3.904   6.330  0.3488 -2.2490  0.1915
   46ASN     CA  712   5.340   3.734   6.280  0.0795 -0.1443  0.1463
   46ASN     HA  713   5.391   3.697   6.367  1.1098 -0.2693 -0.5001
   46ASN     CB  714   5.195   3.693   6.275  0.6665  0.2258  0.2981
   46ASN    HB1  715   5.143   3.717   6.181 -0.3212 -0.0799  0.7583
   46ASN    HB2  716   5.171   3.585   6.285 -0.3888  0.2017 -2.0614
   46ASN     CG  717   5.132   3.764   6.392  0.8616 -0.7716 -0.5318
   46ASN    OD1  718   5.181   3.773   6.505 -0.5229  0.0079 -0.5292
   46ASN    ND2  719   5.013   3.832   6.377 -0.3438 -0.3239  0.3817
   46ASN   HD21  720   4.981   3.895   6.447  0.0622  1.0802 -0.6412
   46ASN   HD22  721   4.970   3.840   6.287  0.3890 -2.1144 -0.1629
   46ASN      C  722   5.417   3.653   6.180 -0.5280  0.1823 -0.1771
   46ASN      O  723   5.391   3.535   6.156 -0.4703 -0.1228  0.2976
   47ALA      N  724   5.531   3.708   6.126  0.2517  0.2349 -0.2897
   47ALA     HN  725   5.555   3.804   6.135 -2.7365  1.3496 -2.6086
   47ALA     CA  726   5.643   3.636   6.056  0.3909  0.2192 -0.2093
   47ALA     HA  727   5.610   3.536   6.029  1.5736 -0.9361  2.2830
   47ALA     CB  728   5.691   3.707   5.925 -0.0649  0.2064  0.1022
   47ALA    HB1  729   5.731   3.807   5.950 -0.7418  0.6810 -0.6837
   47ALA    HB2  730   5.759   3.635   5.875 -0.3025 -0.7894  1.1703
   47ALA    HB3  731   5.597   3.729   5.870 -0.1955  0.3939  0.3960
   47ALA      C  732   5.767   3.620   6.136 -0.2627 -0.4214  0.6204
   47ALA      O  733   5.809   3.720   6.200 -0.0916 -0.1709 -0.9333
   48ARG      N  734   5.816   3.500   6.141 -0.5272  0.3095  0.2084
   48ARG     HN  735   5.771   3.423   6.095  0.9328  0.7210 -2.0379
   48ARG     CA  736   5.925   3.451   6.227 -0.0228 -0.2606 -0.4211
   48ARG     HA  737   5.886   3.484   6.322  0.2401  3.7869 -1.5353
   48ARG     CB  738   5.934   3.298   6.228  0.0465  0.2933  0.4328
   48ARG    HB1  739   5.959   3.275   6.122  2.3941  1.0632  0.7670
   48ARG    HB2  740   6.022   3.267   6.288 -0.4177  1.0063  1.5281
   48ARG     CG  741   5.809   3.220   6.281  0.0106 -0.2211  0.8484
   48ARG    HG1  742   5.816   3.233   6.391 -0.7797 -0.0126  0.8786
   48ARG    HG2  743   5.728   3.289   6.251  0.5464 -0.0491 -0.2525
   48ARG     CD  744   5.790   3.079   6.240 -0.1106 -0.3267  0.9320
   48ARG    HD1  745   5.884   3.026   6.265  0.0085  0.0955  1.4135
   48ARG    HD2  746   5.708   3.021   6.287 -0.0215 -0.0125  1.4928
   48ARG     NE  747   5.761   3.081   6.092  0.3334 -0.1750  0.8070
   48ARG     HE  748   5.719   3.162   6.049  0.2606 -1.0627 -0.8693
   48ARG     CZ  749   5.813   2.991   6.005  0.2098  0.1043 -0.6550
   48ARG    NH1  750   5.882   2.888   6.050  0.2005  0.5223  0.3771
   48ARG   HH11  751   5.920   2.826   5.981  0.9702 -2.1976  3.0373
   48ARG   HH12  752   5.917   2.887   6.144 -2.1625 -3.8466  1.4742
   48ARG    NH2  753   5.801   3.015   5.878 -0.0840  0.2622  0.9342
   48ARG   HH21  754   5.855   2.968   5.808  1.0623  0.6940  1.5121
   48ARG   HH22  755   5.752   3.099   5.852 -1.6949 -0.8863  0.0704
   48ARG      C  756   6.056   3.525   6.201  0.9021 -0.8283  0.5438
   48ARG      O  757   6.076   3.551   6.082 -0.3991  0.0947 -0.0350
   49PRO      N  758   6.136   3.562   6.298  0.1041 -0.2008  0.2508
   49PRO     CD  759   6.111   3.540   6.440 -0.2175  0.0407  0.3417
   49PRO    HD1  760   6.130   3.433   6.463  2.4959  0.3201 -0.3412
   49PRO    HD2  761   6.006   3.567   6.464  0.0885  0.7805  0.8863
   49PRO     CA  762   6.249   3.649   6.278  0.5161  0.5992  0.4885
   49PRO     HA  763   6.212   3.742   6.240  1.8966  0.9064 -0.1637
   49PRO     CB  764   6.324   3.662   6.415  0.1377 -0.3108  0.0598
   49PRO    HB1  765   6.374   3.759   6.439  2.2504 -1.3598  0.1466
   49PRO    HB2  766   6.396   3.577   6.418  2.5480  1.4139 -2.5871
   49PRO     CG  767   6.211   3.628   6.517 -0.0303 -0.1006  0.6614
   49PRO    HG1  768   6.164   3.713   6.571 -1.5871 -1.1942  1.1105
   49PRO    HG2  769   6.257   3.562   6.593 -0.0048 -0.1915  0.5686
   49PRO      C  770   6.348   3.598   6.169  0.1930  0.2074 -0.0321
   49PRO      O  771   6.412   3.496   6.192 -0.2692  0.0502 -0.9180
   50GLY      N  772   6.366   3.660   6.052 -0.0725 -0.3015  0.1635
   50GLY     HN  773   6.307   3.740   6.042 -0.0278 -0.3796 -0.7778
   50GLY     CA  774   6.454   3.631   5.939 -0.2221 -0.2956 -0.9688
   50GLY    HA1  775   6.546   3.590   5.977 -0.4627 -0.9185 -1.0427
   50GLY    HA2  776   6.461   3.722   5.882 -4.2304 -0.5569 -2.2278
   50GLY      C  777   6.398   3.525   5.850 -0.0243  0.1314  0.2849
   50GLY      O  778   6.469   3.440   5.796  0.0451  0.0588  0.2821
   51SER      N  779   6.268   3.515   5.830  1.0069 -0.2985 -0.6036
   51SER     HN  780   6.208   3.593   5.850  0.1075 -0.9931 -0.4984
   51SER     CA  781   6.206   3.399   5.775  0.0187  0.6368 -0.0146
   51SER     HA  782   6.272   3.314   5.772  1.1169  1.4521  0.3837
   51SER     CB  783   6.073   3.367   5.851  0.4978 -0.0401  0.0836
   51SER    HB1  784   6.086   3.339   5.958 -0.2173 -2.7744 -0.4836
   51SER    HB2  785   6.013   3.461   5.854  1.3944  0.5604 -0.3632
   51SER     OG  786   5.995   3.260   5.799 -0.6114 -0.4022 -0.3456
   51SER    HG1  787   6.036   3.180   5.833 -0.7049  1.0317  3.5753
   51SER      C  788   6.166   3.426   5.631  0.0190  0.4064 -0.9237
   51SER      O  789   6.074   3.497   5.608 -0.2379  0.0778  0.2691
   52PHE      N  790   6.235   3.355   5.544  0.4501 -0.6141  0.3106
   52PHE     HN  791   6.321   3.314   5.574 -0.2524 -1.1211  1.7265
   52PHE     CA  792   6.208   3.354   5.398 -0.2010  0.1767 -0.1127
   52PHE     HA  793   6.203   3.460   5.381  0.2440  0.1891 -0.1642
   52PHE     CB  794   6.315   3.264   5.326 -0.1071 -0.2441 -0.7479
   52PHE    HB1  795   6.417   3.308   5.339 -0.4171  0.0765  0.8657
   52PHE    HB2  796   6.321   3.160   5.363  0.5554  0.8360  2.5738
   52PHE     CG  797   6.293   3.253   5.180  0.5328 -0.5595 -0.5947
   52PHE    CD1  798   6.290   3.374   5.104  0.3518  0.6272 -0.2752
   52PHE    HD1  799   6.293   3.468   5.156 -0.4709 -0.1700  1.2883
   52PHE    CE1  800   6.254   3.368   4.971  0.4281  0.1128  0.5886
   52PHE    HE1  801   6.243   3.462   4.919  0.3179 -0.1524  0.1253
   52PHE     CZ  802   6.223   3.248   4.916  0.2788 -0.6770  0.1887
   52PHE     HZ  803   6.178   3.234   4.819  0.1777 -0.3105  0.1816
   52PHE    CD2  804   6.269   3.131   5.127  0.3822 -0.0019 -0.3255
   52PHE    HD2  805   6.265   3.043   5.189 -0.8991  0.5915  0.4781
   52PHE    CE2  806   6.228   3.126   4.990  0.0007 -0.1430  0.3112
   52PHE    HE2  807   6.213   3.028   4.947  0.5060  0.6033 -1.6387
   52PHE      C  808   6.070   3.296   5.373  0.3407  0.5586 -0.3139
   52PHE      O  809   5.980   3.340   5.296 -0.1504  0.2543  0.7326
   53THR      N  810   6.036   3.189   5.452 -0.4023 -0.4310  0.1714
   53THR     HN  811   6.103   3.153   5.516  0.2514  0.1351 -0.1701
   53THR     CA  812   5.918   3.117   5.448  0.3825  0.2925  0.1129
   53THR     HA  813   5.900   3.088   5.345 -0.0285 -0.4838  0.3937
   53THR     CB  814   5.917   2.986   5.529 -0.2764 -0.0803  0.2481
   53THR     HB  815   5.818   2.935   5.525  0.5502 -1.7652 -3.9303
   53THR    OG1  816   5.966   2.999   5.657 -0.2600 -0.6847  0.3927
   53THR    HG1  817   6.055   3.030   5.642  0.0675 -1.9692 -0.4649
   53THR    CG2  818   6.014   2.885   5.461 -0.0566 -0.5182 -0.2815
   53THR   HG21  819   6.003   2.783   5.503 -0.8516 -0.9360 -1.4446
   53THR   HG22  820   5.984   2.884   5.354  2.0066 -0.0084 -0.9082
   53THR   HG23  821   6.117   2.924   5.471 -0.8134  1.2085  1.7450
   53THR      C  822   5.781   3.186   5.484  1.0083  0.2467  0.6015
   53THR      O  823   5.683   3.177   5.417 -0.5244 -0.0011  0.0328
   54ASP      N  824   5.779   3.265   5.590  0.0915  0.5246 -0.0426
   54ASP     HN  825   5.856   3.269   5.653  0.1370 -0.3608 -0.0279
   54ASP     CA  826   5.664   3.359   5.614 -0.0814 -0.5555 -0.6054
   54ASP     HA  827   5.580   3.292   5.599  1.3862 -3.4132  2.6744
   54ASP     CB  828   5.655   3.409   5.764 -0.3758 -0.3419  0.2463
   54ASP    HB1  829   5.759   3.442   5.785 -0.3332 -1.0514  1.2212
   54ASP    HB2  830   5.575   3.487   5.772 -1.7637 -1.2939 -2.7078
   54ASP     CG  831   5.631   3.291   5.859  0.2734 -0.7351  0.4662
   54ASP    OD1  832   5.667   3.313   5.981 -0.5911  0.6893 -0.3625
   54ASP    OD2  833   5.576   3.185   5.815  0.1811  0.1820  0.2699
   54ASP      C  834   5.657   3.477   5.520 -0.0401 -0.4471  1.2412
   54ASP      O  835   5.547   3.518   5.479 -0.3262  0.0362  0.0632
   55ALA      N  836   5.774   3.535   5.478 -0.2031 -0.4468 -0.3344
   55ALA     HN  837   5.862   3.502   5.511 -0.0416  0.2062 -0.1056
   55ALA     CA  838   5.793   3.633   5.370  0.0938  0.0519  0.1829
   55ALA     HA  839   5.753   3.728   5.402 -0.2664  0.0862 -0.3451
   55ALA     CB  840   5.939   3.654   5.356 -0.8767  0.0574  0.1558
   55ALA    HB1  841   5.960   3.718   5.267 -0.0756 -0.1168  0.2054
   55ALA    HB2  842   5.985   3.693   5.449 -1.8480  1.3593  0.1215
   55ALA    HB3  843   5.987   3.559   5.324 -0.7846  0.6009 -1.4034
   55ALA      C  844   5.735   3.594   5.230  0.1293 -0.3024 -0.3935
   55ALA      O  845   5.663   3.677   5.171  0.1146 -0.3431  0.3153
   56PHE      N  846   5.771   3.479   5.177 -0.0732 -0.3616 -0.1734
   56PHE     HN  847   5.834   3.431   5.238  0.9388  0.3886 -0.6006
   56PHE     CA  848   5.710   3.425   5.061 -0.2783 -0.3975  0.3404
   56PHE     HA  849   5.739   3.485   4.976  1.3547  1.0770  1.8578
   56PHE     CB  850   5.767   3.285   5.033  0.2377  0.5984 -0.3982
   56PHE    HB1  851   5.877   3.288   5.048 -0.0847  1.7864  2.1787
   56PHE    HB2  852   5.728   3.226   5.118 -0.3338  2.3479  0.6055
   56PHE     CG  853   5.744   3.234   4.896  0.1430 -0.0820 -0.1965
   56PHE    CD1  854   5.831   3.255   4.794  0.2331  0.5918  0.1514
   56PHE    HD1  855   5.913   3.316   4.828 -1.0789  2.7956 -0.4094
   56PHE    CE1  856   5.800   3.204   4.666  1.1507 -0.4559  0.3232
   56PHE    HE1  857   5.878   3.216   4.593  1.9559 -0.9508  1.0767
   56PHE     CZ  858   5.675   3.147   4.638 -0.6572  0.6791 -0.0033
   56PHE     HZ  859   5.646   3.113   4.540  2.6098 -0.7599 -0.5822
   56PHE    CD2  860   5.618   3.174   4.870  0.6387 -0.1552  0.3339
   56PHE    HD2  861   5.557   3.156   4.957  1.6174 -0.7180  0.9228
   56PHE    CE2  862   5.581   3.127   4.740  0.7356 -0.2053 -0.4899
   56PHE    HE2  863   5.490   3.077   4.709  1.1103  0.3855 -2.6843
   56PHE      C  864   5.553   3.414   5.061  0.0305  0.1655 -0.7486
   56PHE      O  865   5.487   3.454   4.970 -0.4253  0.0530  0.3010
   57PHE      N  866   5.484   3.367   5.171  0.2977  0.2849 -0.9912
   57PHE     HN  867   5.537   3.354   5.254  0.4991  4.2518 -0.2764
   57PHE     CA  868   5.341   3.350   5.167  0.3889 -0.4524  0.3132
   57PHE     HA  869   5.309   3.316   5.070 -0.5303  0.5894  0.2336
   57PHE     CB  870   5.286   3.246   5.264 -0.7944  0.6976 -0.3603
   57PHE    HB1  871   5.321   3.276   5.365  0.4728  0.6054 -0.7452
   57PHE    HB2  872   5.175   3.247   5.264 -0.8218 -0.5162  0.3428
   57PHE     CG  873   5.337   3.109   5.223  0.2117 -0.1839  0.1185
   57PHE    CD1  874   5.332   3.063   5.093  0.3064 -0.0959 -0.4331
   57PHE    HD1  875   5.309   3.129   5.011  2.6574 -0.2596 -1.3191
   57PHE    CE1  876   5.357   2.931   5.058  0.3694  0.1224 -0.8814
   57PHE    HE1  877   5.356   2.897   4.955  1.5047 -1.1406 -0.4996
   57PHE     CZ  878   5.409   2.846   5.156 -0.0252 -0.9447 -0.0646
   57PHE     HZ  879   5.441   2.751   5.116  0.9491 -0.2368 -1.0072
   57PHE    CD2  880   5.370   3.019   5.323  0.2902  0.1309 -0.7544
   57PHE    HD2  881   5.374   3.048   5.427 -1.3329  0.1647 -0.6733
   57PHE    CE2  882   5.413   2.890   5.287 -0.1483  0.2125  0.3464
   57PHE    HE2  883   5.442   2.819   5.364  0.2414 -0.1164 -0.0961
   57PHE      C  884   5.277   3.488   5.193  0.2580 -0.1142  0.0198
   57PHE      O  885   5.177   3.513   5.127  1.1150 -0.6155 -0.3688
   58PHE      N  886   5.339   3.585   5.262  0.1552 -0.4065  0.2629
   58PHE     HN  887   5.422   3.562   5.311 -1.1222 -4.0145  0.9961
   58PHE     CA  888   5.314   3.725   5.256 -0.3901 -0.9380 -0.6785
   58PHE     HA  889   5.211   3.732   5.287 -0.0494 -1.1131  0.5700
   58PHE     CB  890   5.401   3.791   5.370  0.7729 -0.3360  0.5541
   58PHE    HB1  891   5.375   3.738   5.464  1.8112 -1.3283  0.3126
   58PHE    HB2  892   5.510   3.783   5.350  0.4239 -3.6401 -0.6568
   58PHE     CG  893   5.359   3.935   5.383  0.0560  0.4425  1.2703
   58PHE    CD1  894   5.238   3.973   5.442  0.1093  0.0915 -0.6688
   58PHE    HD1  895   5.168   3.899   5.476 -1.7031  1.0392 -2.1400
   58PHE    CE1  896   5.207   4.106   5.463 -0.4238  0.3876  0.6770
   58PHE    HE1  897   5.116   4.128   5.518 -1.4220 -2.2476  0.2531
   58PHE     CZ  898   5.293   4.211   5.415  0.1464  0.1172 -0.3824
   58PHE     HZ  899   5.260   4.313   5.431 -1.8384 -0.9865  4.0304
   58PHE    CD2  900   5.438   4.033   5.322  0.3180 -0.6677  0.2366
   58PHE    HD2  901   5.530   4.004   5.274 -0.2813  1.6074 -2.5266
   58PHE    CE2  902   5.406   4.168   5.338  0.7980 -0.0801  0.5098
   58PHE    HE2  903   5.457   4.246   5.282 -0.5735 -0.2558 -1.0944
   58PHE      C  904   5.318   3.789   5.116 -0.8229  0.2561  0.2287
   58PHE      O  905   5.232   3.861   5.076  0.4202  0.3228  0.0043
   59SER      N  906   5.418   3.761   5.032 -0.1523 -0.2579 -0.3580
   59SER     HN  907   5.487   3.713   5.085 -1.9489  0.5744  3.0554
   59SER     CA  908   5.420   3.791   4.893 -0.6537 -0.3066  0.0212
   59SER     HA  909   5.406   3.898   4.888  1.3600 -0.0324 -0.6242
   59SER     CB  910   5.551   3.757   4.819  0.0493 -0.4036 -0.6200
   59SER    HB1  911   5.627   3.809   4.881 -1.5173  0.6576  0.4808
   59SER    HB2  912   5.578   3.649   4.812 -0.0537 -0.4850  0.1512
   59SER     OG  913   5.551   3.804   4.688  0.2089  0.0623 -0.2611
   59SER    HG1  914   5.534   3.898   4.685 -1.5125 -0.2268 -0.7497
   59SER      C  915   5.309   3.729   4.809  0.0507 -0.2700 -0.0660
   59SER      O  916   5.243   3.801   4.730 -0.2620 -0.0242  0.5003
   60VAL      N  917   5.274   3.598   4.832 -0.0809 -0.2121  0.6637
   60VAL     HN  918   5.330   3.542   4.893 -1.7572 -1.2060  1.3569
   60VAL     CA  919   5.166   3.539   4.759  0.6933 -0.1086 -0.2583
   60VAL     HA  920   5.191   3.545   4.654  2.2030  0.6377  0.1020
   60VAL     CB  921   5.142   3.392   4.791 -0.3199 -0.3773 -0.1984
   60VAL     HB  922   5.136   3.384   4.902  1.2748  1.1945  0.0367
   60VAL    CG1  923   5.007   3.329   4.745  0.1520  0.6408  0.1765
   60VAL   HG11  924   5.016   3.308   4.637  1.2120 -0.9205  0.5272
   60VAL   HG12  925   4.996   3.233   4.801  1.4694  0.8676  0.8856
   60VAL   HG13  926   4.922   3.400   4.756  0.2016  1.1392 -2.1590
   60VAL    CG2  927   5.261   3.305   4.743  0.2404 -0.2452  0.2170
   60VAL   HG21  928   5.259   3.204   4.790 -1.6055 -0.5414 -0.4245
   60VAL   HG22  929   5.248   3.291   4.634  0.9774 -0.0463  0.1042
   60VAL   HG23  930   5.357   3.355   4.765  0.8740 -1.7569  1.0672
   60VAL      C  931   5.034   3.610   4.786  0.0262 -0.2170 -0.5460
   60VAL      O  932   4.961   3.650   4.695  0.3991 -0.7917 -0.2127
   61GLN      N  933   5.002   3.632   4.920 -0.2211 -0.4905 -0.5751
   61GLN     HN  934   5.057   3.598   4.996 -0.0953  0.1146 -0.3877
   61GLN     CA  935   4.892   3.715   4.971 -0.6429  0.3836  0.2537
   61GLN     HA  936   4.802   3.665   4.939  0.3803 -1.2034 -0.3149
   61GLN     CB  937   4.898   3.723   5.127  0.5466  0.5403 -0.0117
   61GLN    HB1  938   5.002   3.749   5.156  1.0511 -1.3771  0.0540
   61GLN    HB2  939   4.839   3.812   5.155 -1.3787  0.0516 -2.2289
   61GLN     CG  940   4.856   3.591   5.195  0.9503  0.3610  0.3231
   61GLN    HG1  941   4.747   3.570   5.193  0.9368  0.4977 -0.4073
   61GLN    HG2  942   4.915   3.508   5.150  1.0250  0.6393 -0.0936
   61GLN     CD  943   4.886   3.597   5.346 -0.1900  0.4162  0.0707
   61GLN    OE1  944   4.888   3.695   5.415 -0.3175 -0.0571  0.2557
   61GLN    NE2  945   4.917   3.471   5.392  0.5444 -0.2768 -0.3985
   61GLN   HE21  946   4.935   3.458   5.490 -0.0975 -1.6038 -0.4383
   61GLN   HE22  947   4.911   3.396   5.327 -1.0578 -1.2111  0.7547
   61GLN      C  948   4.888   3.857   4.910 -0.7358 -0.1591  0.9121
   61GLN      O  949   4.778   3.909   4.882  0.2309  0.2293  0.1637
   62THR      N  950   5.004   3.928   4.898  0.7507  0.6878  0.1313
   62THR     HN  951   5.089   3.899   4.941  0.9636 -0.3387 -0.9350
   62THR     CA  952   5.003   4.063   4.842 -0.8911 -0.8082  0.0754
   62THR     HA  953   4.933   4.124   4.897 -1.3930  0.1194 -1.4964
   62THR     CB  954   5.133   4.147   4.858  0.1788  0.2378 -0.2166
   62THR     HB  955   5.205   4.106   4.785 -0.4470  0.5760 -1.0379
   62THR    OG1  956   5.200   4.144   4.980  0.5084 -0.6014 -0.2913
   62THR    HG1  957   5.287   4.151   4.940  0.9621  0.7490  0.8408
   62THR    CG2  958   5.100   4.291   4.832  0.4232 -0.4179 -0.2334
   62THR   HG21  959   5.013   4.325   4.892 -0.3217 -1.6452 -0.5712
   62THR   HG22  960   5.178   4.368   4.849  1.3906 -1.4755  0.3162
   62THR   HG23  961   5.095   4.303   4.722  1.2709  0.5698 -0.1824
   62THR      C  962   4.970   4.057   4.699  0.2350 -0.5138 -0.5073
   62THR      O  963   4.886   4.123   4.642  0.9156  0.4198  0.5334
   63MET      N  964   5.035   3.962   4.617  0.4085  0.2156 -0.1621
   63MET     HN  965   5.079   3.892   4.673 -1.8196 -1.4436 -0.3417
   63MET     CA  966   5.052   3.964   4.471  0.1816  0.1556  0.1146
   63MET     HA  967   5.073   4.068   4.448  1.1679 -0.0838 -0.0937
   63MET     CB  968   5.173   3.880   4.435 -0.1681 -0.1996  0.1289
   63MET    HB1  969   5.255   3.917   4.500  1.2447 -1.7160 -0.7115
   63MET    HB2  970   5.145   3.779   4.472 -1.5124  0.3593  0.6903
   63MET     CG  971   5.213   3.876   4.292 -0.6803 -0.3639 -0.0837
   63MET    HG1  972   5.298   3.805   4.295  0.9558  1.4497 -1.2907
   63MET    HG2  973   5.138   3.830   4.224 -2.4728 -0.0348  1.5412
   63MET     SD  974   5.285   4.025   4.213  0.1094 -0.1343  0.0254
   63MET     CE  975   5.426   4.045   4.325 -0.0942  0.4164  0.0890
   63MET    HE1  976   5.489   3.957   4.350  0.2988  1.1177  1.6152
   63MET    HE2  977   5.492   4.121   4.279  1.4142 -1.0766 -0.3486
   63MET    HE3  978   5.401   4.074   4.429  0.4391 -1.3885  0.7641
   63MET      C  979   4.928   3.919   4.400 -0.1934 -1.0166 -0.5044
   63MET      O  980   4.886   3.976   4.294 -0.0513 -0.2385  0.3371
   64ALA      N  981   4.853   3.827   4.465 -0.5514 -0.2261 -0.0142
   64ALA     HN  982   4.886   3.794   4.553  1.2572 -1.0809 -0.9617
   64ALA     CA  983   4.731   3.773   4.418 -0.5931 -0.9103  0.6433
   64ALA     HA  984   4.731   3.781   4.310 -1.5079  0.5983  0.7301
   64ALA     CB  985   4.720   3.621   4.452  1.3797  0.1459  0.1092
   64ALA    HB1  986   4.617   3.585   4.432  1.4914 -0.1867  0.1237
   64ALA    HB2  987   4.786   3.557   4.390 -1.3885 -1.2104 -1.6416
   64ALA    HB3  988   4.749   3.602   4.558  1.2907 -0.0165  0.1052
   64ALA      C  989   4.617   3.861   4.468  0.2657  0.7187 -0.4150
   64ALA      O  990   4.503   3.845   4.427 -0.3072  0.5755  0.3013
   65THR      N  991   4.650   3.950   4.558 -0.1548 -0.0231 -0.6781
   65THR     HN  992   4.746   3.949   4.586 -0.1539  0.6549 -0.6202
   65THR     CA  993   4.564   4.048   4.623 -0.1034  0.0299 -0.5294
   65THR     HA  994   4.635   4.108   4.679  0.8223 -1.3827 -0.1577
   65THR     CB  995   4.497   4.151   4.530 -0.8706  1.0663 -0.0838
   65THR     HB  996   4.467   4.246   4.579  1.4970  1.3732  0.9219
   65THR    OG1  997   4.394   4.089   4.459  0.1598 -0.2351  0.4911
   65THR    HG1  998   4.420   4.003   4.423  0.3934 -0.3175  0.8547
   65THR    CG2  999   4.603   4.193   4.426 -0.1282 -0.6521 -0.0435
   65THR   HG21 1000   4.690   4.243   4.475 -1.2770 -0.5032  1.9484
   65THR   HG22 1001   4.640   4.110   4.361 -0.7179 -1.1182  0.2081
   65THR   HG23 1002   4.557   4.267   4.357  0.9090 -1.7068 -1.9638
   65THR      C 1003   4.465   3.999   4.728  0.5008 -0.0595 -0.1944
   65THR      O 1004   4.377   4.077   4.768  0.1544  0.4157  0.3915
   66ILE      N 1005   4.485   3.877   4.786 -0.3237  0.5266 -0.2016
   66ILE     HN 1006   4.562   3.823   4.751 -0.3026  0.7275 -0.4653
   66ILE     CA 1007   4.401   3.825   4.893  0.4681  0.8906  0.6632
   66ILE     HA 1008   4.298   3.825   4.860  0.4027 -0.2404  0.8467
   66ILE     CB 1009   4.454   3.680   4.930  0.5943 -0.7084 -0.3921
   66ILE     HB 1010   4.559   3.686   4.967  0.2924  1.7521  0.2126
   66ILE    CG2 1011   4.359   3.620   5.039  0.0463  0.1888 -0.5369
   66ILE   HG21 1012   4.388   3.515   5.062 -1.7885  0.0283  1.2199
   66ILE   HG22 1013   4.363   3.676   5.134 -3.6649 -1.0655  0.4965
   66ILE   HG23 1014   4.255   3.630   5.003  0.0343  0.7086 -0.3713
   66ILE    CG1 1015   4.469   3.577   4.813  1.0397 -1.1755 -0.0620
   66ILE   HG11 1016   4.366   3.536   4.802  0.5105  0.1863 -0.4159
   66ILE   HG12 1017   4.497   3.630   4.720  2.1765 -0.3179  0.7470
   66ILE     CD 1018   4.579   3.475   4.842 -0.1967 -0.8066 -0.1295
   66ILE    HD1 1019   4.575   3.394   4.766 -0.9662  0.0459 -1.0213
   66ILE    HD2 1020   4.675   3.530   4.848 -0.9703  0.8155 -1.8443
   66ILE    HD3 1021   4.556   3.421   4.937  0.2169 -0.9320 -0.1023
   66ILE      C 1022   4.403   3.901   5.019  0.5472 -0.4278  0.0560
   66ILE      O 1023   4.296   3.923   5.079  0.2927  0.1327  0.3993
   67GLY      N 1024   4.516   3.937   5.076 -0.6914  0.2763 -0.2981
   67GLY     HN 1025   4.603   3.914   5.033 -0.4377  2.1322 -0.8773
   67GLY     CA 1026   4.530   4.012   5.203 -0.3239 -0.0337 -0.3690
   67GLY    HA1 1027   4.482   4.104   5.173 -1.2725 -0.2228  0.5057
   67GLY    HA2 1028   4.633   4.018   5.234 -1.0447 -0.3123  2.3102
   67GLY      C 1029   4.448   3.971   5.329 -0.1324 -0.8264 -0.3779
   67GLY      O 1030   4.367   4.048   5.379 -0.2032 -0.5286  0.1225
   68TYR      N 1031   4.476   3.850   5.384  0.3293 -0.6446  0.8212
   68TYR     HN 1032   4.538   3.788   5.337 -0.4366  0.1741 -1.3884
   68TYR     CA 1033   4.392   3.810   5.502 -1.0097  0.4754 -0.2576
   68TYR     HA 1034   4.287   3.805   5.481 -1.3713 -1.7346  1.7344
   68TYR     CB 1035   4.420   3.667   5.552 -0.1561  0.1275  0.0690
   68TYR    HB1 1036   4.526   3.659   5.586 -0.4703 -2.6043  0.6880
   68TYR    HB2 1037   4.354   3.633   5.635 -2.0449 -1.1474 -1.8354
   68TYR     CG 1038   4.403   3.563   5.445  0.5828  0.1656 -0.2886
   68TYR    CD1 1039   4.282   3.517   5.393  0.1724 -0.8452  0.0931
   68TYR    HD1 1040   4.189   3.560   5.426  0.2579  0.1703 -0.8990
   68TYR    CE1 1041   4.279   3.403   5.312  0.9292  0.2936  0.3424
   68TYR    HE1 1042   4.183   3.365   5.283  0.2536  0.5653  2.1217
   68TYR     CZ 1043   4.388   3.323   5.292 -0.7088  1.0113 -0.2320
   68TYR     OH 1044   4.387   3.203   5.224 -0.6067  0.7533  0.2956
   68TYR     HH 1045   4.310   3.196   5.168  0.1474 -1.5907 -0.5769
   68TYR    CD2 1046   4.516   3.485   5.420 -0.3176 -0.3029 -0.2256
   68TYR    HD2 1047   4.610   3.526   5.454  0.6555 -1.4515 -1.3945
   68TYR    CE2 1048   4.513   3.367   5.346  0.4548  0.2134 -0.2703
   68TYR    HE2 1049   4.600   3.304   5.336 -0.1895 -0.6032 -0.9357
   68TYR      C 1050   4.404   3.907   5.620  0.4714  0.0623 -0.1750
   68TYR      O 1051   4.306   3.945   5.684 -0.2150  0.1804 -0.0792
   69GLY      N 1052   4.529   3.952   5.653 -0.0421 -0.2955 -0.3628
   69GLY     HN 1053   4.607   3.921   5.599  0.0137  1.3258 -1.2891
   69GLY     CA 1054   4.555   4.053   5.757  0.4793  0.4662  0.2979
   69GLY    HA1 1055   4.464   4.100   5.789 -1.4821 -2.1194 -1.1502
   69GLY    HA2 1056   4.633   4.120   5.722  1.6609 -0.2020  1.5376
   69GLY      C 1057   4.607   3.987   5.887 -0.1375  0.1277  0.2082
   69GLY      O 1058   4.611   4.055   5.988 -0.2219 -0.2543 -0.0128
   70LYS      N 1059   4.635   3.851   5.893  0.6410  0.5933 -0.6593
   70LYS     HN 1060   4.622   3.781   5.823 -0.5158 -0.1503  0.2526
   70LYS     CA 1061   4.704   3.785   6.006  0.6327  0.1497 -1.1865
   70LYS     HA 1062   4.652   3.826   6.092 -1.1810 -1.1484 -1.6194
   70LYS     CB 1063   4.685   3.631   6.000 -0.3528 -1.0241  0.3976
   70LYS    HB1 1064   4.576   3.613   6.013 -0.2678 -0.5946  1.9948
   70LYS    HB2 1065   4.718   3.587   5.904 -1.5845 -0.4511 -0.3084
   70LYS     CG 1066   4.762   3.542   6.102 -0.0347 -0.9255  0.1472
   70LYS    HG1 1067   4.720   3.439   6.096  2.6504 -2.0522 -0.4838
   70LYS    HG2 1068   4.868   3.541   6.070 -0.4326  3.8863 -2.1917
   70LYS     CD 1069   4.751   3.585   6.244  0.3294  0.4263 -0.6675
   70LYS    HD1 1070   4.800   3.685   6.244 -1.1299  1.2031  1.2874
   70LYS    HD2 1071   4.645   3.584   6.278 -0.3428 -2.3512 -2.5240
   70LYS     CE 1072   4.825   3.498   6.345  0.3369  0.7222 -0.1358
   70LYS    HE1 1073   4.757   3.413   6.370 -1.4973  2.2345  0.2260
   70LYS    HE2 1074   4.922   3.460   6.307  0.2736 -0.2195  0.5800
   70LYS     NZ 1075   4.853   3.582   6.469  0.5956 -0.3285  0.6364
   70LYS    HZ1 1076   4.896   3.668   6.444 -1.0018  0.7819  1.5495
   70LYS    HZ2 1077   4.909   3.531   6.533  1.6071  1.1811  1.0029
   70LYS      C 1078   4.848   3.824   6.002  0.5967  0.1959 -0.2796
   70LYS      O 1079   4.911   3.888   6.086  0.1530 -0.5687 -0.0805
   71LEU      N 1080   4.906   3.799   5.886  0.4467  0.0532 -0.2682
   71LEU     HN 1081   4.852   3.735   5.831  0.8416 -0.6157  0.1112
   71LEU     CA 1082   5.026   3.866   5.844 -0.1908  0.1579  0.2824
   71LEU     HA 1083   5.089   3.878   5.931  1.5592 -1.2521 -0.7120
   71LEU     CB 1084   5.109   3.778   5.745  0.1931  0.2972 -0.4375
   71LEU    HB1 1085   5.050   3.778   5.651 -0.1700 -0.3665 -0.2109
   71LEU    HB2 1086   5.208   3.823   5.722  0.2184 -0.2545 -1.4874
   71LEU     CG 1087   5.135   3.631   5.776  0.1817 -0.1806  0.4805
   71LEU     HG 1088   5.034   3.585   5.784  0.4918 -0.6407  1.9148
   71LEU    CD1 1089   5.214   3.569   5.662  0.3183 -0.2597 -0.1584
   71LEU   HD11 1090   5.322   3.598   5.663 -0.0402  1.3889 -2.0063
   71LEU   HD12 1091   5.204   3.459   5.669 -1.8754 -0.0492  0.5869
   71LEU   HD13 1092   5.173   3.604   5.565 -0.1533  0.1585  0.1897
   71LEU    CD2 1093   5.202   3.612   5.907 -0.0726  0.4050  0.0866
   71LEU   HD21 1094   5.291   3.678   5.915  2.0929 -2.0186 -2.2173
   71LEU   HD22 1095   5.135   3.640   5.991  0.5917  2.0467  0.1073
   71LEU   HD23 1096   5.242   3.509   5.914  0.1862  0.2426 -2.8345
   71LEU      C 1097   5.000   4.013   5.783 -0.4106 -0.3218 -0.1936
   71LEU      O 1098   4.919   4.026   5.696 -0.1699  0.2616  0.3335
   72ILE      N 1099   5.078   4.113   5.828 -0.2759  0.4806  1.5521
   72ILE     HN 1100   5.161   4.086   5.876  1.2166  1.0560 -0.5598
   72ILE     CA 1101   5.056   4.253   5.793  0.8891  0.0489 -0.1674
   72ILE     HA 1102   5.003   4.263   5.700 -0.0527 -0.6244  0.2839
   72ILE     CB 1103   4.962   4.326   5.892  0.0406 -0.2101  0.5410
   72ILE     HB 1104   4.984   4.434   5.878  0.2975 -0.4031 -0.6278
   72ILE    CG2 1105   4.816   4.302   5.845 -0.3082  0.0893 -0.3463
   72ILE   HG21 1106   4.807   4.313   5.735  1.6181 -0.8537 -0.6403
   72ILE   HG22 1107   4.774   4.205   5.880  1.8161 -0.1702  1.7693
   72ILE   HG23 1108   4.747   4.372   5.897 -1.0941 -0.1531 -1.0360
   72ILE    CG1 1109   4.985   4.290   6.041 -0.3531 -0.0287  0.2770
   72ILE   HG11 1110   4.958   4.183   6.055  0.0894  0.0546  1.8827
   72ILE   HG12 1111   5.088   4.327   6.057 -0.8721  0.9219  1.6492
   72ILE     CD 1112   4.891   4.356   6.148 -0.0362 -0.5856 -0.8246
   72ILE    HD1 1113   4.928   4.328   6.249 -0.0253 -1.0527 -0.9546
   72ILE    HD2 1114   4.913   4.463   6.129  1.8414 -0.8482 -0.3367
   72ILE    HD3 1115   4.784   4.329   6.134  0.1799 -3.4398  1.8517
   72ILE      C 1116   5.203   4.313   5.778 -0.0215  0.0061 -1.0837
   72ILE      O 1117   5.291   4.269   5.852  0.0220  0.3793  0.4215
   73PRO      N 1118   5.234   4.411   5.694 -0.0119 -0.7889 -0.3376
   73PRO     CD 1119   5.128   4.480   5.613  0.0252  0.1531 -1.1271
   73PRO    HD1 1120   5.032   4.495   5.667  0.3463 -0.0212 -0.4909
   73PRO    HD2 1121   5.099   4.409   5.533 -0.4188 -0.8141 -0.1376
   73PRO     CA 1122   5.354   4.491   5.701 -0.4222 -0.4072  0.3929
   73PRO     HA 1123   5.443   4.430   5.707  1.3787  1.8702 -1.0402
   73PRO     CB 1124   5.337   4.592   5.576 -0.4224  0.3917 -1.1571
   73PRO    HB1 1125   5.369   4.547   5.480  1.4117 -0.2919 -0.2603
   73PRO    HB2 1126   5.378   4.696   5.582  0.7107 -0.0789 -0.3902
   73PRO     CG 1127   5.186   4.611   5.561  0.7135  0.8298  0.1198
   73PRO    HG1 1128   5.141   4.617   5.460 -0.4575  1.0752  0.6422
   73PRO    HG2 1129   5.143   4.688   5.629 -0.1785  2.1966 -1.9046
   73PRO      C 1130   5.367   4.570   5.832 -0.5989  0.2679 -0.0325
   73PRO      O 1131   5.272   4.592   5.910 -0.9216  0.0796  0.0112
   74ILE      N 1132   5.494   4.609   5.862  0.0970  0.0609  0.0618
   74ILE     HN 1133   5.568   4.563   5.813 -0.2096  2.3033 -2.8109
   74ILE     CA 1134   5.530   4.714   5.958  0.4247 -0.6070  0.7036
   74ILE     HA 1135   5.440   4.762   5.993 -1.3833 -0.8160 -3.1181
   74ILE     CB 1136   5.608   4.659   6.076  0.3787  0.6688  1.8211
   74ILE     HB 1137   5.696   4.602   6.039 -0.7145  0.6479 -0.9606
   74ILE    CG2 1138   5.647   4.774   6.170  0.8930 -0.2412  0.1267
   74ILE   HG21 1139   5.724   4.841   6.126  0.1164  1.2382  0.9413
   74ILE   HG22 1140   5.562   4.837   6.202 -0.0421 -1.2210 -0.3989
   74ILE   HG23 1141   5.693   4.727   6.261  0.5892  0.4823  0.6648
   74ILE    CG1 1142   5.522   4.547   6.147 -0.0575 -0.3067  0.5236
   74ILE   HG11 1143   5.424   4.588   6.180 -0.5315  0.7063 -1.9311
   74ILE   HG12 1144   5.497   4.470   6.070  0.5850  0.8692 -0.9224
   74ILE     CD 1145   5.604   4.481   6.262 -0.2992  0.8860  0.1486
   74ILE    HD1 1146   5.604   4.540   6.356 -0.2319  0.3820  0.4693
   74ILE    HD2 1147   5.549   4.387   6.283  1.2527 -0.1318 -0.1171
   74ILE    HD3 1148   5.703   4.440   6.233 -1.1576 -1.4815  0.3202
   74ILE      C 1149   5.617   4.821   5.893  0.2792 -0.8101  0.5917
   74ILE      O 1150   5.715   4.792   5.826 -0.0178  0.0294 -0.0169
   75GLY      N 1151   5.570   4.947   5.905  0.0993 -0.3418 -0.0936
   75GLY     HN 1152   5.481   4.971   5.944 -0.2330  1.3279 -1.7466
   75GLY     CA 1153   5.640   5.069   5.868  0.1877 -0.8719  0.6598
   75GLY    HA1 1154   5.737   5.070   5.914  0.8265  0.2190 -0.6584
   75GLY    HA2 1155   5.581   5.152   5.906  1.5862 -0.3402  1.7344
   75GLY      C 1156   5.662   5.099   5.715 -0.7498  0.3265 -0.8317
   75GLY      O 1157   5.627   5.021   5.622  0.0811  0.0158 -0.4885
   76PRO      N 1158   5.740   5.205   5.683  0.2055  0.3097 -0.4217
   76PRO     CD 1159   5.800   5.300   5.776 -0.8278  0.5070 -0.6707
   76PRO    HD1 1160   5.899   5.260   5.804 -1.0163  0.0979 -0.5829
   76PRO    HD2 1161   5.740   5.331   5.864 -3.6721 -0.0744 -2.2883
   76PRO     CA 1162   5.744   5.255   5.543  0.1907  0.1974  0.4029
   76PRO     HA 1163   5.643   5.271   5.510  0.0856 -0.3383  0.4522
   76PRO     CB 1164   5.834   5.384   5.551 -0.7315 -0.5157  0.1256
   76PRO    HB1 1165   5.797   5.466   5.486  0.9338 -1.2219 -1.8065
   76PRO    HB2 1166   5.941   5.363   5.530  0.1916  1.7360  2.1900
   76PRO     CG 1167   5.821   5.426   5.696 -0.6291  0.0710 -0.2507
   76PRO    HG1 1168   5.730   5.487   5.714 -0.3335  0.0877  1.3584
   76PRO    HG2 1169   5.903   5.496   5.724 -0.3780 -0.6131  0.7969
   76PRO      C 1170   5.803   5.163   5.441  0.1688  0.2187  0.3218
   76PRO      O 1171   5.748   5.167   5.330 -0.2140  0.3830 -0.1133
   77LEU      N 1172   5.914   5.100   5.470 -0.4499  0.3443 -0.7482
   77LEU     HN 1173   5.953   5.086   5.561 -2.1824 -0.8790 -0.1361
   77LEU     CA 1174   5.983   5.015   5.374  0.2057 -0.4459 -0.5640
   77LEU     HA 1175   5.997   5.068   5.281  2.3242 -0.3170 -0.2094
   77LEU     CB 1176   6.119   4.961   5.427 -0.0730 -0.1127 -0.9440
   77LEU    HB1 1177   6.113   4.873   5.495 -2.3790 -0.0033 -0.9251
   77LEU    HB2 1178   6.162   4.918   5.334  0.1325  0.4300 -1.1043
   77LEU     CG 1179   6.222   5.067   5.469  0.1159  0.0243 -0.7317
   77LEU     HG 1180   6.181   5.114   5.560 -0.1688 -2.1498  0.3346
   77LEU    CD1 1181   6.367   5.019   5.499 -0.3068  0.4741  0.3086
   77LEU   HD11 1182   6.424   5.105   5.541 -0.0971  0.7623 -0.5540
   77LEU   HD12 1183   6.364   4.935   5.572 -0.8609  0.4654  0.2741
   77LEU   HD13 1184   6.408   4.975   5.405 -0.5413 -0.6619  0.7158
   77LEU    CD2 1185   6.239   5.176   5.355  0.4770  0.0457 -0.3861
   77LEU   HD21 1186   6.316   5.250   5.386 -0.6352  0.3162  2.0095
   77LEU   HD22 1187   6.253   5.119   5.261 -3.6053 -1.5322 -0.2379
   77LEU   HD23 1188   6.143   5.224   5.325  0.2031 -0.8349 -0.9842
   77LEU      C 1189   5.895   4.896   5.334 -0.0123  0.1532  0.0920
   77LEU      O 1190   5.890   4.854   5.212 -0.3635 -1.3559 -0.4702
   78ALA      N 1191   5.828   4.831   5.430 -0.7683  0.0831 -0.4183
   78ALA     HN 1192   5.836   4.857   5.526  0.5235  0.6595 -0.6745
   78ALA     CA 1193   5.731   4.724   5.405  0.4783  0.2179 -0.2657
   78ALA     HA 1194   5.787   4.654   5.345  2.4080  1.0627  0.4665
   78ALA     CB 1195   5.669   4.652   5.525 -0.1416 -0.3593  0.6932
   78ALA    HB1 1196   5.606   4.726   5.578  2.4226  3.1214 -0.7797
   78ALA    HB2 1197   5.613   4.561   5.492 -2.2575  1.6242 -1.6619
   78ALA    HB3 1198   5.745   4.622   5.600  1.3992  1.3841 -0.0920
   78ALA      C 1199   5.609   4.772   5.317  0.0058 -0.3666  0.5369
   78ALA      O 1200   5.570   4.714   5.216 -0.6417 -0.9276 -0.9113
   79ASN      N 1201   5.558   4.892   5.353  0.1990  0.1319  0.3299
   79ASN     HN 1202   5.585   4.939   5.437  0.8233 -1.0485  0.8130
   79ASN     CA 1203   5.457   4.970   5.279  0.3135  0.5424 -0.1339
   79ASN     HA 1204   5.375   4.900   5.273  2.1465 -2.3603  4.0468
   79ASN     CB 1205   5.419   5.107   5.346  0.2270 -0.6517 -0.1162
   79ASN    HB1 1206   5.491   5.192   5.344 -1.0126  0.5998  2.6697
   79ASN    HB2 1207   5.339   5.153   5.283 -0.2092 -0.5465  0.5021
   79ASN     CG 1208   5.381   5.098   5.486  0.5974  0.0196 -0.0005
   79ASN    OD1 1209   5.352   4.987   5.532  0.2044  0.1034  0.4706
   79ASN    ND2 1210   5.375   5.207   5.568  0.6135  0.0251  0.1402
   79ASN   HD21 1211   5.362   5.182   5.664 -0.1590 -1.1133 -0.2476
   79ASN   HD22 1212   5.405   5.298   5.538  3.2880 -0.4574  1.1014
   79ASN      C 1213   5.495   5.001   5.137  0.3079 -0.1884 -0.2292
   79ASN      O 1214   5.419   4.984   5.043  0.1820 -0.1174  0.2194
   80THR      N 1215   5.625   5.046   5.116 -0.0373  0.7612 -0.5343
   80THR     HN 1216   5.686   5.057   5.195 -0.2173 -0.7270 -0.1728
   80THR     CA 1217   5.693   5.066   4.994 -0.4694  0.6126 -0.2754
   80THR     HA 1218   5.637   5.131   4.929  0.7629  2.4742  0.4481
   80THR     CB 1219   5.833   5.127   5.006 -0.2081  0.5259  0.2938
   80THR     HB 1220   5.889   5.048   5.060  2.0524  2.1742  0.4904
   80THR    OG1 1221   5.833   5.244   5.089 -0.2919  0.6270 -0.1202
   80THR    HG1 1222   5.791   5.223   5.173  1.3555  0.8005  0.7885
   80THR    CG2 1223   5.905   5.157   4.880 -0.7227 -0.7454  0.4636
   80THR   HG21 1224   5.963   5.070   4.841 -1.4090 -0.6791 -0.7646
   80THR   HG22 1225   5.836   5.187   4.798  0.6262 -0.2812 -0.5345
   80THR   HG23 1226   5.979   5.239   4.892 -0.8727 -0.6776  0.9530
   80THR      C 1227   5.696   4.936   4.919 -0.7655 -0.1656 -0.2102
   80THR      O 1228   5.651   4.935   4.804 -0.0340  0.8398 -0.7376
   81LEU      N 1229   5.742   4.824   4.979  0.5949 -0.2499 -0.1078
   81LEU     HN 1230   5.764   4.828   5.077  2.1302  0.7865 -0.4544
   81LEU     CA 1231   5.742   4.696   4.923  0.8416  0.0649  0.0603
   81LEU     HA 1232   5.783   4.703   4.823 -1.0057  1.0634 -0.6931
   81LEU     CB 1233   5.818   4.585   5.002 -0.2532 -0.3988 -0.0059
   81LEU    HB1 1234   5.780   4.606   5.105 -1.4723  3.5780 -1.0999
   81LEU    HB2 1235   5.789   4.483   4.968  1.5762 -1.0439  0.2650
   81LEU     CG 1236   5.974   4.597   4.967 -0.1263  0.5605  0.2677
   81LEU     HG 1237   6.009   4.699   4.992 -0.1704  0.7099 -0.2804
   81LEU    CD1 1238   6.056   4.498   5.054 -0.4008 -0.3262  0.1018
   81LEU   HD11 1239   6.028   4.395   5.025 -2.9826  0.4264 -0.2729
   81LEU   HD12 1240   6.163   4.519   5.030 -0.0607 -1.2365  0.7691
   81LEU   HD13 1241   6.028   4.507   5.161 -0.8809  1.7812 -0.1569
   81LEU    CD2 1242   6.010   4.564   4.818 -0.1380 -0.6199 -0.2101
   81LEU   HD21 1243   6.120   4.558   4.809 -0.0552  0.6783 -0.2355
   81LEU   HD22 1244   5.968   4.462   4.803 -0.4610 -0.9350  2.3815
   81LEU   HD23 1245   5.968   4.634   4.742 -1.9536 -1.5326 -0.1173
   81LEU      C 1246   5.607   4.639   4.873  0.5790 -0.0580 -1.1925
   81LEU      O 1247   5.588   4.606   4.758 -0.2314  0.0007 -0.2141
   82VAL      N 1248   5.501   4.653   4.962 -0.6060  0.2855  1.0296
   82VAL     HN 1249   5.527   4.679   5.055 -0.6345  0.5073  0.9741
   82VAL     CA 1250   5.358   4.626   4.922 -0.4145 -0.1157 -0.5524
   82VAL     HA 1251   5.353   4.523   4.889  0.2117 -0.9900  1.8125
   82VAL     CB 1252   5.274   4.645   5.052 -1.2957  0.2131  0.2718
   82VAL     HB 1253   5.304   4.734   5.111 -0.1957 -0.5696  0.9131
   82VAL    CG1 1254   5.127   4.657   5.021 -0.0450  0.0127 -0.8179
   82VAL   HG11 1255   5.097   4.599   4.930  0.5410  0.7680 -1.5022
   82VAL   HG12 1256   5.063   4.623   5.105 -0.3536 -1.6176 -1.6699
   82VAL   HG13 1257   5.095   4.761   5.000 -0.0715 -0.3261 -2.6838
   82VAL    CG2 1258   5.290   4.521   5.141  0.4339  0.6419  0.0815
   82VAL   HG21 1259   5.396   4.501   5.168 -0.1208  0.5486  2.4729
   82VAL   HG22 1260   5.239   4.548   5.237 -0.2932 -0.0488 -0.1004
   82VAL   HG23 1261   5.243   4.427   5.104 -0.4643  0.8141  0.7361
   82VAL      C 1262   5.312   4.719   4.818  0.0079  0.3069 -0.0679
   82VAL      O 1263   5.228   4.687   4.734 -0.0139  0.2425  0.1582
   83THR      N 1264   5.368   4.843   4.805  0.2893 -0.5027  0.1179
   83THR     HN 1265   5.440   4.875   4.867  0.0831  1.3809 -0.5544
   83THR     CA 1266   5.328   4.934   4.695 -0.0381  0.0065  0.4208
   83THR     HA 1267   5.220   4.936   4.696 -0.0285  0.9397  0.1000
   83THR     CB 1268   5.373   5.071   4.722  0.4736 -0.7268  0.0253
   83THR     HB 1269   5.481   5.067   4.746 -0.0062 -2.5233  2.2015
   83THR    OG1 1270   5.313   5.138   4.836  0.2105  0.3870  0.2594
   83THR    HG1 1271   5.306   5.067   4.899 -0.9594  0.5591  0.3356
   83THR    CG2 1272   5.349   5.176   4.604 -0.5633  0.0269  0.5584
   83THR   HG21 1273   5.240   5.178   4.582 -1.0258 -2.2637  2.2037
   83THR   HG22 1274   5.356   5.281   4.640  0.0101 -0.3890  1.7345
   83THR   HG23 1275   5.417   5.158   4.518 -3.7800 -1.8589 -1.8386
   83THR      C 1276   5.375   4.894   4.556  0.0876 -0.3677 -0.0608
   83THR      O 1277   5.309   4.897   4.450  0.2429  0.2336 -0.1269
   84LEU      N 1278   5.502   4.851   4.550 -0.1810  0.2577  0.1969
   84LEU     HN 1279   5.555   4.864   4.633  1.7303 -0.0296 -0.9298
   84LEU     CA 1280   5.560   4.797   4.428  0.7575  0.1266 -0.0126
   84LEU     HA 1281   5.523   4.856   4.346  0.0747  0.9176  0.8432
   84LEU     CB 1282   5.714   4.803   4.421  0.3202 -0.5767 -0.4761
   84LEU    HB1 1283   5.766   4.732   4.489  1.7749  0.2854 -0.6412
   84LEU    HB2 1284   5.745   4.770   4.319  0.1359  0.3299 -0.8359
   84LEU     CG 1285   5.770   4.946   4.437  0.5270  0.3275  0.0339
   84LEU     HG 1286   5.707   5.001   4.510 -2.4942  2.0587 -3.5197
   84LEU    CD1 1287   5.911   4.959   4.494 -0.2936  0.3891  0.7081
   84LEU   HD11 1288   5.928   4.872   4.561  1.9013  1.2279  1.3476
   84LEU   HD12 1289   5.969   4.943   4.401 -2.8335 -1.5485 -0.6675
   84LEU   HD13 1290   5.938   5.051   4.551  0.9778  1.3791 -1.3736
   84LEU    CD2 1291   5.751   5.025   4.305  0.3457  0.2206 -0.0812
   84LEU   HD21 1292   5.781   5.130   4.322  1.9120 -0.1684 -0.2815
   84LEU   HD22 1293   5.824   4.985   4.231  1.3114 -0.3514  1.1435
   84LEU   HD23 1294   5.643   5.027   4.279  0.1751  0.8075  0.6430
   84LEU      C 1295   5.511   4.651   4.391  0.3693 -0.6676  0.0076
   84LEU      O 1296   5.485   4.617   4.277 -0.3676  0.2344  0.2314
   85GLU      N 1297   5.474   4.576   4.499  0.1467 -0.0549  0.5348
   85GLU     HN 1298   5.490   4.591   4.596 -1.7747  0.2941  0.8394
   85GLU     CA 1299   5.402   4.451   4.478 -0.0293  0.1547  0.2240
   85GLU     HA 1300   5.461   4.389   4.412  1.1853 -0.2564  1.6467
   85GLU     CB 1301   5.390   4.369   4.616  0.6906 -0.3685 -0.5987
   85GLU    HB1 1302   5.364   4.440   4.697  0.2300  0.3251 -1.3431
   85GLU    HB2 1303   5.301   4.304   4.601 -0.0456  0.5249 -0.2545
   85GLU     CG 1304   5.516   4.287   4.644 -0.3272 -0.7051  0.7209
   85GLU    HG1 1305   5.539   4.244   4.544 -1.3856  0.9334 -0.2805
   85GLU    HG2 1306   5.590   4.347   4.700 -0.2737 -1.1615  1.1400
   85GLU     CD 1307   5.473   4.179   4.741 -0.5651 -0.0152  0.4305
   85GLU    OE1 1308   5.412   4.214   4.841  0.9292 -0.1738  0.2509
   85GLU    OE2 1309   5.508   4.063   4.706  0.7645  0.1284  0.1897
   85GLU      C 1310   5.268   4.459   4.420  0.3168  0.7139  0.0857
   85GLU      O 1311   5.218   4.379   4.341  0.2153  0.2364  0.4942
   86ALA      N 1312   5.187   4.561   4.466  0.4450  0.4176 -0.6389
   86ALA     HN 1313   5.216   4.612   4.546  0.1735 -0.9290  0.3712
   86ALA     CA 1314   5.058   4.597   4.411  0.5753  0.8935  0.5002
   86ALA     HA 1315   4.986   4.519   4.430 -1.0130  2.6599  2.1557
   86ALA     CB 1316   5.002   4.710   4.487 -0.6959 -0.3536 -0.4843
   86ALA    HB1 1317   4.901   4.737   4.451 -0.5264 -0.0548 -0.7438
   86ALA    HB2 1318   4.985   4.679   4.592  1.0511 -0.2172 -0.1217
   86ALA    HB3 1319   5.070   4.798   4.485 -0.7924 -0.2888 -1.1079
   86ALA      C 1320   5.065   4.635   4.261  0.8443  0.0525  0.1342
   86ALA      O 1321   4.986   4.590   4.179  0.3848 -0.4426 -0.4346
   87LEU      N 1322   5.164   4.718   4.227  0.2221 -0.0859 -0.2693
   87LEU     HN 1323   5.228   4.760   4.291  0.7914 -0.0328 -0.8613
   87LEU     CA 1324   5.183   4.757   4.082 -0.0656 -0.3971 -0.2261
   87LEU     HA 1325   5.102   4.808   4.032 -1.1716  1.9638  3.6048
   87LEU     CB 1326   5.301   4.858   4.089  0.3185 -0.0028 -0.0920
   87LEU    HB1 1327   5.269   4.935   4.162 -0.7306  0.3661 -0.9305
   87LEU    HB2 1328   5.384   4.810   4.146  0.8537  2.8142  1.6934
   87LEU     CG 1329   5.350   4.923   3.957 -0.8652  0.5394  0.1870
   87LEU     HG 1330   5.376   4.842   3.885 -0.6302  0.7715  0.0069
   87LEU    CD1 1331   5.253   5.017   3.891 -0.3036 -0.4127 -0.3607
   87LEU   HD11 1332   5.163   4.960   3.859 -1.7065  1.5716 -0.1463
   87LEU   HD12 1333   5.221   5.103   3.953  0.1517 -0.2942 -0.2910
   87LEU   HD13 1334   5.296   5.063   3.800  2.5538  0.1020  1.1435
   87LEU    CD2 1335   5.484   4.998   3.985  0.7746  0.5541 -0.0817
   87LEU   HD21 1336   5.438   5.084   4.039 -2.3939  0.5319 -2.4482
   87LEU   HD22 1337   5.558   4.946   4.049 -0.5413 -0.6931  0.4960
   87LEU   HD23 1338   5.535   5.029   3.891 -0.1678 -0.6967 -1.0349
   87LEU      C 1339   5.221   4.636   3.984 -0.0188 -0.0449  0.2077
   87LEU      O 1340   5.153   4.611   3.884  0.4716  0.5355 -0.3007
   88CYS      N 1341   5.318   4.549   4.021  0.2129  0.5223 -0.7208
   88CYS     HN 1342   5.365   4.579   4.104 -0.2854  0.2024 -0.3222
   88CYS     CA 1343   5.363   4.426   3.955 -0.6514 -0.3064  0.5465
   88CYS     HA 1344   5.405   4.447   3.857  0.8208 -2.6462  0.6061
   88CYS     CB 1345   5.486   4.366   4.040  0.5554  0.9695 -0.1744
   88CYS    HB1 1346   5.570   4.439   4.031  0.7132  0.6788 -1.1923
   88CYS    HB2 1347   5.449   4.364   4.144 -1.6703  0.9523 -0.9057
   88CYS     SG 1348   5.559   4.215   3.981 -0.0604  0.2690  0.6591
   88CYS    HG1 1349   5.454   4.136   3.995  1.3194 -1.8272 -0.3166
   88CYS      C 1350   5.250   4.325   3.935 -0.1399 -0.3771 -0.6089
   88CYS      O 1351   5.232   4.270   3.831 -0.2702 -0.0745  0.1626
   89GLY      N 1352   5.166   4.320   4.036 -0.5163 -0.2290 -0.1369
   89GLY     HN 1353   5.197   4.356   4.123 -2.2626 -0.0337  0.4521
   89GLY     CA 1354   5.045   4.247   4.027  0.2966  0.0131 -0.5045
   89GLY    HA1 1355   5.002   4.252   4.126  2.0609  1.7436  0.2316
   89GLY    HA2 1356   5.069   4.143   4.007 -2.3174 -0.2726 -2.7388
   89GLY      C 1357   4.943   4.294   3.936 -0.2639 -0.3283  0.4298
   89GLY      O 1358   4.896   4.215   3.854 -0.1136  0.2882  0.3792
   90MET      N 1359   4.905   4.428   3.932  0.1670 -0.4233 -0.5648
   90MET     HN 1360   4.946   4.500   3.987  0.4540 -0.9980 -0.0150
   90MET     CA 1361   4.809   4.474   3.833 -0.2932  0.0743 -0.3910
   90MET     HA 1362   4.727   4.404   3.823  0.6189 -1.1780  0.5590
   90MET     CB 1363   4.756   4.616   3.863 -0.1020  0.3396 -0.6680
   90MET    HB1 1364   4.841   4.687   3.870 -0.5019  1.0484 -2.3405
   90MET    HB2 1365   4.704   4.641   3.767  0.8543  0.0657 -1.2692
   90MET     CG 1366   4.668   4.624   3.993  0.1554 -0.3928  0.3220
   90MET    HG1 1367   4.589   4.546   3.991  0.2405 -0.5196 -2.2998
   90MET    HG2 1368   4.735   4.614   4.081 -0.9244  0.0045  1.2082
   90MET     SD 1369   4.574   4.777   4.001  0.0396 -0.2588  0.5094
   90MET     CE 1370   4.702   4.883   4.079  0.7394  0.5110 -0.4120
   90MET    HE1 1371   4.794   4.879   4.016  0.6996  0.5816 -0.4747
   90MET    HE2 1372   4.678   4.990   4.097  0.6499  0.2193  1.3857
   90MET    HE3 1373   4.732   4.836   4.175  1.5513  0.5310 -0.6482
   90MET      C 1374   4.861   4.464   3.693 -0.4074  0.2782  0.4870
   90MET      O 1375   4.796   4.419   3.601  0.1469  0.3562 -0.0230
   91LEU      N 1376   4.989   4.503   3.665  0.5468  0.0954  0.3317
   91LEU     HN 1377   5.047   4.538   3.738  0.1033 -0.1166  0.7953
   91LEU     CA 1378   5.064   4.491   3.543 -0.3012 -0.7405 -0.6712
   91LEU     HA 1379   5.006   4.534   3.463 -0.4365  0.5068  0.0826
   91LEU     CB 1380   5.199   4.554   3.534  0.4770  0.1674 -0.4206
   91LEU    HB1 1381   5.271   4.495   3.595 -0.9256 -0.6039  0.5530
   91LEU    HB2 1382   5.238   4.546   3.431  0.3965 -2.4527 -0.2995
   91LEU     CG 1383   5.199   4.708   3.578  0.2912  0.2010  0.4671
   91LEU     HG 1384   5.135   4.722   3.668  0.1328  0.5651  0.2995
   91LEU    CD1 1385   5.343   4.742   3.603 -0.3726 -1.0107  0.1684
   91LEU   HD11 1386   5.405   4.735   3.511 -0.3650  1.4849 -0.0817
   91LEU   HD12 1387   5.351   4.851   3.628  0.2341 -0.4537 -2.2464
   91LEU   HD13 1388   5.382   4.687   3.691  0.5677 -3.4914 -1.6961
   91LEU    CD2 1389   5.139   4.794   3.458 -0.4567 -0.1834 -0.3467
   91LEU   HD21 1390   5.032   4.770   3.441 -0.6102 -0.2259  0.5959
   91LEU   HD22 1391   5.145   4.903   3.480 -1.2001 -0.2895  0.4112
   91LEU   HD23 1392   5.202   4.772   3.369  3.9636  1.0033  2.1836
   91LEU      C 1393   5.079   4.350   3.497  0.0566  0.5611 -0.1521
   91LEU      O 1394   5.068   4.320   3.374 -0.0652  0.2163 -0.7106
   92GLY      N 1395   5.106   4.258   3.592 -0.3984 -0.1330  0.1482
   92GLY     HN 1396   5.131   4.291   3.683  0.6200  2.5403 -1.0063
   92GLY     CA 1397   5.125   4.121   3.558  0.5796  0.8141 -0.2694
   92GLY    HA1 1398   5.148   4.067   3.648 -2.9216 -1.2682 -0.4163
   92GLY    HA2 1399   5.200   4.097   3.485  1.0123 -3.7600  1.3985
   92GLY      C 1400   5.000   4.046   3.522  0.4556 -0.0127 -0.4148
   92GLY      O 1401   5.004   3.963   3.426  0.3181 -0.0600  0.4611
   93LEU      N 1402   4.883   4.064   3.589 -0.4092 -0.0402  0.5941
   93LEU     HN 1403   4.879   4.129   3.664 -0.3650 -2.1240  2.5084
   93LEU     CA 1404   4.754   4.008   3.562  1.0810 -0.2390 -0.4975
   93LEU     HA 1405   4.765   3.900   3.563  0.6772 -0.3291  2.5494
   93LEU     CB 1406   4.664   4.046   3.682 -0.2977  1.0600 -0.2589
   93LEU    HB1 1407   4.713   3.995   3.767 -0.3432 -1.9417 -1.8828
   93LEU    HB2 1408   4.654   4.156   3.692 -0.7345  0.7869  4.0183
   93LEU     CG 1409   4.517   3.988   3.676 -0.2482 -0.1216  0.0889
   93LEU     HG 1410   4.466   4.020   3.583 -1.4407 -2.3716 -0.0967
   93LEU    CD1 1411   4.507   3.836   3.691  0.2488  0.2954  0.2104
   93LEU   HD11 1412   4.550   3.794   3.598  0.6489  0.8120  0.1589
   93LEU   HD12 1413   4.573   3.801   3.773  1.1032  0.5501 -0.3491
   93LEU   HD13 1414   4.402   3.802   3.702 -0.1562  1.7341  1.1544
   93LEU    CD2 1415   4.444   4.064   3.784 -0.2852  0.0042  0.0080
   93LEU   HD21 1416   4.482   4.038   3.885 -1.5072  0.9622  0.7537
   93LEU   HD22 1417   4.457   4.173   3.763  1.3584 -0.2838 -0.5888
   93LEU   HD23 1418   4.339   4.029   3.780  0.1262 -1.2466  0.0228
   93LEU      C 1419   4.707   4.057   3.427  0.4164  0.2534 -0.3659
   93LEU      O 1420   4.660   3.972   3.347  0.2574 -0.0110  0.3956
   94ALA      N 1421   4.725   4.189   3.390  0.6619 -0.5158 -0.6781
   94ALA     HN 1422   4.749   4.253   3.463 -1.7065 -1.7762  1.3839
   94ALA     CA 1423   4.695   4.244   3.260 -0.3545 -0.2683 -0.4455
   94ALA     HA 1424   4.591   4.235   3.232 -0.5956  1.9280 -0.4429
   94ALA     CB 1425   4.716   4.398   3.274  0.4702  0.4048  0.2651
   94ALA    HB1 1426   4.715   4.454   3.178 -0.1525 -1.1357 -0.6744
   94ALA    HB2 1427   4.631   4.439   3.333 -0.4540 -0.3267 -0.5309
   94ALA    HB3 1428   4.816   4.418   3.317  0.9643  1.8534 -1.4256
   94ALA      C 1429   4.784   4.187   3.150  0.1641  1.2722 -0.0354
   94ALA      O 1430   4.753   4.158   3.035 -0.9973 -0.0938  0.0037
   95VAL      N 1431   4.916   4.161   3.182  0.1244  0.5536  0.1209
   95VAL     HN 1432   4.933   4.193   3.275 -0.1345 -0.1305  0.4106
   95VAL     CA 1433   5.016   4.098   3.096  0.1356 -0.0481  0.4248
   95VAL     HA 1434   5.018   4.141   2.997  2.1045 -2.2399 -0.5783
   95VAL     CB 1435   5.159   4.098   3.149 -0.2753 -0.0630  0.9635
   95VAL     HB 1436   5.175   4.107   3.258  0.9265  0.2771  0.7667
   95VAL    CG1 1437   5.244   3.979   3.101  0.1395  0.0792 -0.2484
   95VAL   HG11 1438   5.211   3.889   3.156  3.1280 -0.0426  1.5771
   95VAL   HG12 1439   5.254   3.966   2.991  0.0454  1.6722 -0.4706
   95VAL   HG13 1440   5.346   3.998   3.142  0.1012 -3.5902  1.9616
   95VAL    CG2 1441   5.222   4.229   3.103 -0.1699 -0.1896  0.0376
   95VAL   HG21 1442   5.326   4.236   3.141  0.9315  3.1756 -3.0552
   95VAL   HG22 1443   5.238   4.224   2.993  1.4150 -1.0884  0.2855
   95VAL   HG23 1444   5.162   4.314   3.140 -0.9413  0.1798 -1.9479
   95VAL      C 1445   4.975   3.947   3.078  1.2225  0.5120  0.2572
   95VAL      O 1446   4.978   3.892   2.969 -0.3508  0.3861  0.1100
   96ALA      N 1447   4.934   3.873   3.179  0.0360  0.2344  0.3938
   96ALA     HN 1448   4.929   3.906   3.273  1.5272 -0.8895  0.8913
   96ALA     CA 1449   4.890   3.736   3.163 -0.5693 -0.0599  0.2824
   96ALA     HA 1450   4.960   3.679   3.104 -0.4405  0.0597  0.3188
   96ALA     CB 1451   4.872   3.665   3.297  0.3102  1.0867  0.2273
   96ALA    HB1 1452   4.972   3.641   3.341  1.1125  1.3523 -1.3922
   96ALA    HB2 1453   4.809   3.728   3.364  0.0830  1.7527 -0.6006
   96ALA    HB3 1454   4.823   3.567   3.278  0.8721  0.9659 -0.6636
   96ALA      C 1455   4.765   3.722   3.073 -0.7212 -0.1334  0.6378
   96ALA      O 1456   4.748   3.627   2.997  0.3567  0.4781  0.6322
   97ALA      N 1457   4.680   3.828   3.072 -0.1740  0.6091  0.2167
   97ALA     HN 1458   4.681   3.904   3.137 -0.3633  0.6523  0.1695
   97ALA     CA 1459   4.568   3.829   2.984 -0.3515 -0.0825 -0.2320
   97ALA     HA 1460   4.522   3.732   2.991  1.4108 -0.8701  1.4584
   97ALA     CB 1461   4.468   3.926   3.047  1.0094 -0.1444  0.2063
   97ALA    HB1 1462   4.519   4.023   3.066  1.2011 -0.5832  2.1777
   97ALA    HB2 1463   4.380   3.936   2.981 -0.2124  0.5177  1.8724
   97ALA    HB3 1464   4.434   3.887   3.145  1.0564 -2.1262 -0.5255
   97ALA      C 1465   4.600   3.871   2.841 -0.7542  0.1384 -0.8200
   97ALA      O 1466   4.524   3.827   2.756 -0.7900  0.1578 -0.2297
   98CYS      N 1467   4.705   3.951   2.821  0.2733  0.3853  0.4106
   98CYS     HN 1468   4.767   3.992   2.888  1.8324 -0.3995 -0.5023
   98CYS     CA 1469   4.753   3.958   2.677 -0.4227 -0.1823  0.1497
   98CYS     HA 1470   4.678   3.985   2.604  1.6313  2.3921 -1.1706
   98CYS     CB 1471   4.857   4.075   2.660 -0.1574  0.4774  0.1287
   98CYS    HB1 1472   4.801   4.171   2.650 -1.0976 -0.1265 -0.5747
   98CYS    HB2 1473   4.910   4.083   2.758 -1.0602 -0.5394  0.7308
   98CYS     SG 1474   4.989   4.054   2.542  0.1700 -0.5117  0.4231
   98CYS      C 1475   4.805   3.824   2.626  0.3098  0.2004 -0.5944
   98CYS      O 1476   4.756   3.768   2.527  0.2330  0.1019 -0.0926
   99LEU      N 1477   4.896   3.760   2.700 -0.4747 -0.3673  0.0411
   99LEU     HN 1478   4.925   3.807   2.783 -1.2218  0.0327  0.0879
   99LEU     CA 1479   4.958   3.629   2.674 -0.3410  0.2428 -0.5609
   99LEU     HA 1480   5.009   3.633   2.579 -0.4413  0.9052 -0.5940
   99LEU     CB 1481   5.055   3.580   2.779  0.1418  0.2093 -0.0788
   99LEU    HB1 1482   5.008   3.590   2.879 -1.6621 -0.4349 -0.8219
   99LEU    HB2 1483   5.072   3.472   2.759 -0.3676  0.3952 -1.6926
   99LEU     CG 1484   5.190   3.658   2.783  0.7552 -0.1317 -0.3350
   99LEU     HG 1485   5.163   3.766   2.778 -0.2514 -0.3439  0.1542
   99LEU    CD1 1486   5.266   3.638   2.915  0.3863  0.0632  0.4144
   99LEU   HD11 1487   5.267   3.529   2.938 -2.1031  0.2780  1.9883
   99LEU   HD12 1488   5.365   3.687   2.907 -0.0555  0.7599 -0.9726
   99LEU   HD13 1489   5.211   3.694   2.994  1.5575  0.0782  1.2453
   99LEU    CD2 1490   5.283   3.628   2.666 -0.5581  0.3753  0.2116
   99LEU   HD21 1491   5.374   3.691   2.660  2.0001 -3.1005 -0.0773
   99LEU   HD22 1492   5.296   3.519   2.682 -0.5365  0.4754  0.9426
   99LEU   HD23 1493   5.244   3.654   2.566  1.5948  2.0165 -0.2687
   99LEU      C 1494   4.844   3.522   2.656  0.0283 -0.4466  0.1163
   99LEU      O 1495   4.834   3.453   2.558 -0.2991  0.1111 -0.0706
  100ILE      N 1496   4.744   3.513   2.745  0.4303 -0.6866  0.2015
  100ILE     HN 1497   4.740   3.558   2.834 -0.5859  1.0524 -0.6849
  100ILE     CA 1498   4.633   3.417   2.724  0.1514  0.0041 -0.3596
  100ILE     HA 1499   4.686   3.326   2.700 -0.9467 -0.3231 -1.6496
  100ILE     CB 1500   4.545   3.399   2.851  0.0982 -0.0502  0.4192
  100ILE     HB 1501   4.524   3.505   2.878 -0.9966 -0.3497  0.7633
  100ILE    CG2 1502   4.409   3.338   2.831  0.1828 -0.8977  0.2364
  100ILE   HG21 1503   4.415   3.231   2.803 -1.5658 -1.2661  1.1416
  100ILE   HG22 1504   4.350   3.332   2.925 -0.9637 -0.9113 -0.4656
  100ILE   HG23 1505   4.345   3.400   2.764 -0.9422  0.8257  2.7605
  100ILE    CG1 1506   4.627   3.336   2.961 -0.1990  0.0174  0.1257
  100ILE   HG11 1507   4.732   3.365   2.940  0.2175 -2.7261 -2.1491
  100ILE   HG12 1508   4.597   3.371   3.062 -0.6142  1.0700 -0.3446
  100ILE     CD 1509   4.635   3.181   2.961 -0.2730  0.2014  0.4920
  100ILE    HD1 1510   4.530   3.160   2.993 -0.3762  0.8368  0.5905
  100ILE    HD2 1511   4.643   3.129   2.863 -3.6026 -0.9267  0.6935
  100ILE    HD3 1512   4.706   3.150   3.040  1.0675  2.7121  0.3589
  100ILE      C 1513   4.545   3.450   2.604 -0.1069 -0.4221  0.2734
  100ILE      O 1514   4.521   3.359   2.531  0.3947  0.7366  0.4027
  101TYR      N 1515   4.501   3.572   2.582 -0.2919 -0.5035  0.1398
  101TYR     HN 1516   4.524   3.645   2.646 -0.9241  0.1216 -0.3168
  101TYR     CA 1517   4.413   3.599   2.468 -0.0505  0.4695 -0.3008
  101TYR     HA 1518   4.345   3.517   2.453 -0.1289  0.3881  0.4441
  101TYR     CB 1519   4.322   3.729   2.496 -0.5244 -0.3952 -0.1125
  101TYR    HB1 1520   4.268   3.718   2.593 -0.2560  1.2579  0.2590
  101TYR    HB2 1521   4.395   3.809   2.523 -2.4004  0.3969  3.2968
  101TYR     CG 1522   4.223   3.754   2.390  0.4803  0.1202  0.6994
  101TYR    CD1 1523   4.116   3.659   2.379  0.7760 -0.2139 -0.1579
  101TYR    HD1 1524   4.103   3.575   2.446  0.6705 -0.4201 -0.4337
  101TYR    CE1 1525   4.022   3.669   2.274 -0.4976 -0.4330  0.1076
  101TYR    HE1 1526   3.941   3.598   2.264 -1.6128  0.6307  1.2324
  101TYR     CZ 1527   4.026   3.769   2.177  0.2845  0.0060  0.4608
  101TYR     OH 1528   3.941   3.759   2.068  0.1667  0.4790  0.6089
  101TYR     HH 1529   3.971   3.830   2.011  2.4611 -0.0288  1.0541
  101TYR    CD2 1530   4.217   3.862   2.299 -0.0721 -0.6181  0.1301
  101TYR    HD2 1531   4.292   3.939   2.310 -0.3292 -0.6259  2.6545
  101TYR    CE2 1532   4.130   3.862   2.187  0.3693 -0.3061 -0.9117
  101TYR    HE2 1533   4.144   3.943   2.117  0.8512  0.0567 -0.4045
  101TYR      C 1534   4.482   3.594   2.326  0.1236 -0.0194 -0.7078
  101TYR      O 1535   4.414   3.566   2.226 -0.1949  0.2640 -0.4124
  102ALA      N 1536   4.612   3.618   2.317  0.0206 -0.4638  0.1945
  102ALA     HN 1537   4.662   3.660   2.392 -0.8293 -0.2830  0.6668
  102ALA     CA 1538   4.685   3.601   2.189 -0.3786  0.5144  0.4692
  102ALA     HA 1539   4.626   3.641   2.109 -0.8491  1.8172  1.4301
  102ALA     CB 1540   4.832   3.668   2.211 -0.1295 -0.7643 -0.5177
  102ALA    HB1 1541   4.817   3.776   2.228 -0.9207 -1.1732  1.7874
  102ALA    HB2 1542   4.875   3.626   2.305 -2.8878 -2.0027  0.2971
  102ALA    HB3 1543   4.896   3.642   2.124  0.3700 -0.7837 -0.1507
  102ALA      C 1544   4.688   3.452   2.160  0.6010 -0.0074  0.6106
  102ALA      O 1545   4.649   3.401   2.058  0.1059  0.3450 -0.3853
  103ARG      N 1546   4.731   3.373   2.271  0.7581 -0.1567 -0.3099
  103ARG     HN 1547   4.769   3.413   2.354  0.5670 -2.0595  0.7437
  103ARG     CA 1548   4.714   3.223   2.272 -0.5210  0.1090 -0.4011
  103ARG     HA 1549   4.786   3.195   2.196  0.1722  0.5140  0.0972
  103ARG     CB 1550   4.755   3.151   2.414 -0.7170 -0.1920  0.1391
  103ARG    HB1 1551   4.719   3.209   2.502  1.2483 -1.2768  1.7321
  103ARG    HB2 1552   4.724   3.044   2.415 -1.7308  0.0822 -0.3678
  103ARG     CG 1553   4.905   3.148   2.436  1.0213 -0.1381  0.4030
  103ARG    HG1 1554   4.954   3.105   2.346 -3.1162 -2.9498 -0.8014
  103ARG    HG2 1555   4.942   3.251   2.454  1.7158 -0.6238  1.9431
  103ARG     CD 1556   4.944   3.050   2.553  0.3550 -0.0721  0.0726
  103ARG    HD1 1557   5.052   3.057   2.575  0.8279 -0.2542 -1.9583
  103ARG    HD2 1558   4.889   3.070   2.647  1.7823 -2.0320  1.3861
  103ARG     NE 1559   4.911   2.901   2.524 -0.7947  0.2609 -0.3794
  103ARG     HE 1560   4.826   2.863   2.561 -0.4285 -0.1404  0.0653
  103ARG     CZ 1561   4.997   2.828   2.456 -0.9854  0.5685  0.5403
  103ARG    NH1 1562   5.118   2.859   2.430 -0.0614 -0.4424  0.1743
  103ARG   HH11 1563   5.182   2.783   2.416  1.1285  0.3695  0.9739
  103ARG   HH12 1564   5.160   2.942   2.466  2.9370  0.8212 -5.0935
  103ARG    NH2 1565   4.962   2.706   2.413  0.1826 -0.3622  0.1034
  103ARG   HH21 1566   5.009   2.680   2.329 -0.9370 -1.9885 -0.0620
  103ARG   HH22 1567   4.866   2.678   2.412 -0.1010  0.5730  0.5293
  103ARG      C 1568   4.575   3.169   2.236 -0.4993 -0.1394 -0.6319
  103ARG      O 1569   4.572   3.071   2.161  0.2698  0.0312 -0.1578
  104CYS      N 1570   4.458   3.227   2.285  0.0856  0.0875 -0.0649
  104CYS     HN 1571   4.460   3.283   2.367 -2.8627  0.3847 -0.0696
  104CYS     CA 1572   4.330   3.180   2.233 -0.2887  0.2111  0.0655
  104CYS     HA 1573   4.322   3.073   2.246  0.2552 -0.0263 -1.3516
  104CYS     CB 1574   4.227   3.254   2.322 -0.4024  0.1005  0.4022
  104CYS    HB1 1575   4.241   3.364   2.308 -1.6425  0.2365  0.0768
  104CYS    HB2 1576   4.124   3.230   2.289 -0.6311  1.6992 -0.1337
  104CYS     SG 1577   4.224   3.210   2.498 -0.0822 -0.2715 -0.1615
  104CYS      C 1578   4.302   3.212   2.086  0.4276  0.6857  0.2841
  104CYS      O 1579   4.241   3.129   2.015 -0.2236 -0.4685  0.2634
  105THR      N 1580   4.365   3.324   2.033  0.3242 -0.2892  0.5946
  105THR     HN 1581   4.408   3.390   2.094  2.3303 -0.1241 -0.9115
  105THR     CA 1582   4.345   3.353   1.885 -0.0933  1.0105 -0.6949
  105THR     HA 1583   4.254   3.301   1.860 -1.9176  3.8711 -0.4090
  105THR     CB 1584   4.317   3.500   1.854  0.6055  0.1716 -0.3474
  105THR     HB 1585   4.315   3.525   1.746 -0.7676  2.5199  0.1367
  105THR    OG1 1586   4.407   3.596   1.911 -0.2929 -0.0082  0.3265
  105THR    HG1 1587   4.406   3.591   2.007 -1.6622 -0.6215  0.2995
  105THR    CG2 1588   4.177   3.532   1.913 -0.0012 -0.5504  0.2929
  105THR   HG21 1589   4.091   3.483   1.863 -0.7711 -1.8173  2.6767
  105THR   HG22 1590   4.174   3.510   2.022 -2.2813  0.7769  0.5721
  105THR   HG23 1591   4.167   3.642   1.900 -0.2992 -0.8211 -2.1670
  105THR      C 1592   4.461   3.305   1.799  0.8728 -0.4803 -0.0242
  105THR      O 1593   4.470   3.348   1.682  0.3746 -0.1295 -0.1689
  106ARG      N 1594   4.553   3.223   1.851 -0.3799  0.3237  0.3112
  106ARG     HN 1595   4.557   3.213   1.951  0.8618  3.4442  0.7190
  106ARG     CA 1596   4.641   3.157   1.754 -0.0485 -0.8580 -0.2083
  106ARG     HA 1597   4.674   3.239   1.692 -0.9370  0.4173  0.9554
  106ARG     CB 1598   4.769   3.099   1.815 -0.5005 -0.2453  0.2909
  106ARG    HB1 1599   4.731   3.016   1.878  0.5687 -0.9663  0.0067
  106ARG    HB2 1600   4.837   3.052   1.742  0.0448 -0.0705  0.6820
  106ARG     CG 1601   4.859   3.196   1.896 -0.3503  0.0998  0.3029
  106ARG    HG1 1602   4.813   3.236   1.989  0.6209 -0.1133  0.8906
  106ARG    HG2 1603   4.944   3.143   1.945 -0.6859 -1.5028 -0.8105
  106ARG     CD 1604   4.921   3.317   1.820 -0.6410  0.6570  0.3202
  106ARG    HD1 1605   4.851   3.373   1.754 -0.6164 -1.0844 -1.2741
  106ARG    HD2 1606   4.962   3.386   1.897 -0.4954 -1.5517  2.3378
  106ARG     NE 1607   5.037   3.266   1.741 -0.7228  0.2338 -0.1148
  106ARG     HE 1608   5.076   3.174   1.746 -0.0318  0.5088 -0.2629
  106ARG     CZ 1609   5.139   3.344   1.697 -0.5109  0.3527  0.3800
  106ARG    NH1 1610   5.133   3.475   1.706 -0.1480  0.3939 -0.1986
  106ARG   HH11 1611   5.185   3.522   1.634  0.2039 -0.3882 -0.4598
  106ARG   HH12 1612   5.044   3.509   1.735 -0.2213 -0.9179  1.1891
  106ARG    NH2 1613   5.243   3.288   1.638 -0.3497  0.1319  0.0192
  106ARG   HH21 1614   5.313   3.332   1.583  0.3834 -0.3809  0.5245
  106ARG   HH22 1615   5.240   3.188   1.630 -0.5054  0.0036  1.4634
  106ARG      C 1616   4.578   3.059   1.647 -0.0710 -0.4709 -0.4630
  106ARG      O 1617   4.617   3.067   1.537 -0.7146 -0.1719  0.7195
  107PRO      N 1618   4.492   2.966   1.680  0.0778  0.2802 -0.0792
  107PRO     CD 1619   4.450   2.936   1.814 -0.0540 -0.0617 -0.2718
  107PRO    HD1 1620   4.358   2.995   1.831 -0.2689  0.2118 -2.1085
  107PRO    HD2 1621   4.520   2.958   1.897 -0.5862 -0.3330  0.2548
  107PRO     CA 1622   4.453   2.857   1.588  0.1310  0.0452  0.1344
  107PRO     HA 1623   4.544   2.812   1.550  0.3312 -0.4336  1.1332
  107PRO     CB 1624   4.371   2.764   1.671  0.2178  0.0888 -0.3495
  107PRO    HB1 1625   4.383   2.659   1.638 -0.6494  0.2651 -1.2718
  107PRO    HB2 1626   4.262   2.784   1.661  0.4112  1.5023  0.1420
  107PRO     CG 1627   4.418   2.785   1.815 -0.0107  0.2707 -0.3751
  107PRO    HG1 1628   4.507   2.720   1.829  2.5697  3.6830  0.4810
  107PRO    HG2 1629   4.333   2.766   1.884  0.8677  1.6343  1.1475
  107PRO      C 1630   4.376   2.885   1.455 -0.9674 -0.6460 -0.1289
  107PRO    OT1 1631   4.399   2.804   1.360  0.1507  0.2266 -0.4664
  107PRO    OT2 1632   4.300   2.985   1.439  0.3241  0.1474  0.4707
  108GLY      N 1633   4.064   6.704   1.928 -0.5786  0.2856  0.2403
  108GLY    HT1 1634   4.103   6.615   1.891 -0.5442 -1.4041  3.8734
  108GLY    HT2 1635   4.104   6.715   2.023  0.2847 -0.0027 -0.0740
  108GLY    HT3 1636   4.096   6.782   1.867 -1.1233 -1.1725 -2.0635
  108GLY     CA 1637   3.915   6.683   1.927  0.4003 -0.3752 -0.0249
  108GLY    HA1 1638   3.882   6.648   1.830  0.4933 -0.5927  0.0203
  108GLY    HA2 1639   3.863   6.773   1.955  2.3077  0.4391  1.0989
  108GLY      C 1640   3.864   6.573   2.018 -0.2393 -0.1574  0.2463
  108GLY      O 1641   3.885   6.580   2.137 -0.3051  0.3087 -0.2082
  109TRP      N 1642   3.786   6.473   1.969  0.4089  0.5133 -0.1089
  109TRP     HN 1643   3.762   6.476   1.872  2.9248  1.8364 -0.7954
  109TRP     CA 1644   3.756   6.348   2.040  0.4095  0.0479 -0.4351
  109TRP     HA 1645   3.782   6.365   2.144  1.4768 -1.1360 -0.4842
  109TRP     CB 1646   3.609   6.304   2.020 -0.2608 -0.1506  0.0995
  109TRP    HB1 1647   3.592   6.310   1.911 -0.3669 -1.5132  0.0252
  109TRP    HB2 1648   3.589   6.199   2.049  0.0473 -0.1430  0.3504
  109TRP     CG 1649   3.507   6.398   2.076  0.2651 -0.1715 -0.2326
  109TRP    CD1 1650   3.450   6.382   2.201 -0.5390  0.1075  0.3234
  109TRP    HD1 1651   3.482   6.311   2.276 -0.3966  0.4559  0.5952
  109TRP    NE1 1652   3.355   6.474   2.217  0.0604 -0.4884 -0.0329
  109TRP    HE1 1653   3.287   6.472   2.286 -0.5938  0.3247 -0.6301
  109TRP    CE2 1654   3.353   6.559   2.116 -0.3738 -0.8398 -0.7453
  109TRP    CD2 1655   3.457   6.521   2.026  0.4555 -0.1450  0.6352
  109TRP    CE3 1656   3.465   6.594   1.907  0.4071 -0.4247  0.1788
  109TRP    HE3 1657   3.543   6.565   1.838  0.3079 -0.3301  0.0282
  109TRP    CZ3 1658   3.391   6.710   1.892 -0.2394  0.4443 -0.4391
  109TRP    HZ3 1659   3.398   6.775   1.805 -0.3465  1.0232 -0.0207
  109TRP    CZ2 1660   3.271   6.671   2.101 -0.2893 -0.0876  0.2808
  109TRP    HZ2 1661   3.200   6.702   2.175  0.0858  0.6783  0.3313
  109TRP    CH2 1662   3.292   6.743   1.983 -0.9554 -0.0624 -0.0449
  109TRP    HH2 1663   3.239   6.835   1.963 -0.7323 -0.3969 -2.5927
  109TRP      C 1664   3.859   6.243   1.999  0.0178  0.3996  0.0134
  109TRP      O 1665   3.864   6.217   1.878 -0.1518  0.5417  0.3752
  110LEU      N 1666   3.924   6.171   2.093 -0.0733 -0.3541  0.2091
  110LEU     HN 1667   3.923   6.204   2.187 -0.1384  1.0142 -0.2544
  110LEU     CA 1668   4.008   6.058   2.069 -0.0341  0.3516  0.2192
  110LEU     HA 1669   4.025   6.015   2.166 -1.8041 -1.2276 -0.1032
  110LEU     CB 1670   3.936   5.939   1.992 -0.4607 -0.6171 -0.1813
  110LEU    HB1 1671   3.931   5.965   1.884  1.6219  0.5932 -0.0274
  110LEU    HB2 1672   3.991   5.843   2.003 -1.1613 -1.1769 -1.3244
  110LEU     CG 1673   3.791   5.913   2.038 -0.9167  0.8766  0.3531
  110LEU     HG 1674   3.720   5.998   2.025  0.3905  1.7048 -1.8740
  110LEU    CD1 1675   3.730   5.800   1.956 -0.0386 -1.0699  0.6078
  110LEU   HD11 1676   3.621   5.819   1.954 -0.1981 -1.9817  0.3360
  110LEU   HD12 1677   3.761   5.793   1.850  0.8551 -1.7559  0.8959
  110LEU   HD13 1678   3.756   5.704   2.006  2.1601 -0.2589  1.1643
  110LEU    CD2 1679   3.786   5.869   2.190  0.1335  0.1619  0.2544
  110LEU   HD21 1680   3.830   5.767   2.194  0.8588  0.4566 -0.0396
  110LEU   HD22 1681   3.845   5.939   2.253 -0.4734  0.7505  0.1851
  110LEU   HD23 1682   3.683   5.870   2.231  0.9458 -0.9484  2.4895
  110LEU      C 1683   4.152   6.073   2.024  0.2012 -0.3407  0.2452
  110LEU      O 1684   4.212   5.983   1.963  0.3508 -0.6895 -0.9188
  111ASP      N 1685   4.210   6.194   2.060  0.1635 -0.0851  0.2321
  111ASP     HN 1686   4.153   6.252   2.118 -0.5257  0.0611 -0.5689
  111ASP     CA 1687   4.337   6.237   2.009 -0.4578  0.2671 -0.6531
  111ASP     HA 1688   4.379   6.159   1.947 -0.4820 -1.1297  1.0234
  111ASP     CB 1689   4.326   6.376   1.940 -0.2688 -0.2894  0.5785
  111ASP    HB1 1690   4.299   6.448   2.021 -2.9037 -0.1789 -0.3007
  111ASP    HB2 1691   4.427   6.404   1.903 -0.7771  2.4101  1.0148
  111ASP     CG 1692   4.231   6.384   1.829  0.4900 -0.1967 -0.3569
  111ASP    OD1 1693   4.156   6.483   1.822  0.8831 -0.1339  0.5844
  111ASP    OD2 1694   4.230   6.294   1.737  0.4643 -0.0372  0.0671
  111ASP      C 1695   4.444   6.244   2.126  0.2835 -0.3103 -0.1911
  111ASP      O 1696   4.563   6.241   2.102  0.3645  0.0254 -0.3554
  112ASP      N 1697   4.400   6.267   2.253 -0.0225  0.0259 -0.2418
  112ASP     HN 1698   4.306   6.256   2.283  0.4951 -0.2871  1.3778
  112ASP     CA 1699   4.484   6.330   2.364  0.1801 -1.2452 -0.3156
  112ASP     HA 1700   4.512   6.432   2.339 -0.7113 -1.0377 -0.5331
  112ASP     CB 1701   4.393   6.351   2.490 -0.6477 -0.1986 -0.8305
  112ASP    HB1 1702   4.348   6.255   2.524  1.7254 -1.3908 -0.8551
  112ASP    HB2 1703   4.457   6.385   2.573 -2.1460 -3.5755  1.9602
  112ASP     CG 1704   4.292   6.465   2.474 -0.6134 -0.7552  0.0599
  112ASP    OD1 1705   4.217   6.486   2.569  0.1885 -0.3900 -0.4534
  112ASP    OD2 1706   4.296   6.536   2.372 -0.9621 -0.2091  0.1858
  112ASP      C 1707   4.614   6.261   2.402 -0.1451  0.4033 -1.1786
  112ASP      O 1708   4.715   6.323   2.431 -0.1656 -0.3623 -0.3657
  113HSD      N 1709   4.620   6.124   2.400 -0.6467  0.0785 -1.4111
  113HSD     HN 1710   4.545   6.066   2.368 -0.3709 -0.6239 -0.8346
  113HSD     CA 1711   4.732   6.047   2.462 -0.2399 -0.3999 -0.6028
  113HSD     HA 1712   4.830   6.092   2.451  0.1430 -1.0542  0.0151
  113HSD     CB 1713   4.722   6.049   2.623 -0.3703 -0.2784 -0.0999
  113HSD    HB1 1714   4.627   5.993   2.635  0.7670 -2.1350  0.4711
  113HSD    HB2 1715   4.804   5.990   2.667  0.0855  0.1816 -0.3187
  113HSD    ND1 1716   4.812   6.252   2.742  0.1508  0.3181  0.1490
  113HSD    HD1 1717   4.903   6.228   2.709 -0.5144  0.4327 -1.9131
  113HSD     CG 1718   4.708   6.180   2.693  0.5143  0.1965  0.4695
  113HSD    CE1 1719   4.758   6.357   2.815 -0.1371  0.1510 -0.1319
  113HSD    HE1 1720   4.832   6.421   2.863  0.1986  0.6050 -1.2251
  113HSD    NE2 1721   4.628   6.359   2.805 -0.6775 -1.4441  0.0550
  113HSD    CD2 1722   4.597   6.242   2.738 -0.1809  0.1355 -0.0113
  113HSD    HD2 1723   4.493   6.228   2.712 -0.3331  0.2619  0.5123
  113HSD      C 1724   4.751   5.900   2.424  1.3337  0.9522 -0.2379
  113HSD      O 1725   4.854   5.844   2.453  0.5485 -0.4336  0.1685
  114TYR      N 1726   4.651   5.832   2.363  0.2502  0.5453  0.0516
  114TYR     HN 1727   4.576   5.886   2.326  0.2598  0.7318  0.2981
  114TYR     CA 1728   4.657   5.691   2.344 -0.2516  0.5596 -0.1425
  114TYR     HA 1729   4.676   5.648   2.441 -1.0838  0.1118 -0.1649
  114TYR     CB 1730   4.516   5.638   2.292 -0.0606 -0.4118  0.0827
  114TYR    HB1 1731   4.430   5.663   2.357  0.0665  0.1455  0.0437
  114TYR    HB2 1732   4.495   5.690   2.196 -0.8545 -0.7172  0.0836
  114TYR     CG 1733   4.512   5.496   2.256  0.9285  0.0956 -0.0841
  114TYR    CD1 1734   4.520   5.462   2.119 -0.6596  0.1948 -0.7077
  114TYR    HD1 1735   4.547   5.538   2.048  2.0387  0.2183  0.2188
  114TYR    CE1 1736   4.497   5.330   2.074 -0.7828 -0.0103  0.2920
  114TYR    HE1 1737   4.504   5.307   1.968  0.4023  0.7741  0.1720
  114TYR     CZ 1738   4.452   5.233   2.170  0.2708  0.4652 -0.1437
  114TYR     OH 1739   4.405   5.109   2.126  0.3051  0.5336 -0.5648
  114TYR     HH 1740   4.393   5.110   2.030 -1.5501 -1.6659 -0.4262
  114TYR    CD2 1741   4.481   5.395   2.352 -0.4652  0.2073  0.1419
  114TYR    HD2 1742   4.480   5.424   2.456  2.6180 -0.0443  0.3206
  114TYR    CE2 1743   4.457   5.262   2.306  0.7396  0.8251 -0.1619
  114TYR    HE2 1744   4.427   5.185   2.376 -0.6657  1.3941 -0.1039
  114TYR      C 1745   4.773   5.658   2.248  1.6352 -0.0862  0.0431
  114TYR      O 1746   4.819   5.550   2.245 -0.3699  0.2789 -0.1767
  115HSD      N 1747   4.816   5.751   2.161 -0.2230 -0.4217 -0.3640
  115HSD     HN 1748   4.773   5.841   2.159 -0.2784 -0.4509 -0.5175
  115HSD     CA 1749   4.921   5.728   2.059  0.6433  0.4014  0.0139
  115HSD     HA 1750   4.898   5.626   2.030 -1.4760  0.0045  2.7233
  115HSD     CB 1751   4.919   5.829   1.940 -0.1043  0.0545 -0.1965
  115HSD    HB1 1752   4.812   5.838   1.911 -0.0828  0.6042 -0.1194
  115HSD    HB2 1753   4.947   5.931   1.973 -0.6196  1.0334 -2.5602
  115HSD    ND1 1754   5.026   5.706   1.738  0.6605 -0.2041 -0.3425
  115HSD    HD1 1755   4.958   5.635   1.727 -0.9447  1.1667  0.3283
  115HSD     CG 1756   5.017   5.809   1.830  0.0090  0.4531 -0.6245
  115HSD    CE1 1757   5.129   5.729   1.653 -0.3342  0.3527 -0.1009
  115HSD    HE1 1758   5.167   5.669   1.570  0.6935  1.3391 -0.3636
  115HSD    NE2 1759   5.188   5.840   1.688  0.2739 -0.2139 -0.2118
  115HSD    CD2 1760   5.115   5.894   1.793  0.0626  1.0292 -0.6786
  115HSD    HD2 1761   5.125   5.998   1.821 -1.3075  0.8459  0.6237
  115HSD      C 1762   5.060   5.724   2.115  0.0532  0.4725  0.3690
  115HSD      O 1763   5.143   5.632   2.080  0.5184  0.4133 -0.5840
  116ASP      N 1764   5.079   5.807   2.212  0.3288 -0.5136 -0.4653
  116ASP     HN 1765   5.008   5.875   2.231 -1.6078 -1.9029 -2.3211
  116ASP     CA 1766   5.194   5.801   2.305  0.1667 -0.0038 -0.4938
  116ASP     HA 1767   5.290   5.814   2.258  1.8225  2.0519  3.0096
  116ASP     CB 1768   5.196   5.918   2.401  0.1672 -0.6382 -0.2160
  116ASP    HB1 1769   5.098   5.923   2.453 -0.9367 -0.7228 -2.1951
  116ASP    HB2 1770   5.279   5.917   2.475  0.2748  0.8274 -0.2896
  116ASP     CG 1771   5.209   6.048   2.325 -0.1077  0.5037  0.0435
  116ASP    OD1 1772   5.317   6.066   2.263 -0.5912  0.3294  0.4546
  116ASP    OD2 1773   5.115   6.135   2.337 -0.1637  0.1456 -0.5311
  116ASP      C 1774   5.192   5.674   2.382 -0.1428 -0.7316  0.0090
  116ASP      O 1775   5.293   5.605   2.394 -0.3133 -0.2529 -0.2427
  117LEU      N 1776   5.078   5.635   2.444 -0.3815  0.7437  0.1459
  117LEU     HN 1777   4.994   5.689   2.454 -0.6734  0.1182  1.2302
  117LEU     CA 1778   5.084   5.518   2.529 -0.8781  0.7994  0.0692
  117LEU     HA 1779   5.174   5.510   2.588  0.5369  1.7503 -1.8333
  117LEU     CB 1780   4.968   5.509   2.617  0.4733 -0.4357 -0.4651
  117LEU    HB1 1781   4.876   5.510   2.555 -0.2578  1.5093  0.5509
  117LEU    HB2 1782   4.965   5.416   2.678 -1.4288  0.5163  1.0112
  117LEU     CG 1783   4.965   5.631   2.717 -0.4921 -0.4601  0.3565
  117LEU     HG 1784   4.988   5.726   2.663  0.9256 -0.3995  1.0135
  117LEU    CD1 1785   4.830   5.637   2.787  0.2611 -0.3830 -0.0546
  117LEU   HD11 1786   4.749   5.643   2.711 -0.4010  0.3637  0.6734
  117LEU   HD12 1787   4.821   5.545   2.848 -0.0831 -0.6505 -0.5071
  117LEU   HD13 1788   4.819   5.722   2.859 -0.6689  0.7276 -1.4576
  117LEU    CD2 1789   5.073   5.619   2.824  0.3082  0.3593 -0.2053
  117LEU   HD21 1790   5.066   5.699   2.901 -0.5747 -0.0842  0.1767
  117LEU   HD22 1791   5.069   5.526   2.885  1.4189 -0.5719 -1.4978
  117LEU   HD23 1792   5.180   5.621   2.793  1.2734  0.5861  2.7334
  117LEU      C 1793   5.094   5.391   2.449 -0.0072  0.6387  0.3174
  117LEU      O 1794   5.144   5.291   2.502 -0.4615  0.3173 -0.6333
  118LEU      N 1795   5.049   5.395   2.319 -0.9501 -0.4259  0.0964
  118LEU     HN 1796   5.018   5.484   2.284 -1.1499 -0.4453  0.2270
  118LEU     CA 1797   5.079   5.291   2.229 -0.4859  0.5024  0.0764
  118LEU     HA 1798   5.056   5.196   2.276 -2.0926  0.2668 -1.0958
  118LEU     CB 1799   4.968   5.302   2.115  0.6729 -0.3145 -0.1992
  118LEU    HB1 1800   4.874   5.265   2.160  3.1547 -2.4634  3.7305
  118LEU    HB2 1801   4.959   5.408   2.081  0.3470 -0.3861 -0.3424
  118LEU     CG 1802   4.976   5.224   1.984 -0.7644  0.5645  0.3464
  118LEU     HG 1803   5.073   5.244   1.933  0.5511 -0.3170  2.3796
  118LEU    CD1 1804   4.982   5.072   2.013 -0.0441 -0.3187 -0.5287
  118LEU   HD11 1805   4.941   5.011   1.929  2.3535 -0.8067 -1.4129
  118LEU   HD12 1806   5.085   5.042   2.041 -0.2549  0.3785  1.0939
  118LEU   HD13 1807   4.915   5.045   2.097  2.7261  0.6317  2.1426
  118LEU    CD2 1808   4.864   5.256   1.884 -0.2079 -0.6276 -0.3176
  118LEU   HD21 1809   4.862   5.187   1.797  0.3746 -0.5694 -0.3781
  118LEU   HD22 1810   4.770   5.237   1.940  0.9915  0.0590  2.0671
  118LEU   HD23 1811   4.864   5.360   1.846 -2.4902 -0.3790  0.1892
  118LEU      C 1812   5.222   5.269   2.173 -0.2479  0.4316  0.1522
  118LEU      O 1813   5.278   5.161   2.179 -0.2682  0.0052  0.0892
  119THR      N 1814   5.285   5.382   2.125 -0.0835 -0.2938 -0.0753
  119THR     HN 1815   5.234   5.467   2.132  0.6736  0.4291 -2.5000
  119THR     CA 1816   5.406   5.380   2.051 -1.0395 -0.1388  0.0450
  119THR     HA 1817   5.414   5.287   1.998 -0.1786 -0.9702  1.5895
  119THR     CB 1818   5.414   5.478   1.935 -0.3994  0.4474  0.5055
  119THR     HB 1819   5.512   5.464   1.885 -1.1339 -0.4173 -0.7329
  119THR    OG1 1820   5.392   5.618   1.967  0.4188  0.1738 -0.2460
  119THR    HG1 1821   5.308   5.615   2.013  0.5206 -1.4770 -0.1316
  119THR    CG2 1822   5.304   5.454   1.835  0.4000 -0.4066  0.6567
  119THR   HG21 1823   5.303   5.348   1.803  0.9968  0.2663 -1.7794
  119THR   HG22 1824   5.198   5.456   1.867 -0.2592  0.1995 -1.4306
  119THR   HG23 1825   5.308   5.524   1.749 -0.3022 -0.3466  0.6667
  119THR      C 1826   5.524   5.404   2.144 -0.3511  0.3016  0.1658
  119THR      O 1827   5.636   5.373   2.104  0.8509  0.5284  0.4326
  120VAL      N 1828   5.520   5.463   2.268  0.3252  0.4417  0.4640
  120VAL     HN 1829   5.433   5.495   2.305  1.2277  2.0489  1.3043
  120VAL     CA 1830   5.644   5.483   2.343 -0.3624 -0.2594  0.4430
  120VAL     HA 1831   5.724   5.511   2.276 -2.5882  1.4909 -1.6617
  120VAL     CB 1832   5.630   5.612   2.430  0.3015 -0.2325 -0.0666
  120VAL     HB 1833   5.574   5.688   2.372 -1.3698 -0.8884  0.6112
  120VAL    CG1 1834   5.549   5.580   2.563 -0.0895  0.4981 -0.1903
  120VAL   HG11 1835   5.511   5.673   2.609  1.5046  1.0531  0.0618
  120VAL   HG12 1836   5.464   5.516   2.530 -0.5152  0.1661  1.4465
  120VAL   HG13 1837   5.605   5.515   2.633 -1.0735 -0.0953  0.0621
  120VAL    CG2 1838   5.763   5.672   2.464 -0.2715 -0.4440  1.1001
  120VAL   HG21 1839   5.741   5.761   2.525 -0.4914  0.4541 -0.2439
  120VAL   HG22 1840   5.827   5.593   2.510  2.5103 -0.9044 -2.9295
  120VAL   HG23 1841   5.813   5.708   2.371 -0.7872 -2.4291 -0.0166
  120VAL      C 1842   5.700   5.359   2.424 -0.2491 -0.2089  0.3802
  120VAL      O 1843   5.628   5.270   2.477  0.6534 -0.6714 -0.0479
  121SER      N 1844   5.833   5.335   2.424  0.3008  0.1040  0.1076
  121SER     HN 1845   5.890   5.385   2.360  0.9501 -0.3042  0.3474
  121SER     CA 1846   5.907   5.228   2.495 -0.2253 -0.0863  0.6089
  121SER     HA 1847   5.887   5.148   2.426  0.9687  0.7300 -0.7216
  121SER     CB 1848   6.054   5.265   2.491  0.4290  0.0069 -0.5708
  121SER    HB1 1849   6.090   5.299   2.392  0.3906  0.4914 -0.4210
  121SER    HB2 1850   6.066   5.351   2.561  0.1482 -0.8624  0.5888
  121SER     OG 1851   6.141   5.157   2.538 -0.2385 -0.5629  0.3039
  121SER    HG1 1852   6.213   5.197   2.587 -0.7233 -0.1982  0.7211
  121SER      C 1853   5.850   5.181   2.632  0.3395  0.1985  0.2384
  121SER      O 1854   5.819   5.263   2.718  0.0058 -0.1273 -0.2312
  122TRP      N 1855   5.842   5.046   2.657  0.3867 -0.6010 -0.4275
  122TRP     HN 1856   5.889   4.988   2.591  0.7998  0.3478 -0.9920
  122TRP     CA 1857   5.792   4.988   2.785  0.1750  0.0521  0.1687
  122TRP     HA 1858   5.685   5.004   2.793 -0.2782 -1.3925 -2.0826
  122TRP     CB 1859   5.802   4.830   2.795  0.8268 -0.2621 -0.3827
  122TRP    HB1 1860   5.908   4.798   2.800  0.5180 -1.1741  1.1611
  122TRP    HB2 1861   5.749   4.792   2.886 -1.1843 -0.0850 -1.4305
  122TRP     CG 1862   5.721   4.757   2.693  0.8196 -0.3414  0.0539
  122TRP    CD1 1863   5.741   4.740   2.555  1.0346 -0.4617  0.4886
  122TRP    HD1 1864   5.826   4.777   2.500 -0.9855  1.8292 -1.3037
  122TRP    NE1 1865   5.628   4.685   2.497  0.2288 -0.6969  0.9084
  122TRP    HE1 1866   5.634   4.653   2.405 -0.6001  0.7011  0.3217
  122TRP    CE2 1867   5.530   4.674   2.591  0.0213 -0.0578 -0.5680
  122TRP    CD2 1868   5.580   4.715   2.714 -1.0482  0.2814  0.6636
  122TRP    CE3 1869   5.502   4.712   2.828  0.4743  0.5056  0.2911
  122TRP    HE3 1870   5.555   4.739   2.919  3.2891  1.0700 -1.4054
  122TRP    CZ3 1871   5.372   4.664   2.821 -0.1648  0.4471 -0.1724
  122TRP    HZ3 1872   5.311   4.673   2.910 -0.6040 -0.1447 -0.4057
  122TRP    CZ2 1873   5.405   4.619   2.587  0.0277  0.3946  0.5066
  122TRP    HZ2 1874   5.371   4.586   2.490  0.2757  2.8065 -0.4872
  122TRP    CH2 1875   5.317   4.625   2.698  0.4437  0.5645  0.0026
  122TRP    HH2 1876   5.217   4.584   2.689 -0.3811  2.5280 -0.5711
  122TRP      C 1877   5.845   5.049   2.909  0.1221 -0.8975 -0.5319
  122TRP      O 1878   5.764   5.077   2.991 -0.1580 -0.4188 -0.3532
  123PRO      N 1879   5.970   5.079   2.934  0.1457 -0.4661 -0.0297
  123PRO     CD 1880   6.087   5.039   2.862  0.7070  0.7296 -0.5442
  123PRO    HD1 1881   6.116   5.114   2.785  0.6846  1.6760  0.3510
  123PRO    HD2 1882   6.084   4.944   2.805 -1.0943  0.4186 -0.0125
  123PRO     CA 1883   6.007   5.140   3.063 -0.3017 -0.3109  0.1921
  123PRO     HA 1884   5.973   5.089   3.152  1.5482  0.3134  1.3277
  123PRO     CB 1885   6.158   5.143   3.059  0.2527 -0.3354  0.4296
  123PRO    HB1 1886   6.220   5.135   3.151 -1.6697  0.4676  1.8628
  123PRO    HB2 1887   6.197   5.234   3.009  0.6160 -0.5368  0.3437
  123PRO     CG 1888   6.192   5.017   2.972  0.2106 -0.0540  0.2191
  123PRO    HG1 1889   6.164   4.930   3.037 -3.8562  1.4150  0.6942
  123PRO    HG2 1890   6.292   5.003   2.926  1.1029  0.2804  1.9585
  123PRO      C 1891   5.952   5.285   3.071 -0.8769 -0.0804 -0.2791
  123PRO      O 1892   5.900   5.324   3.176 -0.2092  0.4302  0.5555
  124VAL      N 1893   5.949   5.358   2.959 -0.1241  0.4461 -0.0706
  124VAL     HN 1894   5.983   5.319   2.874  1.1025 -0.4366  0.7757
  124VAL     CA 1895   5.891   5.492   2.956  0.4361 -0.3973  0.9081
  124VAL     HA 1896   5.941   5.542   3.037  0.2445  1.1269  0.1170
  124VAL     CB 1897   5.913   5.566   2.820 -0.2895  0.8378 -0.2780
  124VAL     HB 1898   5.877   5.498   2.739 -2.7233  1.2844  0.3629
  124VAL    CG1 1899   5.835   5.702   2.816 -0.4370  0.0783  0.8858
  124VAL   HG11 1900   5.851   5.758   2.911 -1.1727 -0.4285  1.3105
  124VAL   HG12 1901   5.870   5.763   2.730  0.8218 -1.1823  0.4634
  124VAL   HG13 1902   5.726   5.692   2.803 -0.4214  1.9036 -1.3253
  124VAL    CG2 1903   6.067   5.586   2.802  0.4984 -0.7049 -0.1998
  124VAL   HG21 1904   6.126   5.495   2.776 -1.8532 -2.0808 -1.0135
  124VAL   HG22 1905   6.082   5.658   2.719  1.5820  1.0723  1.4329
  124VAL   HG23 1906   6.105   5.634   2.895  0.4167  0.7457 -0.9001
  124VAL      C 1907   5.741   5.481   2.975  0.5652 -0.8447 -0.2812
  124VAL      O 1908   5.686   5.547   3.063 -0.4793  0.0784 -0.0719
  125PHE      N 1909   5.669   5.384   2.905 -0.2382  0.0118 -0.7963
  125PHE     HN 1910   5.713   5.324   2.839  0.0121 -0.6468 -0.0451
  125PHE     CA 1911   5.527   5.357   2.930  0.0677  0.1563  0.4446
  125PHE     HA 1912   5.467   5.445   2.913 -0.4093 -0.4881 -1.5253
  125PHE     CB 1913   5.477   5.244   2.833  0.3116  0.0015  0.6299
  125PHE    HB1 1914   5.465   5.295   2.735  0.2354 -2.3553 -0.6447
  125PHE    HB2 1915   5.554   5.165   2.819 -0.1615 -0.5409  1.0740
  125PHE     CG 1916   5.344   5.171   2.857  0.0864 -0.9124 -0.1289
  125PHE    CD1 1917   5.226   5.242   2.833  0.1916  0.3820  0.1179
  125PHE    HD1 1918   5.230   5.344   2.797 -0.8955  0.2936 -0.2941
  125PHE    CE1 1919   5.101   5.182   2.864 -0.2572 -0.9059 -0.4653
  125PHE    HE1 1920   5.013   5.245   2.862 -0.0066 -0.5576 -2.1932
  125PHE     CZ 1921   5.100   5.052   2.905  0.0174  0.2439 -0.2356
  125PHE     HZ 1922   5.005   5.004   2.925  0.5746 -0.0275  2.0462
  125PHE    CD2 1923   5.340   5.038   2.903 -0.3072 -0.1755  0.0282
  125PHE    HD2 1924   5.432   4.991   2.934 -0.0831  0.6082  0.6117
  125PHE    CE2 1925   5.220   4.981   2.926 -0.6715  0.3179 -0.5716
  125PHE    HE2 1926   5.204   4.876   2.946 -2.0815 -0.2158 -3.8717
  125PHE      C 1927   5.497   5.313   3.077 -0.4401  0.0233  0.6012
  125PHE      O 1928   5.406   5.360   3.142  0.2396  0.1754  0.0977
  126ILE      N 1929   5.571   5.218   3.127 -0.1323  0.3487  0.6176
  126ILE     HN 1930   5.640   5.172   3.071 -1.1653  0.1086 -0.4912
  126ILE     CA 1931   5.553   5.165   3.263 -0.2548  0.0815 -0.2297
  126ILE     HA 1932   5.446   5.150   3.272 -0.5861  1.7459 -1.1359
  126ILE     CB 1933   5.624   5.030   3.301 -0.1908  0.0363 -0.8347
  126ILE     HB 1934   5.731   5.059   3.291  0.3803 -1.4768  0.4416
  126ILE    CG2 1935   5.600   4.990   3.453  0.3893  0.4671  0.4577
  126ILE   HG21 1936   5.493   4.961   3.457  1.2074 -3.9736 -2.8202
  126ILE   HG22 1937   5.666   4.906   3.485  0.0387  0.3234  0.8088
  126ILE   HG23 1938   5.646   5.064   3.523  4.3754 -1.7538  0.5069
  126ILE    CG1 1939   5.591   4.916   3.202 -1.4151 -0.3809  0.0666
  126ILE   HG11 1940   5.578   4.951   3.097 -2.9587 -1.3261 -0.0878
  126ILE   HG12 1941   5.676   4.844   3.190 -1.6685 -0.4118 -1.9860
  126ILE     CD 1942   5.468   4.841   3.230  0.0616 -0.4928  0.3976
  126ILE    HD1 1943   5.452   4.764   3.151  0.0812  0.9152 -1.0369
  126ILE    HD2 1944   5.474   4.784   3.325  0.4558 -2.0179 -0.4969
  126ILE    HD3 1945   5.380   4.908   3.230 -0.5485 -1.2724 -0.3976
  126ILE      C 1946   5.582   5.272   3.368 -0.3466 -0.0444 -0.1151
  126ILE      O 1947   5.515   5.287   3.473 -0.4732 -0.6511 -0.3026
  127THR      N 1948   5.679   5.361   3.342  0.1860  0.7176 -0.7192
  127THR     HN 1949   5.736   5.350   3.260  1.1287 -0.7556  0.1044
  127THR     CA 1950   5.716   5.471   3.429  0.1398  0.1769 -0.5450
  127THR     HA 1951   5.711   5.438   3.532 -3.8960 -0.4123 -0.7598
  127THR     CB 1952   5.849   5.534   3.403  0.3392  0.5328  0.2477
  127THR     HB 1953   5.850   5.569   3.298  1.0414  0.3576  0.1929
  127THR    OG1 1954   5.952   5.439   3.424 -0.5450 -0.5143  0.3528
  127THR    HG1 1955   5.945   5.389   3.342 -2.6043  1.0298 -0.5270
  127THR    CG2 1956   5.881   5.652   3.497 -0.6126  0.8441 -0.2115
  127THR   HG21 1957   5.809   5.736   3.484 -0.5863  1.0189  0.7057
  127THR   HG22 1958   5.870   5.623   3.604 -1.4012 -4.3098 -1.4024
  127THR   HG23 1959   5.982   5.696   3.484  0.9412 -1.7867  1.8427
  127THR      C 1960   5.601   5.575   3.435  0.0472  0.5171  0.4903
  127THR      O 1961   5.573   5.621   3.544  0.1096  0.3626  0.0074
  128LEU      N 1962   5.542   5.619   3.323 -0.3080  0.3681  0.5868
  128LEU     HN 1963   5.574   5.580   3.238 -0.1976 -0.9650  1.2180
  128LEU     CA 1964   5.422   5.698   3.319 -0.6728 -0.2528  0.1654
  128LEU     HA 1965   5.439   5.782   3.385  1.2098 -0.9227  0.6044
  128LEU     CB 1966   5.390   5.756   3.178  0.2545 -0.3773  0.2736
  128LEU    HB1 1967   5.374   5.669   3.112 -0.2735  0.1501 -0.3040
  128LEU    HB2 1968   5.289   5.800   3.167  0.1951 -0.7843 -0.9433
  128LEU     CG 1969   5.500   5.836   3.097  0.8062  0.4572  0.5292
  128LEU     HG 1970   5.595   5.778   3.093  1.0931  0.9663 -0.3998
  128LEU    CD1 1971   5.460   5.836   2.948 -0.3160  0.3218  0.2957
  128LEU   HD11 1972   5.396   5.925   2.931  0.7113  0.6823 -2.1799
  128LEU   HD12 1973   5.555   5.844   2.891  1.3586 -2.3346  2.4763
  128LEU   HD13 1974   5.411   5.739   2.925  3.3658 -2.4358  2.8617
  128LEU    CD2 1975   5.533   5.964   3.165 -1.0509  0.0841  0.8790
  128LEU   HD21 1976   5.560   5.948   3.272  0.6961  0.5914  0.5325
  128LEU   HD22 1977   5.614   6.019   3.113 -1.0060  1.0972  1.9646
  128LEU   HD23 1978   5.456   6.045   3.161 -1.4703 -0.3456  0.0053
  128LEU      C 1979   5.294   5.632   3.371 -0.1803  0.4476 -0.0538
  128LEU      O 1980   5.222   5.699   3.443 -0.6246  0.3511  0.3968
  129ILE      N 1981   5.278   5.498   3.351 -0.0974 -0.1949  0.1246
  129ILE     HN 1982   5.336   5.443   3.291  0.2154 -0.5597  0.7498
  129ILE     CA 1983   5.181   5.420   3.422  0.0294  0.4197  0.2513
  129ILE     HA 1984   5.085   5.469   3.412  0.1519  0.2794 -2.3063
  129ILE     CB 1985   5.165   5.278   3.356  0.1219  0.0150 -0.7497
  129ILE     HB 1986   5.267   5.238   3.338  0.5777  0.0652  1.4081
  129ILE    CG2 1987   5.095   5.182   3.457  0.2397  0.2327  0.1983
  129ILE   HG21 1988   5.007   5.232   3.503 -0.1930  0.7570 -1.1427
  129ILE   HG22 1989   5.055   5.103   3.390  2.1145  1.6008 -2.7520
  129ILE   HG23 1990   5.155   5.150   3.544 -1.0380  0.7632  1.3119
  129ILE    CG1 1991   5.093   5.287   3.222  0.3790 -0.5163  0.3950
  129ILE   HG11 1992   5.142   5.351   3.145  1.6588 -0.7315  1.0115
  129ILE   HG12 1993   5.083   5.184   3.181 -0.2152 -0.0577 -0.6852
  129ILE     CD 1994   4.949   5.337   3.238  0.6625  0.4304  0.1713
  129ILE    HD1 1995   4.896   5.347   3.141  0.5633 -2.2908 -0.1496
  129ILE    HD2 1996   4.890   5.273   3.308 -0.1960  2.0725  1.0131
  129ILE    HD3 1997   4.946   5.440   3.278  1.2871  1.6719 -2.7589
  129ILE      C 1998   5.205   5.406   3.571 -0.1605 -1.3139 -0.4479
  129ILE      O 1999   5.116   5.416   3.653  0.6605 -0.3326  0.4400
  130THR      N 2000   5.332   5.398   3.611 -0.8024  0.2475  0.0650
  130THR     HN 2001   5.409   5.385   3.550  0.3286  0.0202  1.4680
  130THR     CA 2002   5.380   5.395   3.752  0.6687 -0.2619 -0.3258
  130THR     HA 2003   5.326   5.322   3.810  0.1897 -1.8159 -2.6012
  130THR     CB 2004   5.526   5.356   3.767  1.0038  0.0046 -0.3049
  130THR     HB 2005   5.596   5.414   3.702 -0.7272  1.0084 -1.3378
  130THR    OG1 2006   5.539   5.220   3.732 -0.0089 -0.0754  0.1880
  130THR    HG1 2007   5.534   5.209   3.637 -0.6357 -1.1069  0.3219
  130THR    CG2 2008   5.578   5.382   3.907  0.1320 -0.7916 -0.5920
  130THR   HG21 2009   5.507   5.340   3.981  1.6412 -0.8983  0.8803
  130THR   HG22 2010   5.668   5.321   3.931 -0.0216 -0.3139  1.4149
  130THR   HG23 2011   5.591   5.490   3.930 -0.1493 -1.0174  0.7421
  130THR      C 2012   5.347   5.530   3.808  0.1778  0.0858  0.6953
  130THR      O 2013   5.302   5.543   3.925 -0.6346  0.5310  0.0704
  131GLY      N 2014   5.370   5.637   3.735  0.4516 -0.2412  0.0808
  131GLY     HN 2015   5.433   5.644   3.658  0.2232  2.4449  0.0660
  131GLY     CA 2016   5.339   5.772   3.788 -0.2756  0.7025 -0.5761
  131GLY    HA1 2017   5.376   5.838   3.711 -0.3906  0.6768 -0.6557
  131GLY    HA2 2018   5.378   5.789   3.887  0.7978  0.6826 -0.9809
  131GLY      C 2019   5.194   5.801   3.796 -0.5484 -0.2829  0.1411
  131GLY      O 2020   5.153   5.870   3.885 -0.0891 -0.3138 -0.1095
  132LEU      N 2021   5.113   5.759   3.699 -0.5002  0.2608 -0.5593
  132LEU     HN 2022   5.158   5.701   3.632 -0.8741  1.6958 -2.1219
  132LEU     CA 2023   4.971   5.773   3.694  0.3977  0.2102 -0.2202
  132LEU     HA 2024   4.943   5.877   3.709 -1.1223 -0.4230  1.8332
  132LEU     CB 2025   4.916   5.723   3.557 -1.1167  0.2421 -0.1315
  132LEU    HB1 2026   4.969   5.785   3.482 -1.6686 -0.4613 -1.1393
  132LEU    HB2 2027   4.945   5.616   3.546  0.7817  0.1323  4.1923
  132LEU     CG 2028   4.770   5.747   3.513  0.2410 -0.3605  0.2842
  132LEU     HG 2029   4.699   5.691   3.577 -3.2305  1.6242 -1.4897
  132LEU    CD1 2030   4.724   5.893   3.532  0.6589 -0.2172 -0.1081
  132LEU   HD11 2031   4.613   5.892   3.524  0.6695  0.2530 -0.3413
  132LEU   HD12 2032   4.760   5.943   3.624  1.2030  1.2399 -1.0826
  132LEU   HD13 2033   4.769   5.954   3.451  0.7859  0.6164  0.5671
  132LEU    CD2 2034   4.755   5.702   3.362  0.1005  0.3974  0.4743
  132LEU   HD21 2035   4.779   5.594   3.355 -1.5582 -0.0223  0.8872
  132LEU   HD22 2036   4.647   5.708   3.339  0.3885  1.3812 -0.8048
  132LEU   HD23 2037   4.812   5.771   3.296  0.0184  0.5062  0.5169
  132LEU      C 2038   4.900   5.698   3.808  0.3867 -0.4496  0.2553
  132LEU      O 2039   4.812   5.756   3.872  0.4543 -0.2168  0.4075
  133TYR      N 2040   4.947   5.576   3.837  0.5120 -0.0103  0.5470
  133TYR     HN 2041   5.021   5.528   3.792  0.8164  0.4831  0.5102
  133TYR     CA 2042   4.904   5.512   3.958 -0.2112  0.6178 -0.0131
  133TYR     HA 2043   4.797   5.518   3.947 -0.2070 -0.8858 -1.3459
  133TYR     CB 2044   4.929   5.360   3.938  0.2401  0.5771 -0.2707
  133TYR    HB1 2045   4.856   5.307   3.874  0.1189  1.2486 -0.7033
  133TYR    HB2 2046   5.020   5.348   3.875  1.7708  1.4602  1.6592
  133TYR     CG 2047   4.951   5.284   4.063 -0.0990  0.3371  0.6960
  133TYR    CD1 2048   4.843   5.215   4.129 -0.6639  0.1895 -0.5362
  133TYR    HD1 2049   4.744   5.218   4.088 -0.1899  0.1560 -1.7155
  133TYR    CE1 2050   4.865   5.143   4.245  0.7678 -0.2422  0.5674
  133TYR    HE1 2051   4.785   5.095   4.300 -0.7719  1.6370  0.0567
  133TYR     CZ 2052   4.995   5.123   4.293  0.5150 -0.2684 -0.2011
  133TYR     OH 2053   5.011   5.053   4.407  0.2382  0.1179  0.0193
  133TYR     HH 2054   5.103   5.027   4.401 -0.1179 -0.8848 -2.0947
  133TYR    CD2 2055   5.079   5.267   4.114  0.3144  0.3142  0.2208
  133TYR    HD2 2056   5.159   5.315   4.060  1.5508 -1.1904  0.6500
  133TYR    CE2 2057   5.102   5.180   4.227  0.7918  0.1398  0.3491
  133TYR    HE2 2058   5.204   5.155   4.252  0.4031 -2.7371 -0.6532
  133TYR      C 2059   4.941   5.576   4.103  0.6412 -0.4222  0.3873
  133TYR      O 2060   4.849   5.608   4.185 -0.3698  0.2218 -0.1231
  134LEU      N 2061   5.070   5.612   4.135  0.0831  0.0008 -0.6224
  134LEU     HN 2062   5.147   5.595   4.075  0.9673  0.4025  0.3632
  134LEU     CA 2063   5.094   5.667   4.264  0.3048  0.5544 -0.5458
  134LEU     HA 2064   5.051   5.617   4.350  1.0320  2.5269  1.0348
  134LEU     CB 2065   5.240   5.676   4.296 -0.0897  1.0465 -0.5231
  134LEU    HB1 2066   5.292   5.748   4.228  1.3797  1.0220  0.5219
  134LEU    HB2 2067   5.251   5.722   4.397 -0.5297  1.8647 -0.8370
  134LEU     CG 2068   5.307   5.543   4.279  0.0506  0.0047 -0.3587
  134LEU     HG 2069   5.282   5.504   4.178  0.5083  2.1176 -1.3504
  134LEU    CD1 2070   5.463   5.559   4.273  0.7870 -0.0656  0.0471
  134LEU   HD11 2071   5.495   5.626   4.190 -1.0591  3.0480  1.6639
  134LEU   HD12 2072   5.505   5.603   4.366  2.8120  0.6489 -1.1236
  134LEU   HD13 2073   5.516   5.463   4.252  1.0273  0.1393 -0.2981
  134LEU    CD2 2074   5.266   5.430   4.376 -0.1776 -0.3980 -0.3898
  134LEU   HD21 2075   5.310   5.333   4.343  0.1162 -0.1299 -0.8027
  134LEU   HD22 2076   5.310   5.457   4.475  1.3761  0.9706 -1.3812
  134LEU   HD23 2077   5.157   5.413   4.387 -0.4202  0.5671 -1.2026
  134LEU      C 2078   5.038   5.808   4.279  0.6625 -0.3345  0.3772
  134LEU      O 2079   4.997   5.846   4.391 -0.7142 -0.9457  0.0291
  135VAL      N 2080   5.036   5.895   4.174  0.4806  1.0127  0.5685
  135VAL     HN 2081   5.066   5.850   4.090  0.3923 -2.8929  2.3938
  135VAL     CA 2082   4.975   6.021   4.189 -0.2877  0.0139 -0.6101
  135VAL     HA 2083   5.011   6.054   4.285 -1.2565 -1.2039  0.2070
  135VAL     CB 2084   5.006   6.112   4.067 -0.4290  0.1261  0.3817
  135VAL     HB 2085   5.108   6.086   4.031 -1.2735 -1.1214 -1.2516
  135VAL    CG1 2086   4.920   6.085   3.942 -0.0861 -0.3273 -0.6219
  135VAL   HG11 2087   4.971   6.145   3.863  3.3752  2.5197  3.3124
  135VAL   HG12 2088   4.937   5.982   3.904  4.0588 -0.1193  0.1733
  135VAL   HG13 2089   4.816   6.124   3.939  0.8996  2.5844 -0.1316
  135VAL    CG2 2090   5.009   6.263   4.104 -0.4553 -0.2543  0.1838
  135VAL   HG21 2091   4.915   6.295   4.155 -0.1683  0.4087  0.3033
  135VAL   HG22 2092   5.077   6.275   4.191  0.2601 -0.0272 -0.4054
  135VAL   HG23 2093   5.022   6.333   4.020  0.2633 -0.9747 -0.3134
  135VAL      C 2094   4.824   6.025   4.206 -0.8713  0.1233  0.5259
  135VAL      O 2095   4.769   6.118   4.265  0.2481  0.3625 -0.2676
  136THR      N 2096   4.749   5.921   4.151 -0.1712  0.3105 -0.0253
  136THR     HN 2097   4.794   5.861   4.087  0.0946  1.2013 -0.6839
  136THR     CA 2098   4.608   5.896   4.171  0.1024  1.0506  0.6289
  136THR     HA 2099   4.550   5.986   4.164 -0.0022  0.9762  0.5470
  136THR     CB 2100   4.558   5.791   4.076  0.5747  0.3239  0.2376
  136THR     HB 2101   4.618   5.697   4.078 -0.8100 -0.5795  1.0310
  136THR    OG1 2102   4.569   5.840   3.945  0.0953  0.2599 -0.4528
  136THR    HG1 2103   4.655   5.815   3.911 -0.2431  0.4717 -1.5052
  136THR    CG2 2104   4.411   5.747   4.104  0.4300 -0.8381 -0.4353
  136THR   HG21 2105   4.399   5.672   4.185  2.6366 -0.4654  0.2930
  136THR   HG22 2106   4.345   5.836   4.113 -0.4850 -1.4751 -0.7173
  136THR   HG23 2107   4.369   5.696   4.015  0.3450 -2.4402  0.4910
  136THR      C 2108   4.582   5.856   4.315 -0.3380  0.6974 -0.0833
  136THR      O 2109   4.482   5.899   4.372  0.0133 -0.1048 -0.7594
  137ASN      N 2110   4.666   5.769   4.379  0.3440 -0.2683  0.2111
  137ASN     HN 2111   4.739   5.727   4.324  0.1641  0.3681 -0.5461
  137ASN     CA 2112   4.657   5.744   4.519 -0.5775 -0.2486 -0.0073
  137ASN     HA 2113   4.560   5.707   4.549 -0.3656  0.2724  1.4225
  137ASN     CB 2114   4.759   5.633   4.557  0.2111 -0.4812 -0.1231
  137ASN    HB1 2115   4.860   5.653   4.516 -0.8831  0.9166 -2.3290
  137ASN    HB2 2116   4.760   5.619   4.667 -1.1976 -2.1290 -0.2771
  137ASN     CG 2117   4.718   5.500   4.494 -0.5352 -0.5099 -0.5724
  137ASN    OD1 2118   4.800   5.429   4.433 -0.2286 -0.0975  0.0771
  137ASN    ND2 2119   4.588   5.454   4.510 -0.8284 -0.5136  0.3774
  137ASN   HD21 2120   4.564   5.371   4.459  2.3541 -0.3279 -1.6888
  137ASN   HD22 2121   4.527   5.501   4.574 -0.0740 -0.2846  0.9333
  137ASN      C 2122   4.683   5.861   4.609 -0.0404  0.6432  0.8176
  137ASN      O 2123   4.615   5.888   4.707  0.1347  0.5049  0.4031
  138ALA      N 2124   4.792   5.938   4.580 -0.6610  0.0078 -0.1717
  138ALA     HN 2125   4.845   5.918   4.498 -1.0261  2.2744 -1.0271
  138ALA     CA 2126   4.817   6.065   4.647  0.1847 -0.5153 -0.1758
  138ALA     HA 2127   4.837   6.046   4.751 -0.2692  0.6947  0.1430
  138ALA     CB 2128   4.943   6.132   4.591 -0.2856 -0.7170  0.3033
  138ALA    HB1 2129   4.954   6.237   4.626  0.5240 -0.6585 -0.1125
  138ALA    HB2 2130   5.033   6.068   4.605  0.5504  0.1090 -1.0303
  138ALA    HB3 2131   4.922   6.141   4.482 -2.6770 -1.4763  0.6337
  138ALA      C 2132   4.693   6.164   4.639 -0.9642  0.0543  0.0616
  138ALA      O 2133   4.657   6.221   4.737  0.8396 -0.3410  0.1522
  139LEU      N 2134   4.624   6.175   4.526 -0.2337  0.7563  0.5398
  139LEU     HN 2135   4.656   6.131   4.442  0.5913  2.0202  0.1653
  139LEU     CA 2136   4.492   6.244   4.518  0.2130  0.9505  0.1833
  139LEU     HA 2137   4.509   6.347   4.548  1.7624  0.5975  0.5948
  139LEU     CB 2138   4.447   6.248   4.368  0.3174 -0.5299 -0.5357
  139LEU    HB1 2139   4.462   6.147   4.326  0.5339 -0.1528 -1.3736
  139LEU    HB2 2140   4.342   6.284   4.375  0.3212 -0.6776  0.4255
  139LEU     CG 2141   4.529   6.345   4.287 -0.6488  0.2482 -0.6161
  139LEU     HG 2142   4.628   6.327   4.333 -1.3312 -0.3690  0.6736
  139LEU    CD1 2143   4.536   6.310   4.139 -0.2331  0.4740  0.0336
  139LEU   HD11 2144   4.578   6.395   4.082  1.4971 -0.2939  0.1109
  139LEU   HD12 2145   4.597   6.218   4.123 -0.2726  0.1606  1.4805
  139LEU   HD13 2146   4.430   6.300   4.106 -0.6150  3.2460  0.2153
  139LEU    CD2 2147   4.494   6.491   4.298 -0.2791 -0.2540 -0.3126
  139LEU   HD21 2148   4.466   6.523   4.401 -1.0662 -1.2369 -0.1955
  139LEU   HD22 2149   4.590   6.538   4.270 -1.5222  1.1263 -2.4590
  139LEU   HD23 2150   4.417   6.523   4.225 -2.5482 -2.3581  0.9638
  139LEU      C 2151   4.381   6.190   4.605  0.3568  0.5907 -0.5833
  139LEU      O 2152   4.319   6.265   4.676 -0.1014  0.3037  0.5971
  140PHE      N 2153   4.350   6.056   4.611 -0.0026  0.0363  0.1513
  140PHE     HN 2154   4.383   5.984   4.550 -2.0697 -0.6377 -0.2676
  140PHE     CA 2155   4.263   6.005   4.716  0.3985  0.3373 -0.0471
  140PHE     HA 2156   4.175   6.067   4.710  0.6824  0.6055 -1.8072
  140PHE     CB 2157   4.242   5.854   4.687  0.4218 -0.1547  0.2561
  140PHE    HB1 2158   4.340   5.809   4.660  0.1960  0.0686 -0.9761
  140PHE    HB2 2159   4.200   5.789   4.767 -0.1175 -1.2604 -0.8791
  140PHE     CG 2160   4.152   5.836   4.566  0.7632 -0.2854  0.1090
  140PHE    CD1 2161   4.016   5.848   4.586  0.0176 -0.0885  0.2928
  140PHE    HD1 2162   3.968   5.881   4.677 -1.0691 -4.0537  1.3928
  140PHE    CE1 2163   3.920   5.816   4.490 -0.9293 -0.1133 -0.5435
  140PHE    HE1 2164   3.817   5.840   4.511 -0.7757 -0.2239  0.4045
  140PHE     CZ 2165   3.962   5.766   4.371 -0.1014  0.5529  0.5338
  140PHE     HZ 2166   3.895   5.743   4.290  1.9045 -0.0236 -1.0613
  140PHE    CD2 2167   4.197   5.775   4.449  0.3147 -1.0672  0.3897
  140PHE    HD2 2168   4.302   5.751   4.443  0.5996 -0.2575  1.6659
  140PHE    CE2 2169   4.102   5.752   4.339 -0.9398  0.0775  0.1084
  140PHE    HE2 2170   4.149   5.701   4.256  2.1971  0.9207  1.2090
  140PHE      C 2171   4.301   6.022   4.862  1.0174 -0.5480 -0.1215
  140PHE      O 2172   4.220   6.036   4.953  0.0733  0.2673  0.0049
  141ALA      N 2173   4.437   6.017   4.888  0.0168  0.5422  0.1344
  141ALA     HN 2174   4.499   5.982   4.818 -2.1721  1.6542 -2.6104
  141ALA     CA 2175   4.506   6.054   5.006  0.0161  0.1310  0.2093
  141ALA     HA 2176   4.460   5.999   5.087 -2.7279  0.1101 -1.2370
  141ALA     CB 2177   4.657   6.026   4.995  0.1414  0.0112  0.4291
  141ALA    HB1 2178   4.719   6.053   5.083  0.6902  0.7279 -0.1587
  141ALA    HB2 2179   4.671   5.923   4.957 -0.1273 -0.1228  0.6894
  141ALA    HB3 2180   4.712   6.094   4.926  2.7356 -0.9974  1.3762
  141ALA      C 2181   4.482   6.197   5.045  0.4492  0.1787 -0.5419
  141ALA      O 2182   4.448   6.228   5.159  0.6787 -0.5970 -0.3610
  142LEU      N 2183   4.488   6.296   4.950  0.1185  0.2185 -0.1215
  142LEU     HN 2184   4.521   6.275   4.858  1.2213  1.5223 -0.0532
  142LEU     CA 2185   4.430   6.425   4.969 -0.5726 -0.3720 -0.2784
  142LEU     HA 2186   4.475   6.478   5.052 -0.5285  2.4075 -1.9617
  142LEU     CB 2187   4.463   6.512   4.844 -0.6907 -0.0181  0.6074
  142LEU    HB1 2188   4.417   6.472   4.750  1.4493  3.6404 -2.2587
  142LEU    HB2 2189   4.420   6.614   4.856  0.4094  0.4702  0.4564
  142LEU     CG 2190   4.612   6.544   4.802  0.8296 -0.8381 -1.0774
  142LEU     HG 2191   4.672   6.452   4.786 -0.6577 -1.7886 -1.4197
  142LEU    CD1 2192   4.615   6.627   4.671 -0.2006 -0.1011 -0.1569
  142LEU   HD11 2193   4.580   6.732   4.678  1.7394  0.8559 -3.0098
  142LEU   HD12 2194   4.721   6.626   4.636 -0.3340 -3.6757 -0.9288
  142LEU   HD13 2195   4.571   6.573   4.585  0.0893 -0.6519  0.0300
  142LEU    CD2 2196   4.681   6.625   4.913 -1.0815  0.4212  0.0785
  142LEU   HD21 2197   4.671   6.573   5.011  0.7182  1.0811  0.6484
  142LEU   HD22 2198   4.647   6.730   4.929  1.5241  1.2770  0.3734
  142LEU   HD23 2199   4.790   6.639   4.899 -1.0815 -1.5671 -2.5760
  142LEU      C 2200   4.278   6.427   5.002 -0.8219  0.2394 -0.1500
  142LEU      O 2201   4.238   6.493   5.092  0.0947 -0.2308  0.0737
  143ALA      N 2202   4.198   6.341   4.945 -0.5436 -0.5947 -0.2740
  143ALA     HN 2203   4.241   6.276   4.883  1.9095  1.6159 -1.0624
  143ALA     CA 2204   4.060   6.330   4.992 -0.7699 -0.1358  0.4574
  143ALA     HA 2205   4.021   6.431   4.998  1.8837  0.9183  1.5766
  143ALA     CB 2206   3.984   6.255   4.889  0.1410  0.8097  0.3455
  143ALA    HB1 2207   3.877   6.285   4.895 -0.4564 -1.4299  2.5708
  143ALA    HB2 2208   4.028   6.278   4.790  0.2633  2.2697  0.7139
  143ALA    HB3 2209   3.980   6.148   4.917 -2.3919  1.2361  1.9412
  143ALA      C 2210   4.033   6.278   5.136 -0.2600  0.1175  0.1346
  143ALA      O 2211   3.956   6.337   5.213 -0.5102  0.0020  0.0178
  144TYR      N 2212   4.104   6.173   5.165 -0.6853 -0.3469  0.3376
  144TYR     HN 2213   4.161   6.120   5.103  1.2757 -0.0174  1.7483
  144TYR     CA 2214   4.111   6.141   5.305  0.4046  0.2709  0.5721
  144TYR     HA 2215   4.011   6.131   5.343 -0.7710  4.5694 -0.8141
  144TYR     CB 2216   4.184   6.010   5.330 -0.4035 -1.1069 -0.3658
  144TYR    HB1 2217   4.289   6.008   5.292 -0.2589 -2.1702  0.0378
  144TYR    HB2 2218   4.176   5.989   5.439 -0.4790  1.3835  0.1604
  144TYR     CG 2219   4.119   5.890   5.266  0.8751  0.0294  0.5655
  144TYR    CD1 2220   3.992   5.848   5.303 -0.5997  0.6693  0.0051
  144TYR    HD1 2221   3.936   5.903   5.378  0.0076 -1.4335  2.1066
  144TYR    CE1 2222   3.939   5.731   5.250  0.3602  0.1604  0.8036
  144TYR    HE1 2223   3.842   5.694   5.280  0.2370  0.0757  0.3168
  144TYR     CZ 2224   4.004   5.669   5.140  0.5189  0.2859 -0.1446
  144TYR     OH 2225   3.942   5.557   5.087 -0.3282  0.1161  0.4508
  144TYR     HH 2226   4.003   5.534   5.017  2.6252  1.5423  2.3494
  144TYR    CD2 2227   4.189   5.820   5.165 -0.0445 -0.1278  0.3405
  144TYR    HD2 2228   4.285   5.858   5.133 -1.7232  1.4582 -3.4330
  144TYR    CE2 2229   4.128   5.711   5.099  0.5927 -0.1013  0.2267
  144TYR    HE2 2230   4.181   5.648   5.029 -1.7579 -1.1529 -0.7170
  144TYR      C 2231   4.166   6.248   5.396 -0.1541 -0.1470 -0.7540
  144TYR      O 2232   4.110   6.275   5.501  0.6281 -0.7357  0.0693
  145LEU      N 2233   4.274   6.325   5.369  0.2732 -0.0769 -0.3651
  145LEU     HN 2234   4.328   6.304   5.287 -0.7514 -1.9492 -0.6220
  145LEU     CA 2235   4.313   6.447   5.439  0.2654  0.6655 -0.1262
  145LEU     HA 2236   4.331   6.415   5.540 -1.3763  0.9700  0.2945
  145LEU     CB 2237   4.445   6.507   5.383 -0.2804  0.2934  1.1609
  145LEU    HB1 2238   4.432   6.503   5.273  1.3149 -1.5366  1.0001
  145LEU    HB2 2239   4.469   6.609   5.420  1.4588 -1.0966  4.2174
  145LEU     CG 2240   4.571   6.421   5.401  1.1123  0.1426 -0.3933
  145LEU     HG 2241   4.536   6.318   5.377 -1.1734  0.8276 -0.2684
  145LEU    CD1 2242   4.688   6.453   5.303 -0.4240  0.2784  0.9077
  145LEU   HD11 2243   4.666   6.424   5.198  1.4935 -0.3568  0.6463
  145LEU   HD12 2244   4.705   6.562   5.294  0.3097 -0.0099 -3.2896
  145LEU   HD13 2245   4.785   6.407   5.330 -0.2568 -2.0382 -2.8918
  145LEU    CD2 2246   4.630   6.425   5.543 -0.0668 -0.2832  0.1789
  145LEU   HD21 2247   4.641   6.528   5.585  2.3497  1.1833 -3.5795
  145LEU   HD22 2248   4.548   6.392   5.610 -1.5324  2.2040 -0.2395
  145LEU   HD23 2249   4.719   6.364   5.566  0.3320  1.0275  2.5163
  145LEU      C 2250   4.204   6.557   5.448 -0.1846  0.4087  0.0110
  145LEU      O 2251   4.192   6.626   5.552  0.1438  0.3182  0.3316
  146ALA      N 2252   4.130   6.588   5.342 -0.4309 -0.0132  0.3150
  146ALA     HN 2253   4.154   6.547   5.255 -3.1812 -0.7736 -0.1722
  146ALA     CA 2254   4.020   6.680   5.334 -0.4801  0.3352  0.0218
  146ALA     HA 2255   4.056   6.773   5.374  2.0070  0.5942 -2.5155
  146ALA     CB 2256   3.979   6.689   5.184  0.6323 -0.3721 -0.2240
  146ALA    HB1 2257   3.944   6.586   5.162  0.2535 -0.7727  2.0664
  146ALA    HB2 2258   3.896   6.759   5.160  0.3127 -0.6329  0.1108
  146ALA    HB3 2259   4.067   6.713   5.120  1.1815 -0.3221  0.5363
  146ALA      C 2260   3.902   6.641   5.418  0.3665 -0.1809 -0.8878
  146ALA      O 2261   3.847   6.721   5.496  0.0678 -0.0972 -0.0320
  147CYS      N 2262   3.863   6.512   5.429 -0.0370 -0.1364  0.4952
  147CYS     HN 2263   3.897   6.448   5.361 -0.6851 -0.5414  0.5415
  147CYS     CA 2264   3.775   6.465   5.531  0.2780  0.7646 -0.8802
  147CYS     HA 2265   3.689   6.528   5.519 -0.1823  0.2760 -0.1914
  147CYS     CB 2266   3.738   6.315   5.516 -0.1157  0.1230 -0.0699
  147CYS    HB1 2267   3.837   6.265   5.522  1.8072  3.5317 -0.8316
  147CYS    HB2 2268   3.670   6.279   5.596 -1.6930 -0.4483 -1.6277
  147CYS     SG 2269   3.672   6.271   5.354  0.2430  0.1057 -0.0674
  147CYS    HG1 2270   3.778   6.317   5.289 -1.0845  0.3975 -2.1228
  147CYS      C 2271   3.838   6.480   5.671  0.2177 -0.6543  0.2871
  147CYS      O 2272   3.758   6.508   5.758 -0.0570  0.3310 -0.1062
  148GLY      N 2273   3.969   6.451   5.690  0.0259  0.1931 -0.5820
  148GLY     HN 2274   4.023   6.412   5.616 -0.3846  0.5706 -1.0920
  148GLY     CA 2275   4.034   6.471   5.825  0.0501 -0.5115  0.1063
  148GLY    HA1 2276   3.962   6.482   5.904  1.7372  2.0584  1.4536
  148GLY    HA2 2277   4.089   6.564   5.825 -0.7353 -0.0245  1.3378
  148GLY      C 2278   4.112   6.356   5.872  0.7392  0.5078  0.9729
  148GLY      O 2279   4.195   6.293   5.802  0.1839 -0.2698  0.2184
  149ASP      N 2280   4.095   6.323   6.000 -0.1753  0.0067  0.1610
  149ASP     HN 2281   4.046   6.376   6.068 -0.0477  0.4961 -0.1199
  149ASP     CA 2282   4.142   6.198   6.053 -0.9446 -0.2327  0.2827
  149ASP     HA 2283   4.222   6.155   5.995 -1.1007 -2.1562  1.4247
  149ASP     CB 2284   4.192   6.212   6.197 -0.3798 -0.1054  0.0385
  149ASP    HB1 2285   4.115   6.256   6.264  0.2782 -0.2973  0.9261
  149ASP    HB2 2286   4.216   6.114   6.242  0.6183  1.0485  2.1626
  149ASP     CG 2287   4.316   6.304   6.201 -0.3903 -0.5253  0.5487
  149ASP    OD1 2288   4.390   6.308   6.106 -0.2213 -0.1009  0.0171
  149ASP    OD2 2289   4.341   6.371   6.300 -0.0876 -0.9986 -0.1975
  149ASP      C 2290   4.025   6.114   6.041 -0.1636 -0.5836  0.3285
  149ASP      O 2291   3.929   6.136   6.115  0.0642  0.0653  0.3299
  150VAL      N 2292   4.026   6.010   5.954  0.1801  0.3137  0.1970
  150VAL     HN 2293   4.112   5.983   5.913 -0.3387 -2.5418  0.7736
  150VAL     CA 2294   3.902   5.943   5.914 -0.5266 -0.0813 -0.0386
  150VAL     HA 2295   3.834   5.944   5.998  0.9212 -0.3392  1.1811
  150VAL     CB 2296   3.829   6.017   5.798 -0.6832 -0.9504  0.6950
  150VAL     HB 2297   3.847   6.126   5.814 -0.8143 -0.5825 -1.4549
  150VAL    CG1 2298   3.909   6.000   5.664  0.6827 -0.0747  0.3403
  150VAL   HG11 2299   3.909   5.897   5.621  1.0804  0.0923 -0.0716
  150VAL   HG12 2300   3.861   6.058   5.582  0.4918 -1.7080 -0.7619
  150VAL   HG13 2301   4.015   6.030   5.669  0.8636 -0.4145 -0.9205
  150VAL    CG2 2302   3.679   5.981   5.796 -0.1798 -0.3870  0.1410
  150VAL   HG21 2303   3.656   5.873   5.799 -0.6772 -0.2719  0.4848
  150VAL   HG22 2304   3.619   6.027   5.877  0.8694  0.4038  0.4899
  150VAL   HG23 2305   3.633   6.016   5.701  2.5257  1.2829 -0.6817
  150VAL      C 2306   3.930   5.800   5.873  0.5099 -0.3377 -0.2856
  150VAL      O 2307   3.835   5.726   5.841 -0.1630 -0.2668 -0.3752
  151ILE      N 2308   4.059   5.762   5.869  0.4383  0.1062  0.4913
  151ILE     HN 2309   4.140   5.819   5.877  1.4095 -1.3624  2.1024
  151ILE     CA 2310   4.102   5.622   5.857  0.0711 -0.3476 -0.3475
  151ILE     HA 2311   4.026   5.559   5.815  0.7076 -0.8416 -0.7825
  151ILE     CB 2312   4.219   5.606   5.768 -0.1793 -0.1414  0.1680
  151ILE     HB 2313   4.312   5.655   5.804 -0.5018 -0.9655  2.2588
  151ILE    CG2 2314   4.257   5.457   5.751 -0.9512 -0.1329 -0.3357
  151ILE   HG21 2315   4.170   5.393   5.727 -2.3445  1.1547  1.0622
  151ILE   HG22 2316   4.328   5.451   5.666  1.0330  0.4160  1.2009
  151ILE   HG23 2317   4.297   5.403   5.840  0.2796 -1.2243 -1.5146
  151ILE    CG1 2318   4.178   5.666   5.632 -0.3462  0.0935  0.1613
  151ILE   HG11 2319   4.105   5.593   5.591  0.0884 -0.5299  0.4759
  151ILE   HG12 2320   4.139   5.770   5.634  0.9612  0.7484 -3.0157
  151ILE     CD 2321   4.298   5.688   5.530  0.8676 -0.3645 -0.6833
  151ILE    HD1 2322   4.261   5.740   5.439 -1.0688 -0.6930 -0.1279
  151ILE    HD2 2323   4.360   5.768   5.576 -0.8547  0.6406 -0.0270
  151ILE    HD3 2324   4.350   5.592   5.511  0.6228 -0.7328  0.3944
  151ILE      C 2325   4.137   5.569   6.000  0.1847  0.4574 -0.4770
  151ILE      O 2326   4.215   5.628   6.076 -0.4631 -0.1492 -0.0966
  152GLU      N 2327   4.063   5.460   6.041  0.5051  0.5610 -0.1822
  152GLU     HN 2328   3.994   5.418   5.982 -1.3297 -1.0200  2.8336
  152GLU     CA 2329   4.085   5.403   6.177 -0.5815 -0.0402  0.2146
  152GLU     HA 2330   4.075   5.480   6.252 -2.0863 -1.5648  1.6364
  152GLU     CB 2331   3.983   5.306   6.222  0.7584 -0.1337  0.2797
  152GLU    HB1 2332   3.881   5.348   6.206  0.7143 -0.7871 -1.3468
  152GLU    HB2 2333   3.985   5.213   6.161 -0.1268 -0.4169  0.6664
  152GLU     CG 2334   3.985   5.272   6.373  0.4332  0.6239 -0.4546
  152GLU    HG1 2335   3.908   5.192   6.383 -0.4134  1.5210  0.3170
  152GLU    HG2 2336   4.081   5.226   6.403  0.8814 -0.5671 -3.3098
  152GLU     CD 2337   3.938   5.378   6.467  0.5807 -0.3615  0.2583
  152GLU    OE1 2338   3.827   5.362   6.527  0.4592  0.2101  0.1231
  152GLU    OE2 2339   4.002   5.485   6.490  0.5431  0.4225  0.0156
  152GLU      C 2340   4.227   5.346   6.191  0.3268  0.3292  0.3443
  152GLU      O 2341   4.272   5.271   6.105 -0.2885  0.3816 -0.2808
  153ASN      N 2342   4.298   5.377   6.304  0.3626 -0.4950  0.0443
  153ASN     HN 2343   4.256   5.432   6.376  3.6909  1.2523  0.8519
  153ASN     CA 2344   4.436   5.342   6.345  0.2395  1.3338 -0.1025
  153ASN     HA 2345   4.456   5.371   6.447  0.4361 -1.2333  0.6573
  153ASN     CB 2346   4.467   5.189   6.337  0.6384  0.6273  0.6487
  153ASN    HB1 2347   4.479   5.160   6.230  1.5600  0.2289  0.8496
  153ASN    HB2 2348   4.561   5.160   6.390  0.2423 -1.1058  0.4637
  153ASN     CG 2349   4.355   5.110   6.396 -0.0557  0.3573  0.7336
  153ASN    OD1 2350   4.329   5.114   6.518 -0.0285 -0.1602  0.5451
  153ASN    ND2 2351   4.286   5.023   6.315 -0.1904  0.1712 -0.2913
  153ASN   HD21 2352   4.221   4.959   6.357 -0.0828  1.8007  2.6739
  153ASN   HD22 2353   4.318   4.996   6.224  0.1475 -0.1306 -0.0877
  153ASN      C 2354   4.536   5.429   6.271 -0.0454  0.1246 -0.0954
  153ASN      O 2355   4.653   5.414   6.299  0.8541  0.3801 -1.0341
  154ALA      N 2356   4.491   5.524   6.188 -0.4813  0.4210  0.0897
  154ALA     HN 2357   4.394   5.527   6.166 -0.6172 -2.1044  0.0724
  154ALA     CA 2358   4.578   5.614   6.120  0.0877  0.6700  0.6561
  154ALA     HA 2359   4.663   5.557   6.086 -0.2981 -1.0980  2.4634
  154ALA     CB 2360   4.500   5.684   6.003  0.9808  0.2375 -0.3499
  154ALA    HB1 2361   4.460   5.599   5.944 -0.4831  2.2317 -2.3891
  154ALA    HB2 2362   4.416   5.746   6.040  1.6195  0.2673  1.1309
  154ALA    HB3 2363   4.551   5.748   5.928 -0.3769  0.8582 -0.7722
  154ALA      C 2364   4.637   5.730   6.205  0.4485  0.1090  0.5465
  154ALA      O 2365   4.554   5.784   6.282 -0.3299 -0.1265  0.0133
  155ARG      N 2366   4.772   5.772   6.191  0.1206 -0.0891  0.5279
  155ARG     HN 2367   4.830   5.733   6.120 -1.5308 -0.2638 -0.7857
  155ARG     CA 2368   4.834   5.884   6.260  0.0823  0.2939 -0.2783
  155ARG     HA 2369   4.811   5.878   6.365  0.7031 -0.6934 -0.1864
  155ARG     CB 2370   4.983   5.888   6.239  0.3129 -0.1563 -0.4863
  155ARG    HB1 2371   4.991   5.877   6.128  1.1272  1.0949 -0.5716
  155ARG    HB2 2372   5.030   5.981   6.277  1.9474 -1.0191 -0.2977
  155ARG     CG 2373   5.055   5.770   6.307  0.1513  0.2473 -0.2211
  155ARG    HG1 2374   5.062   5.794   6.415  1.2449  0.2282 -0.2797
  155ARG    HG2 2375   4.992   5.679   6.297  0.4553  0.0042  0.0490
  155ARG     CD 2376   5.198   5.741   6.271 -0.6306  0.3989 -0.0435
  155ARG    HD1 2377   5.256   5.835   6.286 -0.0599 -0.3981  3.7516
  155ARG    HD2 2378   5.247   5.662   6.331 -0.6476 -0.3500 -0.9919
  155ARG     NE 2379   5.211   5.701   6.134 -0.1359  0.3955  0.6508
  155ARG     HE 2380   5.129   5.682   6.080 -0.1647 -0.1240  0.8699
  155ARG     CZ 2381   5.326   5.693   6.064  0.3577  0.2276 -0.2425
  155ARG    NH1 2382   5.445   5.699   6.119 -0.4465 -0.3187  0.5840
  155ARG   HH11 2383   5.525   5.679   6.062 -1.1536 -1.7877  0.0430
  155ARG   HH12 2384   5.439   5.705   6.219 -0.2425 -0.1105  0.5844
  155ARG    NH2 2385   5.311   5.686   5.933 -0.0376 -0.1578 -0.4107
  155ARG   HH21 2386   5.396   5.681   5.880 -1.6562 -1.1209 -3.0458
  155ARG   HH22 2387   5.222   5.678   5.889  0.2958  0.5611 -1.2626
  155ARG      C 2388   4.769   6.021   6.229  0.3701 -0.1843 -0.1764
  155ARG      O 2389   4.726   6.035   6.113  0.3659 -0.0025 -0.5061
  156PRO      N 2390   4.763   6.113   6.323 -0.0311  0.0152 -0.3676
  156PRO     CD 2391   4.811   6.096   6.465  0.1277  0.7274 -0.5106
  156PRO    HD1 2392   4.913   6.054   6.456  0.1307  0.4337  0.6973
  156PRO    HD2 2393   4.741   6.032   6.522  1.5885 -2.0297 -1.6342
  156PRO     CA 2394   4.701   6.242   6.303 -0.3586  0.0161  0.0311
  156PRO     HA 2395   4.598   6.226   6.272 -0.4997 -0.0945  0.5323
  156PRO     CB 2396   4.707   6.316   6.439 -0.1219  0.7103  0.3380
  156PRO    HB1 2397   4.611   6.302   6.493 -0.6043 -1.5677 -0.9846
  156PRO    HB2 2398   4.734   6.424   6.435 -1.7228  1.0951 -2.9449
  156PRO     CG 2399   4.817   6.238   6.521  0.0562 -0.0216 -0.2221
  156PRO    HG1 2400   4.813   6.245   6.632  0.7958  0.2990 -0.2071
  156PRO    HG2 2401   4.919   6.272   6.492 -0.9352  1.6714 -2.0010
  156PRO      C 2402   4.757   6.323   6.188 -0.8178  0.0898  1.1562
  156PRO      O 2403   4.878   6.352   6.178 -0.5791 -0.0583 -0.2821
  157GLY      N 2404   4.670   6.346   6.088  0.0160  0.3413  0.1651
  157GLY     HN 2405   4.573   6.329   6.101  0.1684 -0.8819 -0.1242
  157GLY     CA 2406   4.702   6.425   5.969 -0.0430 -0.3117 -0.6075
  157GLY    HA1 2407   4.753   6.517   5.996 -0.9837  0.5036 -1.5351
  157GLY    HA2 2408   4.615   6.454   5.913 -0.2616 -0.7572 -0.5044
  157GLY      C 2409   4.787   6.359   5.871 -1.2101 -0.6851 -0.1750
  157GLY      O 2410   4.837   6.419   5.776  0.0198  0.0058  0.0478
  158SER      N 2411   4.800   6.229   5.880  0.1336  0.4276  0.3434
  158SER     HN 2412   4.743   6.189   5.952 -1.8480  1.5581 -0.5144
  158SER     CA 2413   4.895   6.154   5.802  0.2495 -0.6096  0.3468
  158SER     HA 2414   4.986   6.213   5.800 -0.4233  0.4482 -1.6929
  158SER     CB 2415   4.934   6.012   5.869  0.4777 -0.6188  0.1735
  158SER    HB1 2416   4.969   6.043   5.969  2.5495 -0.7548 -0.4620
  158SER    HB2 2417   4.846   5.944   5.862  2.3137 -2.9858 -1.3065
  158SER     OG 2418   5.042   5.961   5.791  0.6514  0.1163 -0.2213
  158SER    HG1 2419   5.057   5.872   5.824  3.7352  1.3287  2.1948
  158SER      C 2420   4.868   6.136   5.659  0.0430  0.8619  0.1006
  158SER      O 2421   4.781   6.062   5.613 -0.3956 -0.2736 -0.1544
  159PHE      N 2422   4.941   6.205   5.570  0.7668 -0.6466 -0.3504
  159PHE     HN 2423   5.011   6.269   5.602  1.8463 -1.0410 -1.7874
  159PHE     CA 2424   4.961   6.177   5.430  0.7560  0.4197  0.2230
  159PHE     HA 2425   4.868   6.178   5.375  1.6131 -1.2532 -1.3761
  159PHE     CB 2426   5.060   6.278   5.368  0.3821  0.0412  0.1643
  159PHE    HB1 2427   5.019   6.381   5.376  1.4911  0.3519  3.0878
  159PHE    HB2 2428   5.150   6.283   5.433 -1.0382  1.0636  2.1697
  159PHE     CG 2429   5.081   6.250   5.226 -0.1859 -1.1505 -0.4102
  159PHE    CD1 2430   4.983   6.280   5.130 -0.3458  0.3696 -0.1879
  159PHE    HD1 2431   4.887   6.315   5.162 -0.5494 -1.4190  1.3352
  159PHE    CE1 2432   5.007   6.246   4.995 -0.0670  0.1427 -0.2497
  159PHE    HE1 2433   4.925   6.256   4.925 -0.5510  0.5055  0.3571
  159PHE     CZ 2434   5.128   6.195   4.954 -0.1950  0.4703 -0.2146
  159PHE     HZ 2435   5.135   6.160   4.852 -3.3509  0.1121 -0.4023
  159PHE    CD2 2436   5.211   6.211   5.177 -0.6498 -0.4430  0.1118
  159PHE    HD2 2437   5.289   6.197   5.249 -2.3807 -1.8285  1.8323
  159PHE    CE2 2438   5.241   6.187   5.044 -0.3225 -0.2551 -0.3847
  159PHE    HE2 2439   5.339   6.166   5.002 -0.4982  0.8273 -1.3901
  159PHE      C 2440   5.015   6.041   5.407 -0.5079  0.1959  0.0855
  159PHE      O 2441   4.969   5.968   5.320 -0.3718 -0.1776  0.5225
  160THR      N 2442   5.109   5.982   5.485  1.4374 -0.2508  0.0674
  160THR     HN 2443   5.143   6.025   5.568  0.3341  0.9697 -0.0828
  160THR     CA 2444   5.163   5.850   5.449 -0.6854  0.1697 -0.5077
  160THR     HA 2445   5.179   5.847   5.342  3.2975 -1.6942 -0.0322
  160THR     CB 2446   5.297   5.815   5.521 -0.3639  1.0974 -0.4500
  160THR     HB 2447   5.289   5.713   5.565  1.1272  0.9715 -0.3938
  160THR    OG1 2448   5.349   5.902   5.620  0.0315  0.1893  0.0266
  160THR    HG1 2449   5.425   5.860   5.662  1.1896  0.6483 -1.4936
  160THR    CG2 2450   5.411   5.809   5.418  0.6909  0.1213  0.2488
  160THR   HG21 2451   5.405   5.726   5.344  3.7353 -0.5770  0.6134
  160THR   HG22 2452   5.405   5.908   5.368 -1.4137 -0.4092 -0.6603
  160THR   HG23 2453   5.511   5.798   5.466  1.0673 -2.5800 -0.9488
  160THR      C 2454   5.069   5.732   5.475  0.4985 -0.2866 -0.3453
  160THR      O 2455   5.059   5.634   5.402  0.5083 -0.4029 -0.4863
  161ASP      N 2456   4.990   5.744   5.580  0.0726  0.2671  0.3609
  161ASP     HN 2457   5.005   5.823   5.640  0.6230  0.4130  0.0320
  161ASP     CA 2458   4.893   5.646   5.611  0.5584  0.0075 -0.5094
  161ASP     HA 2459   4.946   5.552   5.603 -0.2660 -0.4782 -0.3307
  161ASP     CB 2460   4.837   5.673   5.756  0.1252  0.4083  0.6270
  161ASP    HB1 2461   4.788   5.773   5.749 -1.4767 -0.4553 -1.6517
  161ASP    HB2 2462   4.761   5.600   5.790 -0.2114  0.7220  0.5512
  161ASP     CG 2463   4.946   5.660   5.865  0.1146 -0.6283 -0.2426
  161ASP    OD1 2464   4.907   5.667   5.986 -0.1313  0.7183  0.0360
  161ASP    OD2 2465   5.068   5.659   5.835  0.2768  0.2378  0.1434
  161ASP      C 2466   4.779   5.644   5.519 -0.5774 -0.1399  0.1487
  161ASP      O 2467   4.742   5.539   5.469 -0.1338  0.2725 -0.0903
  162ALA      N 2468   4.727   5.769   5.484 -0.0650  0.4734  0.0946
  162ALA     HN 2469   4.762   5.855   5.523  0.3444  0.8949 -1.1682
  162ALA     CA 2470   4.634   5.793   5.374  0.1118  0.3587 -0.7400
  162ALA     HA 2471   4.542   5.749   5.410  0.4695  0.0206 -0.2267
  162ALA     CB 2472   4.622   5.947   5.348  0.5396  0.5162 -0.3157
  162ALA    HB1 2473   4.574   5.995   5.437  2.0302  0.2441  0.6764
  162ALA    HB2 2474   4.724   5.987   5.333  0.4377  0.9455  0.0976
  162ALA    HB3 2475   4.560   5.969   5.258 -0.2174  0.1904  0.1123
  162ALA      C 2476   4.675   5.725   5.243  0.5529 -0.0432 -0.2047
  162ALA      O 2477   4.600   5.638   5.199 -0.4170 -0.4189  0.2503
  163PHE      N 2478   4.796   5.758   5.187  0.2083 -0.4901 -0.4791
  163PHE     HN 2479   4.851   5.821   5.241 -1.4628  1.0796 -0.5389
  163PHE     CA 2480   4.855   5.713   5.067  0.1070 -0.4221  0.2633
  163PHE     HA 2481   4.791   5.730   4.982  0.6177 -3.4566 -0.8213
  163PHE     CB 2482   4.986   5.800   5.048  0.1028 -0.1486  0.4376
  163PHE    HB1 2483   4.952   5.902   5.019  1.1575 -0.1124 -0.8170
  163PHE    HB2 2484   5.040   5.787   5.144 -0.5751 -2.4849  0.5615
  163PHE     CG 2485   5.077   5.755   4.936  0.2459  0.7335 -0.3159
  163PHE    CD1 2486   5.053   5.796   4.811  0.0358 -0.2474  0.3300
  163PHE    HD1 2487   4.965   5.857   4.795  0.6738  0.8532  0.9608
  163PHE    CE1 2488   5.139   5.763   4.706  0.0795  0.0170 -0.5218
  163PHE    HE1 2489   5.119   5.808   4.610 -1.7197  0.8437  0.2002
  163PHE     CZ 2490   5.241   5.673   4.732  0.3982 -0.6243  0.6004
  163PHE     HZ 2491   5.302   5.625   4.656  1.1167  1.0758  0.0521
  163PHE    CD2 2492   5.191   5.672   4.960 -0.1698 -0.1359  0.0709
  163PHE    HD2 2493   5.218   5.655   5.063 -0.7477  1.9352  0.6105
  163PHE    CE2 2494   5.273   5.630   4.860 -0.3997 -0.1563 -0.3810
  163PHE    HE2 2495   5.363   5.575   4.882 -0.0933  1.0921  1.8513
  163PHE      C 2496   4.879   5.561   5.060 -0.4257 -0.3829  0.5210
  163PHE      O 2497   4.848   5.497   4.959 -0.3112  0.1839 -0.0101
  164PHE      N 2498   4.939   5.502   5.166  0.2708 -0.4146 -0.1277
  164PHE     HN 2499   4.974   5.548   5.247  0.3690 -3.0879  1.4508
  164PHE     CA 2500   4.952   5.351   5.164  0.3885  0.0467 -0.2641
  164PHE     HA 2501   4.981   5.313   5.067 -1.2878 -0.5232 -0.5841
  164PHE     CB 2502   5.060   5.314   5.274 -0.5061 -0.0431  0.0068
  164PHE    HB1 2503   5.022   5.360   5.368  0.2774  0.2246  0.2005
  164PHE    HB2 2504   5.074   5.205   5.289 -0.7716  0.0628  1.1147
  164PHE     CG 2505   5.199   5.366   5.230 -0.0277  0.5056 -0.1795
  164PHE    CD1 2506   5.261   5.324   5.109  0.5075  0.6059  0.4852
  164PHE    HD1 2507   5.205   5.260   5.042  2.1095  0.9581 -1.2677
  164PHE    CE1 2508   5.395   5.345   5.088 -0.0674 -0.0897 -0.1292
  164PHE    HE1 2509   5.423   5.306   4.991 -2.1066 -0.9450 -0.4275
  164PHE     CZ 2510   5.475   5.405   5.179  0.7649 -0.1455  0.0718
  164PHE     HZ 2511   5.580   5.409   5.158  1.3064 -2.7143  1.7454
  164PHE    CD2 2512   5.288   5.419   5.328 -0.2393 -0.1022 -0.0846
  164PHE    HD2 2513   5.251   5.448   5.426  1.4393  0.2936  0.4698
  164PHE    CE2 2514   5.426   5.443   5.308 -0.2166  0.5485 -1.0394
  164PHE    HE2 2515   5.494   5.498   5.372 -1.3657 -0.6102  1.3276
  164PHE      C 2516   4.820   5.282   5.187  0.2715 -0.2805  0.2135
  164PHE      O 2517   4.802   5.170   5.129  0.2602 -0.1908  0.5132
  165PHE      N 2518   4.723   5.337   5.262 -0.6065 -0.0192 -0.3969
  165PHE     HN 2519   4.745   5.421   5.312 -2.0552 -0.5492  1.2183
  165PHE     CA 2520   4.584   5.287   5.267 -0.0540  0.7483  0.7971
  165PHE     HA 2521   4.588   5.180   5.284  0.5393  0.4849 -0.8720
  165PHE     CB 2522   4.504   5.362   5.370 -0.0149  0.0095 -0.0909
  165PHE    HB1 2523   4.553   5.352   5.469  0.5166  0.4275 -0.3083
  165PHE    HB2 2524   4.490   5.470   5.348 -1.0658 -0.0514  0.2366
  165PHE     CG 2525   4.358   5.307   5.386 -0.1188  0.8853 -0.1076
  165PHE    CD1 2526   4.338   5.177   5.439 -0.7045  0.4880 -0.0176
  165PHE    HD1 2527   4.415   5.105   5.462 -0.6906 -0.0981 -1.7327
  165PHE    CE1 2528   4.214   5.140   5.471  0.4847 -0.4751 -0.1850
  165PHE    HE1 2529   4.200   5.042   5.514  0.4869 -0.1064  0.6728
  165PHE     CZ 2530   4.099   5.223   5.440 -0.1846  0.1895 -0.6329
  165PHE     HZ 2531   3.998   5.190   5.458 -0.2983  0.2876 -1.0675
  165PHE    CD2 2532   4.247   5.393   5.357  0.1336  0.7307 -0.3160
  165PHE    HD2 2533   4.267   5.485   5.305 -0.1232  0.6165 -0.6156
  165PHE    CE2 2534   4.121   5.344   5.374  0.1333  0.1444 -0.5856
  165PHE    HE2 2535   4.038   5.398   5.329  0.9090  0.2234 -1.9756
  165PHE      C 2536   4.521   5.285   5.127  0.4019 -0.7800 -0.2685
  165PHE      O 2537   4.462   5.186   5.081  0.1500 -0.8189 -0.2716
  166SER      N 2538   4.532   5.396   5.048 -0.4002  0.2765 -0.0944
  166SER     HN 2539   4.570   5.477   5.093 -1.0945  0.8743 -0.5629
  166SER     CA 2540   4.486   5.415   4.913 -0.1205 -0.0357  0.3154
  166SER     HA 2541   4.378   5.408   4.911 -0.1248 -0.5070  1.3807
  166SER     CB 2542   4.516   5.560   4.857  0.6870  0.0972  0.5528
  166SER    HB1 2543   4.482   5.641   4.925  0.8367  1.2258 -0.6779
  166SER    HB2 2544   4.627   5.566   4.854  0.7103  0.0097  1.0979
  166SER     OG 2545   4.454   5.578   4.727 -0.0485 -0.0718  0.1362
  166SER    HG1 2546   4.361   5.569   4.745 -0.0083  0.8720  0.8947
  166SER      C 2547   4.535   5.305   4.818  0.3739 -0.2808 -0.5207
  166SER      O 2548   4.456   5.254   4.740  0.1133 -0.6175 -0.1665
  167VAL      N 2549   4.664   5.258   4.832 -0.2847  0.0413 -0.5981
  167VAL     HN 2550   4.719   5.310   4.897  0.3465 -2.9833  1.5116
  167VAL     CA 2551   4.726   5.142   4.768 -0.1517  0.3588 -0.1399
  167VAL     HA 2552   4.707   5.147   4.661 -0.9841 -0.2417 -0.0268
  167VAL     CB 2553   4.878   5.152   4.783 -0.6322 -0.1853  0.0399
  167VAL     HB 2554   4.900   5.152   4.892  1.4120  0.3156 -0.3466
  167VAL    CG1 2555   4.956   5.024   4.724  0.2458  0.4887 -0.3146
  167VAL   HG11 2556   4.923   4.980   4.627  2.2737 -2.4515  0.1923
  167VAL   HG12 2557   5.065   5.045   4.713  0.4561 -0.6614 -0.6675
  167VAL   HG13 2558   4.960   4.938   4.794 -0.4603  1.4586  0.9415
  167VAL    CG2 2559   4.943   5.277   4.722 -0.8034  0.2620 -0.4845
  167VAL   HG21 2560   5.052   5.275   4.741 -0.7057 -0.9445 -1.0528
  167VAL   HG22 2561   4.928   5.267   4.612  1.3227 -2.5509 -0.6128
  167VAL   HG23 2562   4.895   5.374   4.748 -0.6444  0.0484  0.6621
  167VAL      C 2563   4.667   5.010   4.812 -0.1242 -0.0271 -0.3165
  167VAL      O 2564   4.660   4.912   4.733 -0.0198  0.1527 -0.6578
  168GLN      N 2565   4.624   5.002   4.940  0.2746  0.1899 -0.2446
  168GLN     HN 2566   4.619   5.075   5.008 -2.6072 -1.9612  2.1365
  168GLN     CA 2567   4.551   4.881   4.973 -0.2046 -0.0470 -0.6081
  168GLN     HA 2568   4.609   4.795   4.943 -0.9388 -0.0274 -2.1946
  168GLN     CB 2569   4.519   4.866   5.124  0.3186 -0.1420 -0.3393
  168GLN    HB1 2570   4.464   4.960   5.148 -0.3384 -0.9952  1.6922
  168GLN    HB2 2571   4.448   4.783   5.148  0.9900 -0.2415  1.4718
  168GLN     CG 2572   4.646   4.845   5.206 -1.0374 -0.4662  0.0569
  168GLN    HG1 2573   4.690   4.745   5.185 -0.8740 -0.4964  0.5273
  168GLN    HG2 2574   4.721   4.916   5.166 -0.8014 -2.0370 -2.5438
  168GLN     CD 2575   4.630   4.852   5.359 -0.2490 -0.5110 -0.5373
  168GLN    OE1 2576   4.524   4.827   5.419  0.8822 -0.2770 -0.0237
  168GLN    NE2 2577   4.737   4.890   5.431 -0.2749 -0.4262  0.4066
  168GLN   HE21 2578   4.720   4.889   5.530  3.0696  1.7415  1.1783
  168GLN   HE22 2579   4.824   4.914   5.388  0.3269 -1.3690  1.0445
  168GLN      C 2580   4.406   4.872   4.913 -0.7704 -0.3741  0.0575
  168GLN      O 2581   4.360   4.772   4.864 -0.1687  0.2839 -0.2388
  169THR      N 2582   4.336   4.984   4.903 -0.6947  0.4358  0.5914
  169THR     HN 2583   4.371   5.071   4.936  0.9254  0.0196  0.0753
  169THR     CA 2584   4.213   4.993   4.826  0.1160 -0.4592 -0.0195
  169THR     HA 2585   4.148   4.914   4.861 -1.1385  1.5706  2.5934
  169THR     CB 2586   4.145   5.132   4.847  0.0460 -0.0345  0.0002
  169THR     HB 2587   4.169   5.201   4.763  2.4145  4.1907  3.6842
  169THR    OG1 2588   4.190   5.198   4.963 -0.3296 -0.8351 -0.5061
  169THR    HG1 2589   4.146   5.281   4.948 -0.0927 -0.7339 -0.6510
  169THR    CG2 2590   3.997   5.110   4.848  0.5534 -1.0161 -0.0201
  169THR   HG21 2591   3.939   5.201   4.872 -1.4151 -2.4139  0.8574
  169THR   HG22 2592   3.964   5.057   4.756  1.7630 -2.0126  0.0980
  169THR   HG23 2593   3.969   5.044   4.933 -2.3998  0.9922  0.7497
  169THR      C 2594   4.237   4.973   4.678 -0.0846  0.5271 -0.9407
  169THR      O 2595   4.160   4.904   4.603  0.6120 -0.4765  0.2783
  170MET      N 2596   4.337   5.036   4.619  0.4246 -0.1102  0.1152
  170MET     HN 2597   4.401   5.092   4.670  0.9576 -0.8835  0.3190
  170MET     CA 2598   4.353   5.039   4.471 -0.3616 -0.3736  0.3691
  170MET     HA 2599   4.261   5.074   4.427  0.4481  2.2711  0.5867
  170MET     CB 2600   4.460   5.145   4.426  0.4937  0.0414  0.3657
  170MET    HB1 2601   4.429   5.225   4.497 -0.2225  0.2057 -0.1173
  170MET    HB2 2602   4.561   5.115   4.460  0.6994  0.6358  0.2992
  170MET     CG 2603   4.444   5.206   4.284  0.5322 -0.8104  1.3613
  170MET    HG1 2604   4.514   5.293   4.277 -0.3384 -0.1996 -0.0627
  170MET    HG2 2605   4.480   5.134   4.208  0.5336 -0.2794  0.8561
  170MET     SD 2606   4.279   5.269   4.231  0.1676 -0.0187  0.1336
  170MET     CE 2607   4.260   5.411   4.346  0.5794  0.5123 -1.1209
  170MET    HE1 2608   4.261   5.368   4.448  2.2332 -0.2957 -1.4538
  170MET    HE2 2609   4.346   5.480   4.336 -0.4293  2.3563  1.7155
  170MET    HE3 2610   4.169   5.472   4.328  1.7365  2.9976  0.8315
  170MET      C 2611   4.397   4.908   4.408 -0.8642 -0.4650 -0.2249
  170MET      O 2612   4.362   4.883   4.292 -0.4371  0.7331  0.1747
  171ALA      N 2613   4.466   4.825   4.483 -0.2336  0.8716  0.4431
  171ALA     HN 2614   4.504   4.853   4.571  1.6292 -2.6661  0.9419
  171ALA     CA 2615   4.497   4.696   4.432 -1.0353  0.0135  0.1266
  171ALA     HA 2616   4.483   4.681   4.326 -2.7343 -0.7097  0.4227
  171ALA     CB 2617   4.650   4.674   4.441  0.0418 -0.1045 -0.3372
  171ALA    HB1 2618   4.707   4.699   4.350  1.9916 -1.3482  0.4746
  171ALA    HB2 2619   4.697   4.705   4.537 -1.9246  0.9210  0.3519
  171ALA    HB3 2620   4.673   4.566   4.438  2.0497  0.1639  1.8735
  171ALA      C 2621   4.412   4.586   4.499 -0.3460 -0.0524  0.5493
  171ALA      O 2622   4.431   4.471   4.466  0.3771  0.0022  0.0130
  172THR      N 2623   4.330   4.625   4.595  0.2181 -0.2652 -0.3072
  172THR     HN 2624   4.329   4.723   4.614  3.0448 -0.0324 -0.9748
  172THR     CA 2625   4.234   4.553   4.675 -0.2950 -0.2916  0.2698
  172THR     HA 2626   4.184   4.624   4.740 -1.2783 -1.1617  0.4898
  172THR     CB 2627   4.123   4.490   4.592  0.0593 -0.6141 -0.3892
  172THR     HB 2628   4.044   4.457   4.662 -3.3336  0.9226 -3.1585
  172THR    OG1 2629   4.174   4.379   4.515 -0.2745 -0.3377 -0.3416
  172THR    HG1 2630   4.238   4.423   4.459  1.2966  0.2513  1.8232
  172THR    CG2 2631   4.067   4.596   4.499  0.4374 -0.1260 -0.5425
  172THR   HG21 2632   3.993   4.537   4.441  0.3016 -1.5109  0.9613
  172THR   HG22 2633   4.012   4.678   4.548  1.3822  1.7245 -2.4404
  172THR   HG23 2634   4.139   4.636   4.424  2.8792 -1.0232  1.1537
  172THR      C 2635   4.288   4.455   4.782  0.4644 -0.3550 -0.5497
  172THR      O 2636   4.228   4.352   4.821 -0.2132 -0.3399  0.1541
  173ILE      N 2637   4.409   4.480   4.830  0.4470 -0.0175  0.3200
  173ILE     HN 2638   4.469   4.552   4.795  0.0671  0.0587 -0.1804
  173ILE     CA 2639   4.467   4.393   4.930 -0.4414 -0.3102 -0.0012
  173ILE     HA 2640   4.464   4.292   4.892  1.7057 -1.1727  1.8823
  173ILE     CB 2641   4.608   4.440   4.977 -0.4680 -0.2517 -0.3547
  173ILE     HB 2642   4.599   4.529   5.044  1.2052 -0.7188  0.5654
  173ILE    CG2 2643   4.679   4.326   5.057 -0.7567  0.5824  0.1235
  173ILE   HG21 2644   4.705   4.238   4.995 -1.4015  0.6603 -0.2733
  173ILE   HG22 2645   4.769   4.366   5.108 -0.1557 -1.0778  0.4434
  173ILE   HG23 2646   4.614   4.288   5.139  1.3360 -3.0185  0.3159
  173ILE    CG1 2647   4.690   4.498   4.856 -0.2839  0.1365 -0.3429
  173ILE   HG11 2648   4.641   4.591   4.819 -1.0408 -0.5097 -0.9864
  173ILE   HG12 2649   4.795   4.520   4.885 -0.9076  0.1669  2.0614
  173ILE     CD 2650   4.708   4.404   4.739  0.1170 -0.0947 -0.4057
  173ILE    HD1 2651   4.761   4.443   4.649 -0.1724  0.1847 -0.4588
  173ILE    HD2 2652   4.778   4.325   4.774  1.0614  0.8034 -0.2381
  173ILE    HD3 2653   4.616   4.372   4.684 -0.5027 -0.1321  0.6299
  173ILE      C 2654   4.381   4.399   5.060 -0.4056  0.4828 -0.2924
  173ILE      O 2655   4.360   4.298   5.126  0.7977  0.3588  0.2756
  174GLY      N 2656   4.329   4.517   5.101 -0.6112  0.2183 -0.5085
  174GLY     HN 2657   4.347   4.601   5.049  0.0749 -0.0059 -0.6438
  174GLY     CA 2658   4.251   4.529   5.228  0.0762  0.1739 -0.0487
  174GLY    HA1 2659   4.152   4.500   5.198 -0.2378 -0.4560  1.5100
  174GLY    HA2 2660   4.249   4.634   5.252  0.3992  0.4065 -0.9974
  174GLY      C 2661   4.283   4.451   5.350 -0.7917  0.1375 -0.1194
  174GLY      O 2662   4.204   4.361   5.387 -0.1367  0.5569 -0.0420
  175TYR      N 2663   4.395   4.474   5.422 -0.1748  0.0862 -0.2409
  175TYR     HN 2664   4.461   4.544   5.396 -0.3443  0.6172  0.7209
  175TYR     CA 2665   4.437   4.395   5.533  0.3651  0.2335  0.2117
  175TYR     HA 2666   4.433   4.298   5.485 -2.9252  0.9411 -1.2232
  175TYR     CB 2667   4.565   4.458   5.592  0.1568  0.2557 -0.2382
  175TYR    HB1 2668   4.560   4.568   5.605  0.2811  0.0920  1.4159
  175TYR    HB2 2669   4.591   4.400   5.683 -0.2903 -0.3873 -0.5146
  175TYR     CG 2670   4.682   4.422   5.501 -0.2389 -0.2440 -0.1108
  175TYR    CD1 2671   4.708   4.287   5.479  0.0101  0.1081 -0.4787
  175TYR    HD1 2672   4.644   4.204   5.505  0.7524 -0.6152 -0.9116
  175TYR    CE1 2673   4.816   4.254   5.392 -0.6301  0.3346 -0.3939
  175TYR    HE1 2674   4.832   4.156   5.350 -3.5031 -0.8662  1.0215
  175TYR     CZ 2675   4.908   4.355   5.350  1.1425  0.1326 -0.5400
  175TYR     OH 2676   4.996   4.325   5.245 -0.0758 -0.3827  0.0323
  175TYR     HH 2677   4.987   4.230   5.235  3.1359 -0.6633 -1.8257
  175TYR    CD2 2678   4.768   4.523   5.453 -0.0737  0.1722  0.3851
  175TYR    HD2 2679   4.744   4.625   5.478 -2.9638 -0.0684 -0.9122
  175TYR    CE2 2680   4.879   4.487   5.380 -0.0141 -0.0888  0.1562
  175TYR    HE2 2681   4.944   4.568   5.350  0.1609  0.1875  1.2387
  175TYR      C 2682   4.334   4.388   5.649  0.3466 -0.4816 -0.5148
  175TYR      O 2683   4.296   4.280   5.700 -0.0036 -0.5989  0.0340
  176GLY      N 2684   4.281   4.508   5.692 -0.3038  0.0124 -0.1044
  176GLY     HN 2685   4.307   4.591   5.643  0.4592  0.6105  1.2492
  176GLY     CA 2686   4.189   4.531   5.802  0.2976  1.0874 -0.1430
  176GLY    HA1 2687   4.129   4.442   5.815  2.2704 -0.3560 -0.5590
  176GLY    HA2 2688   4.124   4.610   5.768 -1.2888 -1.1418 -2.6626
  176GLY      C 2689   4.243   4.586   5.927 -0.4570 -0.1976  0.2968
  176GLY      O 2690   4.176   4.631   6.016 -0.0409 -0.1078  0.7918
  177LYS      N 2691   4.368   4.622   5.925 -0.7336  0.1425  0.7688
  177LYS     HN 2692   4.416   4.584   5.847  1.4075  0.8013  1.6849
  177LYS     CA 2693   4.432   4.701   6.033 -0.8576 -0.1318  0.0835
  177LYS     HA 2694   4.402   4.657   6.127  1.8557 -2.4143  0.0216
  177LYS     CB 2695   4.583   4.658   6.033 -0.1352 -0.2763 -0.6390
  177LYS    HB1 2696   4.623   4.722   6.115  0.6569 -1.2983 -0.2033
  177LYS    HB2 2697   4.582   4.550   6.059 -2.5485  0.1317  1.4200
  177LYS     CG 2698   4.661   4.677   5.902  0.5128  0.5447 -0.1643
  177LYS    HG1 2699   4.631   4.592   5.837  3.5061 -0.8326  0.0926
  177LYS    HG2 2700   4.621   4.766   5.850 -0.6831  0.8706  1.2362
  177LYS     CD 2701   4.810   4.676   5.915 -0.3693 -0.2778 -0.4071
  177LYS    HD1 2702   4.850   4.750   5.988  0.0609 -0.6870 -0.2251
  177LYS    HD2 2703   4.837   4.575   5.951  1.2041  0.6467  1.2034
  177LYS     CE 2704   4.884   4.708   5.781  0.4158 -0.2052 -0.8125
  177LYS    HE1 2705   4.993   4.715   5.799  0.2221  0.8242  0.0511
  177LYS    HE2 2706   4.852   4.631   5.708 -0.1910 -2.0473  1.2917
  177LYS     NZ 2707   4.848   4.837   5.725  0.2085  0.2694 -0.1814
  177LYS    HZ1 2708   4.855   4.908   5.795  1.7594  1.1532 -1.1742
  177LYS    HZ2 2709   4.906   4.872   5.651  1.4570 -0.9802  0.1841
  177LYS      C 2710   4.416   4.851   6.015 -0.9237  0.2602  0.1533
  177LYS      O 2711   4.438   4.936   6.097 -0.8544  0.3967 -0.7384
  178LEU      N 2712   4.368   4.892   5.898 -0.0576  0.1761  0.1729
  178LEU     HN 2713   4.334   4.826   5.832  1.9580 -0.5030 -0.2619
  178LEU     CA 2714   4.331   5.032   5.867 -0.1273 -0.6511 -0.3483
  178LEU     HA 2715   4.324   5.086   5.960 -1.8378  0.0563 -0.8408
  178LEU     CB 2716   4.425   5.108   5.772  0.4543  0.4756  0.1210
  178LEU    HB1 2717   4.423   5.053   5.675 -2.0012  0.3528  0.1814
  178LEU    HB2 2718   4.392   5.209   5.740  3.0352  0.2616 -4.0951
  178LEU     CG 2719   4.567   5.120   5.819 -0.0500 -0.1012 -0.0361
  178LEU     HG 2720   4.603   5.018   5.844 -0.1361 -0.2238 -0.4036
  178LEU    CD1 2721   4.644   5.181   5.695  0.3356  0.8198 -0.4014
  178LEU   HD11 2722   4.753   5.161   5.704  0.4448  1.6302  0.1662
  178LEU   HD12 2723   4.608   5.137   5.600  0.4089  1.5682 -0.7811
  178LEU   HD13 2724   4.619   5.289   5.694 -0.3713  0.6977  1.1915
  178LEU    CD2 2725   4.581   5.210   5.939  0.3254  0.8045 -0.0130
  178LEU   HD21 2726   4.504   5.189   6.016 -0.0462  0.0962 -0.5665
  178LEU   HD22 2727   4.683   5.215   5.984  0.0416 -0.2243  0.8061
  178LEU   HD23 2728   4.553   5.313   5.911  2.1826  1.2603 -0.3689
  178LEU      C 2729   4.195   5.009   5.818  0.5057 -0.8322 -0.1079
  178LEU      O 2730   4.174   4.926   5.729  0.0416 -0.0151 -0.0922
  179ILE      N 2731   4.087   5.087   5.870 -0.2281  0.2009 -0.2368
  179ILE     HN 2732   4.106   5.158   5.937 -0.4547  0.9714 -0.9698
  179ILE     CA 2733   3.950   5.059   5.830 -0.3071 -0.1599  0.3434
  179ILE     HA 2734   3.956   5.031   5.726 -0.0640 -0.6627  0.4899
  179ILE     CB 2735   3.867   4.961   5.915  0.2071  0.2393  0.2111
  179ILE     HB 2736   3.757   4.979   5.914 -0.0015 -0.4644  2.6609
  179ILE    CG2 2737   3.894   4.821   5.852 -0.5567  0.7249 -0.1226
  179ILE   HG21 2738   3.873   4.815   5.743 -1.1660  1.2525 -0.0414
  179ILE   HG22 2739   4.001   4.797   5.870 -0.8337  0.0573  0.7007
  179ILE   HG23 2740   3.818   4.760   5.906 -1.2044  2.2244  0.7279
  179ILE    CG1 2741   3.909   4.968   6.059  0.6740  0.0583 -0.1122
  179ILE   HG11 2742   4.017   4.949   6.074  0.0937 -2.0481  1.9519
  179ILE   HG12 2743   3.881   5.074   6.080  1.4411  0.0802  0.8886
  179ILE     CD 2744   3.822   4.879   6.151  0.3629  0.3645 -0.4274
  179ILE    HD1 2745   3.721   4.924   6.164  0.7165  1.2746 -0.7966
  179ILE    HD2 2746   3.822   4.771   6.124 -1.3600  0.4317 -0.8118
  179ILE    HD3 2747   3.863   4.879   6.254 -2.1104 -0.6953  0.6508
  179ILE      C 2748   3.879   5.194   5.810  0.0165 -0.3179  0.2400
  179ILE      O 2749   3.916   5.290   5.876 -0.0597  0.0265 -0.4414
  180PRO      N 2750   3.795   5.220   5.708  0.0272  0.0538 -0.1220
  180PRO     CD 2751   3.733   5.110   5.630  0.4572  0.4480 -0.0257
  180PRO    HD1 2752   3.699   5.035   5.704  1.5276 -0.4178 -0.3821
  180PRO    HD2 2753   3.809   5.069   5.560 -0.2848 -0.2145 -0.4629
  180PRO     CA 2754   3.724   5.347   5.684 -0.0415 -0.0759 -0.7032
  180PRO     HA 2755   3.796   5.427   5.679 -1.9621  1.8004  0.1250
  180PRO     CB 2756   3.655   5.316   5.554  0.5610 -0.5920 -0.1992
  180PRO    HB1 2757   3.732   5.330   5.475  1.2744 -0.9781  0.4085
  180PRO    HB2 2758   3.560   5.370   5.534  1.7815  2.2649  1.1020
  180PRO     CG 2759   3.616   5.176   5.557 -0.1934 -0.1379 -0.3682
  180PRO    HG1 2760   3.601   5.139   5.453 -1.4377 -0.2262 -0.1702
  180PRO    HG2 2761   3.523   5.169   5.617 -0.2669 -0.6534 -0.5324
  180PRO      C 2762   3.631   5.387   5.794 -0.8327  0.2637 -0.0348
  180PRO      O 2763   3.569   5.302   5.856  0.5465 -0.0663  0.1761
  181ILE      N 2764   3.613   5.519   5.819 -0.0304  0.2112  0.3392
  181ILE     HN 2765   3.664   5.586   5.766 -0.5970 -1.0276 -1.9441
  181ILE     CA 2766   3.514   5.570   5.913 -0.4413  0.5164 -0.1372
  181ILE     HA 2767   3.459   5.490   5.960 -1.7818  0.5891 -1.5392
  181ILE     CB 2768   3.577   5.638   6.041 -0.3675 -0.4496  0.4478
  181ILE     HB 2769   3.658   5.709   6.012  1.1646 -1.6745  1.5521
  181ILE    CG2 2770   3.464   5.707   6.121 -0.4873  0.6004  0.9287
  181ILE   HG21 2771   3.499   5.727   6.225  0.1386 -1.6451  1.2012
  181ILE   HG22 2772   3.439   5.805   6.075 -0.0245  0.6862  0.8583
  181ILE   HG23 2773   3.374   5.642   6.130  0.1264 -0.7487 -1.7456
  181ILE    CG1 2774   3.653   5.540   6.130  0.2341  0.0632  0.6141
  181ILE   HG11 2775   3.575   5.489   6.191  0.6051  0.0366  1.0795
  181ILE   HG12 2776   3.710   5.473   6.062 -3.1360 -0.6223 -1.8100
  181ILE     CD 2777   3.755   5.605   6.232  0.2483 -0.1638  0.1541
  181ILE    HD1 2778   3.863   5.619   6.207  0.0829 -0.9461 -1.0824
  181ILE    HD2 2779   3.722   5.705   6.268 -1.6354 -0.1439 -1.4489
  181ILE    HD3 2780   3.760   5.541   6.323 -1.3672 -1.9678 -0.9593
  181ILE      C 2781   3.406   5.654   5.848  0.2471 -0.5659  0.4882
  181ILE      O 2782   3.427   5.765   5.789  0.7063 -0.5332 -0.2906
  182GLY      N 2783   3.284   5.609   5.867  0.3546 -0.0995 -0.0116
  182GLY     HN 2784   3.269   5.515   5.896 -0.9950 -0.0646 -0.5580
  182GLY     CA 2785   3.161   5.681   5.824 -0.5074  0.4495 -0.0380
  182GLY    HA1 2786   3.159   5.778   5.870 -1.3973 -0.4961  2.0111
  182GLY    HA2 2787   3.073   5.629   5.857 -0.5157  0.4380 -0.0758
  182GLY      C 2788   3.134   5.706   5.677  0.0337  0.1019 -0.5359
  182GLY      O 2789   3.205   5.647   5.593  0.7581 -0.1562 -0.0065
  183PRO      N 2790   3.041   5.785   5.633  0.0205  0.2388 -0.2237
  183PRO     CD 2791   2.948   5.865   5.720  0.0029  0.3744  0.7795
  183PRO    HD1 2792   3.003   5.922   5.798  1.3229  1.8709 -1.1203
  183PRO    HD2 2793   2.874   5.796   5.765  0.0462 -0.3551 -0.2303
  183PRO     CA 2794   3.008   5.797   5.492  0.2332 -0.6588  0.0417
  183PRO     HA 2795   2.982   5.700   5.452 -1.3300  0.6525 -2.3632
  183PRO     CB 2796   2.882   5.894   5.482  0.1407  0.5829 -0.7273
  183PRO    HB1 2797   2.792   5.831   5.469 -0.6008  1.8718 -2.0383
  183PRO    HB2 2798   2.889   5.969   5.401 -2.1789  0.6127 -0.9599
  183PRO     CG 2799   2.882   5.967   5.624  0.6881 -0.1834 -0.4779
  183PRO    HG1 2800   2.780   6.005   5.647  0.7054  1.3919 -2.7282
  183PRO    HG2 2801   2.951   6.054   5.618  0.4188  0.0703  0.0006
  183PRO      C 2802   3.119   5.848   5.398 -0.4332  0.4232 -0.1584
  183PRO      O 2803   3.127   5.791   5.287 -0.0245 -0.1961 -0.5307
  184LEU      N 2804   3.197   5.955   5.425 -0.3806  0.2671 -0.4257
  184LEU     HN 2805   3.218   5.999   5.512 -0.5061 -0.1030 -0.2091
  184LEU     CA 2806   3.290   6.008   5.327  0.0386  0.2771  0.2850
  184LEU     HA 2807   3.229   6.029   5.241  2.9652 -2.8594 -2.8392
  184LEU     CB 2808   3.350   6.139   5.374 -0.2838  0.2830 -0.2201
  184LEU    HB1 2809   3.430   6.118   5.448 -1.5106 -0.6841  0.8768
  184LEU    HB2 2810   3.386   6.188   5.281 -2.2713  0.4048 -0.9721
  184LEU     CG 2811   3.257   6.239   5.438  0.3294  0.1796 -0.0517
  184LEU     HG 2812   3.215   6.198   5.532  1.1855  0.1280  0.3163
  184LEU    CD1 2813   3.327   6.369   5.485 -0.3627 -0.2713 -0.5735
  184LEU   HD11 2814   3.364   6.433   5.403 -0.4934  0.3957 -0.1195
  184LEU   HD12 2815   3.252   6.428   5.543 -0.7676 -0.6458 -0.7067
  184LEU   HD13 2816   3.413   6.352   5.553 -0.7690  1.6916  0.5038
  184LEU    CD2 2817   3.138   6.265   5.336 -0.4208  0.2332  0.2317
  184LEU   HD21 2818   3.174   6.319   5.246  0.4234  0.0399  0.4481
  184LEU   HD22 2819   3.090   6.170   5.305 -0.0294  0.3825 -0.8789
  184LEU   HD23 2820   3.074   6.345   5.381 -0.1879  3.1933 -4.0787
  184LEU      C 2821   3.392   5.914   5.283 -1.3427  0.2137  0.4266
  184LEU      O 2822   3.417   5.893   5.167  0.1626  0.9838  0.0112
  185ALA      N 2823   3.459   5.853   5.383  0.4637  0.1488 -0.4192
  185ALA     HN 2824   3.446   5.882   5.478 -0.3574  1.4319 -0.9029
  185ALA     CA 2825   3.554   5.754   5.360 -0.0974 -0.4549  0.9359
  185ALA     HA 2826   3.632   5.793   5.296 -0.2938 -4.0413 -1.8760
  185ALA     CB 2827   3.611   5.715   5.497  0.3980  0.0770 -0.5765
  185ALA    HB1 2828   3.701   5.651   5.492  0.8658  0.7496 -0.9790
  185ALA    HB2 2829   3.650   5.798   5.560  0.9465 -0.5305 -0.1073
  185ALA    HB3 2830   3.534   5.661   5.555  1.2395 -0.4079  0.1186
  185ALA      C 2831   3.503   5.630   5.282 -0.2482 -0.6004  0.9901
  185ALA      O 2832   3.573   5.578   5.193  0.7274 -0.3647  0.3493
  186ASN      N 2833   3.385   5.564   5.321 -0.8327 -0.2395 -0.2434
  186ASN     HN 2834   3.332   5.598   5.399 -0.2023  0.5792 -0.1547
  186ASN     CA 2835   3.320   5.453   5.246  0.1044 -0.8540 -0.6889
  186ASN     HA 2836   3.395   5.375   5.240  2.1630  0.8009  1.6272
  186ASN     CB 2837   3.202   5.390   5.318  0.3774  0.1050  1.3099
  186ASN    HB1 2838   3.127   5.459   5.362 -0.3310  0.4069 -0.2954
  186ASN    HB2 2839   3.151   5.321   5.248  0.0475  1.2797  0.3469
  186ASN     CG 2840   3.252   5.300   5.434 -0.4981  0.2509  0.0717
  186ASN    OD1 2841   3.297   5.187   5.408 -0.4245  0.5857  0.0954
  186ASN    ND2 2842   3.232   5.343   5.560 -0.3885 -0.6087 -0.1039
  186ASN   HD21 2843   3.240   5.281   5.638 -1.0050  2.6627  2.8115
  186ASN   HD22 2844   3.221   5.441   5.576  1.3348 -0.1780 -1.2136
  186ASN      C 2845   3.282   5.495   5.102 -0.1573  0.1510  0.9759
  186ASN      O 2846   3.284   5.414   5.010  0.1741 -0.2038 -0.1158
  187THR      N 2847   3.247   5.625   5.081  0.4858 -0.3807  0.1077
  187THR     HN 2848   3.222   5.694   5.148  1.2928  0.1770 -0.1457
  187THR     CA 2849   3.220   5.669   4.946  0.0359 -0.2500  0.5748
  187THR     HA 2850   3.148   5.596   4.913 -0.2812 -0.5574  1.8612
  187THR     CB 2851   3.149   5.804   4.944 -0.3742 -0.9368  0.4029
  187THR     HB 2852   3.213   5.880   4.992 -1.4158  0.2293 -0.0146
  187THR    OG1 2853   3.022   5.810   5.009  0.1289 -0.6039 -0.1822
  187THR    HG1 2854   3.050   5.786   5.098  0.4033 -0.1101 -0.1282
  187THR    CG2 2855   3.112   5.849   4.801  0.0777  0.0017  0.4906
  187THR   HG21 2856   3.041   5.935   4.800 -1.6540 -1.3797  0.9592
  187THR   HG22 2857   3.196   5.881   4.736 -0.6249  0.9043  0.0010
  187THR   HG23 2858   3.067   5.762   4.750 -0.1390  1.2070 -1.4594
  187THR      C 2859   3.350   5.674   4.870  0.4044  0.0763 -0.9891
  187THR      O 2860   3.354   5.639   4.753  0.8502  0.1131 -0.1301
  188LEU      N 2861   3.457   5.715   4.936 -0.4349  0.4367  0.1594
  188LEU     HN 2862   3.453   5.733   5.034  0.4688 -1.0065  0.5033
  188LEU     CA 2863   3.593   5.713   4.881  0.0046 -0.3994 -0.3824
  188LEU     HA 2864   3.588   5.759   4.783  0.2811  0.0139 -0.2027
  188LEU     CB 2865   3.698   5.788   4.964  0.4624  0.4761 -0.0054
  188LEU    HB1 2866   3.697   5.758   5.071  0.4853  0.7879  0.0826
  188LEU    HB2 2867   3.799   5.768   4.922  0.6218  1.0467  0.0984
  188LEU     CG 2868   3.683   5.943   4.961 -0.3526 -0.3436  0.3604
  188LEU     HG 2869   3.575   5.969   4.962 -0.0329  1.5788 -2.7222
  188LEU    CD1 2870   3.754   6.016   5.079  0.5547 -0.4043 -0.7128
  188LEU   HD11 2871   3.863   6.001   5.087  0.5360 -0.2426 -0.0289
  188LEU   HD12 2872   3.734   6.126   5.074 -0.5403 -0.5132  0.5590
  188LEU   HD13 2873   3.701   5.987   5.172 -0.7101  1.8299 -0.6522
  188LEU    CD2 2874   3.730   5.992   4.820 -0.0852 -0.3645 -0.7400
  188LEU   HD21 2875   3.659   6.063   4.772  0.0134  0.1596 -0.1139
  188LEU   HD22 2876   3.837   6.021   4.811 -0.0861  0.1677  0.7336
  188LEU   HD23 2877   3.716   5.909   4.747 -0.6529 -1.9278  1.0883
  188LEU      C 2878   3.645   5.579   4.850 -0.6917 -0.4074  0.0157
  188LEU      O 2879   3.699   5.560   4.740  0.4176 -0.1341  0.0684
  189VAL      N 2880   3.629   5.477   4.936  0.6542  0.5391 -0.6134
  189VAL     HN 2881   3.590   5.501   5.025  1.0299 -1.1254  0.0380
  189VAL     CA 2882   3.659   5.336   4.913 -0.1275  0.4804  0.3566
  189VAL     HA 2883   3.764   5.327   4.890 -0.3226 -0.9281 -0.1010
  189VAL     CB 2884   3.627   5.247   5.041  0.7665 -0.0920 -0.0047
  189VAL     HB 2885   3.529   5.274   5.085  1.2935  0.0836  1.1070
  189VAL    CG1 2886   3.638   5.092   5.023 -0.6769 -0.1456 -0.2320
  189VAL   HG11 2887   3.632   5.040   5.121 -2.0617  0.2023 -0.1056
  189VAL   HG12 2888   3.557   5.045   4.963  0.0570 -1.3441 -0.3142
  189VAL   HG13 2889   3.727   5.083   4.957  1.5407  0.5045  2.5034
  189VAL    CG2 2890   3.731   5.287   5.145 -0.0225 -0.1778 -0.6259
  189VAL   HG21 2891   3.720   5.396   5.158  1.3685  0.1010 -1.6178
  189VAL   HG22 2892   3.716   5.243   5.246 -0.4101  4.8605  1.8272
  189VAL   HG23 2893   3.832   5.258   5.109  0.4986  0.9551 -0.1056
  189VAL      C 2894   3.578   5.278   4.792 -0.1227 -1.2922 -0.1019
  189VAL      O 2895   3.630   5.208   4.705 -0.3248  0.0377 -0.3122
  190THR      N 2896   3.451   5.321   4.783  0.5458 -0.4851  0.0180
  190THR     HN 2897   3.409   5.377   4.854 -0.5182  0.7401 -1.5070
  190THR     CA 2898   3.370   5.286   4.670 -0.1452  0.4279  0.2174
  190THR     HA 2899   3.373   5.179   4.656 -2.4166  0.2812  0.4906
  190THR     CB 2900   3.227   5.340   4.683  0.1508 -0.2333  0.9846
  190THR     HB 2901   3.231   5.451   4.688  1.8266 -0.2844  1.3344
  190THR    OG1 2902   3.160   5.308   4.803 -0.7413  0.2429  0.4986
  190THR    HG1 2903   3.205   5.353   4.875  1.2173 -3.3746  1.7754
  190THR    CG2 2904   3.132   5.295   4.570  0.0483 -0.0504  0.5475
  190THR   HG21 2905   3.159   5.351   4.479  0.8777 -1.7601 -0.3035
  190THR   HG22 2906   3.148   5.189   4.540  0.8428 -0.1814  1.3805
  190THR   HG23 2907   3.023   5.303   4.589 -0.5454 -2.5944 -1.2349
  190THR      C 2908   3.429   5.348   4.540  0.1906 -0.4957  0.0794
  190THR      O 2909   3.436   5.279   4.444  0.1464  0.5025  0.0863
  191LEU      N 2910   3.478   5.479   4.529  0.2884 -0.1864 -0.3122
  191LEU     HN 2911   3.470   5.540   4.608 -0.7716 -1.9834  1.0410
  191LEU     CA 2912   3.537   5.532   4.409 -0.7855  0.4377 -0.1186
  191LEU     HA 2913   3.481   5.504   4.321 -0.6016  1.4474 -0.5766
  191LEU     CB 2914   3.543   5.687   4.418  0.2565  0.4374 -0.2695
  191LEU    HB1 2915   3.617   5.706   4.498  2.9454 -2.7217 -1.7430
  191LEU    HB2 2916   3.591   5.724   4.325 -0.1605  0.3527 -0.5231
  191LEU     CG 2917   3.413   5.766   4.438  0.1607 -0.5443 -0.0317
  191LEU     HG 2918   3.367   5.734   4.534 -0.4255  1.4860  0.4157
  191LEU    CD1 2919   3.445   5.913   4.451 -0.4194  0.4745 -0.4660
  191LEU   HD11 2920   3.352   5.973   4.450 -1.8330 -1.5964  0.3397
  191LEU   HD12 2921   3.507   5.926   4.542 -0.6422  1.9799 -0.5052
  191LEU   HD13 2922   3.496   5.959   4.363  2.3661  2.1803  1.8482
  191LEU    CD2 2923   3.324   5.733   4.318 -0.3307  0.0177 -0.2917
  191LEU   HD21 2924   3.300   5.625   4.307  2.3891 -1.0679  2.7826
  191LEU   HD22 2925   3.234   5.797   4.313 -0.4537 -0.0003  1.2129
  191LEU   HD23 2926   3.379   5.757   4.225 -1.6664 -0.5647 -1.2661
  191LEU      C 2927   3.672   5.478   4.386  0.1258 -0.6364 -0.0423
  191LEU      O 2928   3.701   5.453   4.272  0.1907  0.0599  0.0365
  192GLU      N 2929   3.759   5.453   4.485 -0.3146 -0.5607 -0.5127
  192GLU     HN 2930   3.732   5.481   4.577  1.0235  1.0553 -0.5665
  192GLU     CA 2931   3.893   5.391   4.477  0.3901  0.7304  0.1377
  192GLU     HA 2932   3.966   5.448   4.422  0.5031  0.6002  0.1540
  192GLU     CB 2933   3.949   5.379   4.620 -0.3070  0.7194 -0.1175
  192GLU    HB1 2934   3.870   5.348   4.691  0.3213  0.2804  0.4088
  192GLU    HB2 2935   4.033   5.307   4.608 -0.1029  1.1449 -1.4723
  192GLU     CG 2936   4.004   5.518   4.680 -0.0376 -0.0104  0.0368
  192GLU    HG1 2937   4.050   5.579   4.599 -0.5654 -0.1857 -0.4101
  192GLU    HG2 2938   3.923   5.592   4.698  1.2710  0.9688  2.2626
  192GLU     CD 2939   4.093   5.496   4.802 -0.0816  1.2800  0.2893
  192GLU    OE1 2940   4.047   5.428   4.901 -0.1533 -0.4291 -0.4801
  192GLU    OE2 2941   4.201   5.552   4.798 -0.0425 -0.2795  0.0288
  192GLU      C 2942   3.874   5.245   4.419 -0.5345 -0.4644 -0.1347
  192GLU      O 2943   3.943   5.202   4.326 -1.0773 -0.0605 -0.1415
  193ALA      N 2944   3.773   5.168   4.469  0.0749 -0.0670  0.5093
  193ALA     HN 2945   3.732   5.206   4.551 -0.1466  0.1106  0.3163
  193ALA     CA 2946   3.730   5.040   4.415  0.4675  0.2377 -0.7199
  193ALA     HA 2947   3.806   4.964   4.415 -1.3166 -1.6504 -1.8434
  193ALA     CB 2948   3.614   4.979   4.495  0.5069  0.5699 -0.4473
  193ALA    HB1 2949   3.516   5.032   4.491 -0.0829 -0.4614  0.1083
  193ALA    HB2 2950   3.587   4.881   4.451  4.0628  0.7104 -3.4922
  193ALA    HB3 2951   3.636   4.969   4.603 -2.3226 -2.3111 -0.0178
  193ALA      C 2952   3.681   5.045   4.273 -0.2981  0.1052  0.1928
  193ALA      O 2953   3.729   4.968   4.190 -0.7475 -0.7548  0.1565
  194LEU      N 2954   3.597   5.143   4.240 -0.2823  0.2125 -0.5304
  194LEU     HN 2955   3.564   5.201   4.314  0.0757 -0.7484  0.4083
  194LEU     CA 2956   3.556   5.165   4.104  0.3314 -0.6851  0.5571
  194LEU     HA 2957   3.521   5.069   4.070  0.3834 -0.7059  0.5636
  194LEU     CB 2958   3.433   5.250   4.103  0.5500 -0.2583  0.3608
  194LEU    HB1 2959   3.353   5.208   4.167  0.8824 -1.0251  0.2874
  194LEU    HB2 2960   3.457   5.354   4.133  1.3809 -0.3376  0.0006
  194LEU     CG 2961   3.368   5.268   3.958 -0.2729 -0.5614 -0.0603
  194LEU     HG 2962   3.444   5.311   3.889  1.3475 -1.6536  0.9595
  194LEU    CD1 2963   3.336   5.136   3.894 -0.3267  0.2615  0.0479
  194LEU   HD11 2964   3.421   5.076   3.856 -2.0302 -1.5459 -1.1228
  194LEU   HD12 2965   3.259   5.085   3.956 -0.0176  0.7520  0.8506
  194LEU   HD13 2966   3.291   5.172   3.799 -1.3409  2.0493  1.1526
  194LEU    CD2 2967   3.246   5.358   3.963 -0.7669  0.0365  0.0594
  194LEU   HD21 2968   3.279   5.458   4.000  3.2534 -1.5681  1.3184
  194LEU   HD22 2969   3.206   5.359   3.859 -0.2491  0.0103 -0.1406
  194LEU   HD23 2970   3.171   5.312   4.031 -0.2252 -1.3679 -0.2648
  194LEU      C 2971   3.674   5.202   4.011  0.3991  0.7888 -0.0195
  194LEU      O 2972   3.679   5.168   3.894 -0.1680 -0.1985 -0.1714
  195CYS      N 2973   3.766   5.284   4.063 -0.0340  0.0529 -0.8417
  195CYS     HN 2974   3.744   5.330   4.149 -2.4635 -1.3561 -0.6051
  195CYS     CA 2975   3.884   5.328   3.996 -0.2906 -0.2204  0.1533
  195CYS     HA 2976   3.848   5.368   3.903 -2.6982 -0.9254  0.7098
  195CYS     CB 2977   3.952   5.439   4.074  0.3432 -0.2090 -0.2418
  195CYS    HB1 2978   3.873   5.516   4.086  0.7263  0.6269 -2.6220
  195CYS    HB2 2979   3.971   5.398   4.176  1.6614  0.9181  0.0031
  195CYS     SG 2980   4.090   5.519   3.994  0.0610 -0.3166  0.1826
  195CYS    HG1 2981   4.173   5.416   3.996  1.2994  0.6348 -0.1733
  195CYS      C 2982   3.988   5.218   3.963  0.4368  0.4469 -0.2959
  195CYS      O 2983   4.037   5.208   3.847 -0.0972  0.2005  0.2742
  196GLY      N 2984   4.013   5.120   4.059 -1.0461  0.2638  0.5462
  196GLY     HN 2985   3.972   5.141   4.148 -2.5396  1.6877 -0.4252
  196GLY     CA 2986   4.084   4.996   4.029  0.3212  0.0563 -0.2349
  196GLY    HA1 2987   4.065   4.941   4.120 -3.1204  0.7346 -0.4154
  196GLY    HA2 2988   4.190   5.008   4.012  0.3292  0.0814 -0.1697
  196GLY      C 2989   4.033   4.914   3.921  0.8564  0.2304  0.4092
  196GLY      O 2990   4.108   4.892   3.825  0.3119 -0.4107 -0.5453
  197MET      N 2991   3.900   4.872   3.923  0.2170 -0.3597 -0.3986
  197MET     HN 2992   3.837   4.886   3.999  0.7549 -1.1836  0.2116
  197MET     CA 2993   3.838   4.800   3.814 -0.4108 -0.0106  0.1167
  197MET     HA 2994   3.892   4.707   3.802  2.6138  1.5501  0.4361
  197MET     CB 2995   3.688   4.760   3.844  0.1379 -0.7287 -0.7327
  197MET    HB1 2996   3.639   4.850   3.886  1.2590 -0.1026 -0.7140
  197MET    HB2 2997   3.636   4.735   3.749 -1.9235 -0.5421  0.2969
  197MET     CG 2998   3.680   4.646   3.941 -0.0050 -0.7983 -0.2723
  197MET    HG1 2999   3.729   4.552   3.909 -1.4285 -2.0320  0.9876
  197MET    HG2 3000   3.742   4.673   4.029 -1.1747 -0.6180  0.5232
  197MET     SD 3001   3.499   4.619   3.984  0.3796  0.1700  0.0746
  197MET     CE 3002   3.461   4.459   3.924 -0.0393 -0.4104  0.1603
  197MET    HE1 3003   3.423   4.465   3.820  1.5071  1.2462 -0.3533
  197MET    HE2 3004   3.549   4.390   3.928  2.0076  1.9440 -1.5683
  197MET    HE3 3005   3.376   4.423   3.985  0.3474  0.5101  1.2834
  197MET      C 3006   3.847   4.867   3.682  0.2553 -0.3525 -0.1439
  197MET      O 3007   3.887   4.811   3.581  1.1404 -0.2697  0.3183
  198LEU      N 3008   3.801   4.995   3.675 -0.3430 -0.3526  0.4172
  198LEU     HN 3009   3.762   5.053   3.747 -1.1118 -0.0088 -0.2585
  198LEU     CA 3010   3.797   5.063   3.545 -0.4364  0.6935  0.0320
  198LEU     HA 3011   3.745   5.005   3.469 -1.5475  1.6211  0.0566
  198LEU     CB 3012   3.719   5.203   3.548  0.0079  0.1668 -0.3262
  198LEU    HB1 3013   3.759   5.261   3.634 -2.9895 -0.9767  2.0424
  198LEU    HB2 3014   3.746   5.268   3.462 -0.7430  2.4103  1.0434
  198LEU     CG 3015   3.565   5.201   3.570 -0.2211 -0.1898  0.2426
  198LEU     HG 3016   3.547   5.162   3.673 -1.2464  0.1770  0.2125
  198LEU    CD1 3017   3.521   5.344   3.589  0.4112  0.6305  0.1456
  198LEU   HD11 3018   3.578   5.389   3.673  0.6824  1.7584 -0.6219
  198LEU   HD12 3019   3.532   5.415   3.505  1.8605  1.7283  1.2118
  198LEU   HD13 3020   3.413   5.349   3.615  0.4323  1.0440  0.1572
  198LEU    CD2 3021   3.480   5.149   3.458  0.5137  0.5000 -0.6906
  198LEU   HD21 3022   3.511   5.209   3.370  0.3344  2.1980  0.3540
  198LEU   HD22 3023   3.503   5.042   3.437  2.5230  0.4217  1.5137
  198LEU   HD23 3024   3.369   5.159   3.460  0.6733  2.6621 -0.6880
  198LEU      C 3025   3.938   5.085   3.494 -0.1884  0.6183 -0.5217
  198LEU      O 3026   3.971   5.054   3.379  0.3022 -0.2388  0.1776
  199GLY      N 3027   4.028   5.138   3.578 -0.4655 -0.2561 -0.8667
  199GLY     HN 3028   3.994   5.171   3.666  0.0698 -0.2420 -0.6605
  199GLY     CA 3029   4.161   5.165   3.539 -0.0372  1.1946 -0.3772
  199GLY    HA1 3030   4.194   5.220   3.625  0.1112 -3.9269  3.2516
  199GLY    HA2 3031   4.160   5.228   3.451  2.1817  0.8925 -0.6648
  199GLY      C 3032   4.251   5.050   3.515 -0.7407 -0.1054  0.3434
  199GLY      O 3033   4.339   5.048   3.427  0.1509  0.1864 -0.1333
  200LEU      N 3034   4.233   4.943   3.584 -0.1194  0.3842 -0.7527
  200LEU     HN 3035   4.170   4.953   3.660  0.9256 -1.6725  0.4895
  200LEU     CA 3036   4.292   4.817   3.552 -0.6522  1.0161 -0.2652
  200LEU     HA 3037   4.400   4.822   3.559 -0.4147 -1.9930 -0.3580
  200LEU     CB 3038   4.241   4.705   3.651 -0.5289 -0.1686 -0.8219
  200LEU    HB1 3039   4.269   4.728   3.756  0.0179  0.4456 -1.0960
  200LEU    HB2 3040   4.130   4.694   3.653 -0.5545  0.1298 -0.4396
  200LEU     CG 3041   4.307   4.560   3.639  0.3168 -0.6086  0.0826
  200LEU     HG 3042   4.281   4.530   3.535 -0.1422  0.1507 -0.0293
  200LEU    CD1 3043   4.454   4.550   3.683  0.1000  0.3845  0.5223
  200LEU   HD11 3044   4.488   4.446   3.669  3.0528  1.2731  0.4193
  200LEU   HD12 3045   4.519   4.623   3.630 -0.2901  1.4010  1.3966
  200LEU   HD13 3046   4.466   4.570   3.792 -0.0385 -0.9706  0.8044
  200LEU    CD2 3047   4.218   4.460   3.719  0.1985 -0.5947  0.2202
  200LEU   HD21 3048   4.110   4.468   3.691 -0.1095  0.2750  1.5536
  200LEU   HD22 3049   4.239   4.354   3.693 -2.3422 -0.9565 -0.6951
  200LEU   HD23 3050   4.236   4.489   3.825  1.0112 -0.2193 -0.0226
  200LEU      C 3051   4.256   4.762   3.416  0.3754  0.3444  0.0620
  200LEU      O 3052   4.327   4.694   3.342 -0.1792  0.5319  0.0039
  201ALA      N 3053   4.130   4.782   3.374 -0.0998 -0.0101  0.2386
  201ALA     HN 3054   4.075   4.838   3.436  0.5505 -0.7245  1.5141
  201ALA     CA 3055   4.082   4.744   3.240  0.7434 -0.1891  0.0895
  201ALA     HA 3056   4.118   4.644   3.221 -0.1894 -0.4285 -0.5153
  201ALA     CB 3057   3.928   4.729   3.238 -0.3088  0.1937  0.5831
  201ALA    HB1 3058   3.878   4.828   3.248 -0.5932  0.1200 -0.0952
  201ALA    HB2 3059   3.895   4.695   3.138  0.3792  0.3493  0.2995
  201ALA    HB3 3060   3.901   4.658   3.319 -1.2591 -1.3512 -1.0352
  201ALA      C 3061   4.127   4.838   3.127  0.0424 -0.1173 -0.4702
  201ALA      O 3062   4.144   4.794   3.011 -0.1323 -0.0789 -0.3661
  202VAL      N 3063   4.148   4.965   3.163 -0.6788 -0.0470  0.0607
  202VAL     HN 3064   4.123   5.000   3.254 -0.5972 -1.8010  0.7990
  202VAL     CA 3065   4.210   5.063   3.075 -0.2397 -0.2076 -0.0486
  202VAL     HA 3066   4.165   5.066   2.977  1.4853 -1.1675 -0.9154
  202VAL     CB 3067   4.209   5.204   3.135 -0.1559 -0.0356  0.0006
  202VAL     HB 3068   4.239   5.200   3.242  0.7379 -2.8260 -0.2955
  202VAL    CG1 3069   4.309   5.307   3.070 -0.0180  0.8697  0.5475
  202VAL   HG11 3070   4.308   5.316   2.959 -0.9781  0.0504  0.4735
  202VAL   HG12 3071   4.277   5.408   3.101  1.1966  1.1595  0.9275
  202VAL   HG13 3072   4.412   5.301   3.111  0.0140  0.0114  0.3655
  202VAL    CG2 3073   4.070   5.254   3.094  0.1366 -0.6771  0.3162
  202VAL   HG21 3074   3.989   5.193   3.139 -1.0181  1.1709  0.8664
  202VAL   HG22 3075   4.057   5.360   3.126  1.7247  0.1432 -1.5270
  202VAL   HG23 3076   4.048   5.260   2.985  0.1266  0.4603  0.3654
  202VAL      C 3077   4.356   5.008   3.050 -0.5641  0.1135 -0.5760
  202VAL      O 3078   4.399   4.997   2.937 -0.1494  0.2551 -0.7566
  203ALA      N 3079   4.431   4.976   3.157  0.5245 -0.4803  0.4723
  203ALA     HN 3080   4.394   4.988   3.249 -0.2085 -0.9614  0.2518
  203ALA     CA 3081   4.571   4.938   3.158  0.2321 -0.3631  0.6288
  203ALA     HA 3082   4.632   5.014   3.113  1.1495  0.3893  3.0063
  203ALA     CB 3083   4.625   4.925   3.295 -0.1715  0.2005 -0.0700
  203ALA    HB1 3084   4.604   5.021   3.346  2.9675 -0.0268  1.9800
  203ALA    HB2 3085   4.565   4.853   3.356 -0.8710  0.5023 -0.3985
  203ALA    HB3 3086   4.733   4.897   3.298  0.1183  0.7096 -2.9710
  203ALA      C 3087   4.584   4.803   3.077 -0.7113  0.2376 -0.1301
  203ALA      O 3088   4.675   4.774   2.999  0.3963  0.1975 -0.1440
  204ALA      N 3089   4.486   4.709   3.098  0.2370 -0.3693  0.3739
  204ALA     HN 3090   4.419   4.726   3.169  1.3891 -0.8769  1.6243
  204ALA     CA 3091   4.471   4.596   3.015  0.2120 -0.2046  0.1907
  204ALA     HA 3092   4.560   4.536   3.014 -0.5111 -1.3589  1.7143
  204ALA     CB 3093   4.353   4.508   3.062 -0.3027  0.2327 -0.3736
  204ALA    HB1 3094   4.337   4.419   2.997 -1.1689  0.3134 -0.2935
  204ALA    HB2 3095   4.364   4.477   3.168  0.0129 -0.6127 -0.6415
  204ALA    HB3 3096   4.259   4.568   3.065 -0.0639  0.5661  0.5769
  204ALA      C 3097   4.444   4.630   2.866 -0.0610  0.0430 -0.3601
  204ALA      O 3098   4.502   4.566   2.777 -0.6012  0.3413  0.2742
  205CYS      N 3099   4.356   4.727   2.835 -0.3857  0.1458  0.9929
  205CYS     HN 3100   4.318   4.784   2.908 -2.9516 -0.3641  0.1551
  205CYS     CA 3101   4.344   4.776   2.694  0.7277 -1.1274 -1.0521
  205CYS     HA 3102   4.336   4.687   2.633  1.6308 -0.5484 -2.0431
  205CYS     CB 3103   4.221   4.881   2.679 -0.0186  0.1617  0.9973
  205CYS    HB1 3104   4.127   4.834   2.644 -0.7113  0.9390  1.7723
  205CYS    HB2 3105   4.193   4.912   2.782 -1.3572  1.9390  0.1480
  205CYS     SG 3106   4.257   5.038   2.593 -0.2736 -0.3657 -0.0626
  205CYS      C 3107   4.476   4.833   2.631  0.2715 -0.2683 -0.4026
  205CYS      O 3108   4.511   4.798   2.519  0.1981 -0.3162  0.9832
  206LEU      N 3109   4.551   4.914   2.709 -0.4203  0.0376 -0.3855
  206LEU     HN 3110   4.518   4.922   2.802  1.9794  1.9220  0.3840
  206LEU     CA 3111   4.681   4.957   2.665 -0.1369  0.4387  0.0374
  206LEU     HA 3112   4.669   5.008   2.570 -0.5037  0.3303  0.0260
  206LEU     CB 3113   4.737   5.059   2.763  0.0808  0.2275 -0.3220
  206LEU    HB1 3114   4.735   5.020   2.867 -3.0014  1.3855  0.1584
  206LEU    HB2 3115   4.843   5.084   2.741  0.2889 -0.2930  0.0760
  206LEU     CG 3116   4.658   5.193   2.759 -0.4171 -0.5652 -0.2644
  206LEU     HG 3117   4.549   5.171   2.755 -0.0030 -2.7673 -1.0234
  206LEU    CD1 3118   4.683   5.268   2.888 -0.0325 -0.9087  0.5431
  206LEU   HD11 3119   4.780   5.323   2.896 -1.1406  0.9819  1.7459
  206LEU   HD12 3120   4.602   5.342   2.907  0.1387 -0.3057 -0.9259
  206LEU   HD13 3121   4.683   5.190   2.967 -1.1498 -3.3188 -1.6988
  206LEU    CD2 3122   4.702   5.269   2.630 -0.3018  0.4220  0.4622
  206LEU   HD21 3123   4.667   5.221   2.537 -0.5121 -1.0728  1.2736
  206LEU   HD22 3124   4.656   5.370   2.631  2.0291  1.5772  2.5227
  206LEU   HD23 3125   4.813   5.274   2.637 -0.0388 -3.2413  0.8859
  206LEU      C 3126   4.782   4.848   2.634  0.0379  0.1059 -0.1245
  206LEU      O 3127   4.845   4.843   2.529  0.2858 -0.2197  0.5260
  207ILE      N 3128   4.795   4.747   2.728  0.1901 -0.0790 -0.3818
  207ILE     HN 3129   4.735   4.752   2.807 -1.1532  2.9014 -1.4205
  207ILE     CA 3130   4.883   4.628   2.720  0.1824 -0.0902 -0.4851
  207ILE     HA 3131   4.983   4.667   2.705  0.9911 -1.9040 -0.0972
  207ILE     CB 3132   4.886   4.546   2.846 -0.2035 -0.2963 -0.0818
  207ILE     HB 3133   4.782   4.527   2.880  0.4033 -1.5693  1.1783
  207ILE    CG2 3134   4.945   4.405   2.827  0.1227 -0.3096 -0.4680
  207ILE   HG21 3135   4.958   4.366   2.930  0.3181  1.2960  0.1357
  207ILE   HG22 3136   4.890   4.338   2.757  1.3756  0.1240 -1.9045
  207ILE   HG23 3137   5.048   4.421   2.789  1.3700 -0.6857  2.5344
  207ILE    CG1 3138   4.972   4.625   2.946 -0.3502 -0.6620  0.6102
  207ILE   HG11 3139   5.074   4.637   2.903 -1.1516  0.4175 -1.1342
  207ILE   HG12 3140   4.924   4.725   2.954 -1.2527 -0.5208 -3.7285
  207ILE     CD 3141   4.986   4.568   3.086  0.0695  0.5057  0.2833
  207ILE    HD1 3142   5.010   4.460   3.085 -0.6049  0.3473 -1.5902
  207ILE    HD2 3143   5.051   4.638   3.143  0.2610  0.0451  0.6361
  207ILE    HD3 3144   4.889   4.590   3.135  0.7970  1.3242  1.4130
  207ILE      C 3145   4.854   4.546   2.591 -0.6088  0.6894 -0.1762
  207ILE      O 3146   4.952   4.523   2.522  0.7696  0.0490  0.2848
  208TYR      N 3147   4.720   4.519   2.557  0.0968  0.3167  0.1236
  208TYR     HN 3148   4.648   4.553   2.617  0.4808 -0.8713  1.2921
  208TYR     CA 3149   4.677   4.452   2.434 -0.7254  0.2077 -0.3176
  208TYR     HA 3150   4.749   4.373   2.419 -2.7161 -2.1927  1.7386
  208TYR     CB 3151   4.541   4.379   2.448 -0.9531 -0.0992 -0.3501
  208TYR    HB1 3152   4.544   4.351   2.555 -0.1358  0.3281 -0.2536
  208TYR    HB2 3153   4.452   4.443   2.427 -0.9119 -0.6518 -2.4518
  208TYR     CG 3154   4.547   4.255   2.356  0.5064  0.1827  0.2726
  208TYR    CD1 3155   4.564   4.127   2.412 -0.0019 -0.1263  0.4356
  208TYR    HD1 3156   4.558   4.115   2.519 -2.3473 -0.4143  0.3425
  208TYR    CE1 3157   4.574   4.008   2.333  0.4006 -0.1879 -0.1589
  208TYR    HE1 3158   4.596   3.907   2.365  2.0659 -0.0749 -0.8344
  208TYR     CZ 3159   4.576   4.032   2.192  0.1067 -0.3616 -0.8101
  208TYR     OH 3160   4.564   3.922   2.105 -0.1219  0.3690  0.6534
  208TYR     HH 3161   4.536   3.962   2.022  1.5825 -0.3355 -0.3102
  208TYR    CD2 3162   4.544   4.266   2.217  0.1689 -0.5980 -0.2412
  208TYR    HD2 3163   4.531   4.360   2.166  2.4728  0.0347  0.2688
  208TYR    CE2 3164   4.570   4.155   2.138  0.0247  0.2035  1.4595
  208TYR    HE2 3165   4.575   4.170   2.032  0.7144 -0.3157  1.4164
  208TYR      C 3166   4.691   4.542   2.315  0.4048 -0.0126 -0.3374
  208TYR      O 3167   4.737   4.488   2.211  0.5374  0.0145 -0.1979
  209ALA      N 3168   4.664   4.671   2.313 -0.3613  0.0580  0.0244
  209ALA     HN 3169   4.622   4.723   2.387 -0.6050 -0.1079  0.0047
  209ALA     CA 3170   4.705   4.764   2.212  0.1515  0.6316  0.3537
  209ALA     HA 3171   4.656   4.741   2.118 -1.5117  2.6284  0.6630
  209ALA     CB 3172   4.664   4.908   2.244 -0.2760  0.5996  0.1656
  209ALA    HB1 3173   4.557   4.899   2.274 -1.3197 -0.3343 -3.3523
  209ALA    HB2 3174   4.722   4.944   2.332  0.5356 -1.9058  0.7283
  209ALA    HB3 3175   4.665   4.982   2.161 -1.0250  0.9761  0.4828
  209ALA      C 3176   4.846   4.749   2.164  0.7282  0.4964  1.0166
  209ALA      O 3177   4.874   4.743   2.047  0.1955 -0.1446  0.5262
  210ARG      N 3178   4.938   4.754   2.266  0.4147  0.0338  0.2433
  210ARG     HN 3179   4.894   4.764   2.356  0.3390  1.5419  0.0641
  210ARG     CA 3180   5.080   4.741   2.251  0.2209 -0.3281 -0.8962
  210ARG     HA 3181   5.114   4.810   2.175  0.1352  1.3028  0.4746
  210ARG     CB 3182   5.150   4.785   2.377  0.6143  0.7614  0.7227
  210ARG    HB1 3183   5.121   4.714   2.458  1.6527  1.8013  2.0647
  210ARG    HB2 3184   5.257   4.767   2.356 -0.1070 -2.6096 -0.8517
  210ARG     CG 3185   5.121   4.932   2.411 -0.1626  0.1475 -0.2095
  210ARG    HG1 3186   5.185   4.986   2.338  0.8618 -0.6319  0.0827
  210ARG    HG2 3187   5.016   4.969   2.412 -0.7498 -1.4211  1.3030
  210ARG     CD 3188   5.173   4.971   2.551 -0.0665  0.0369 -0.0979
  210ARG    HD1 3189   5.165   5.074   2.593 -0.6737 -1.2251  3.2476
  210ARG    HD2 3190   5.118   4.923   2.635 -1.5237  1.3051 -0.2794
  210ARG     NE 3191   5.317   4.937   2.557  0.0471 -0.8507  0.4002
  210ARG     HE 3192   5.349   4.847   2.586 -2.9575 -2.0060  0.4882
  210ARG     CZ 3193   5.409   5.024   2.514  0.9683 -0.3316 -0.7789
  210ARG    NH1 3194   5.384   5.145   2.471 -0.5197 -0.2562  0.0979
  210ARG   HH11 3195   5.462   5.205   2.457 -2.1973  2.4350  1.4020
  210ARG   HH12 3196   5.290   5.181   2.468 -0.4039  0.3154  2.0829
  210ARG    NH2 3197   5.536   4.987   2.508  0.2197  0.0100 -0.6517
  210ARG   HH21 3198   5.601   5.054   2.474  0.9608  0.7327  1.9835
  210ARG   HH22 3199   5.573   4.897   2.529 -0.7821 -0.7764 -2.0920
  210ARG      C 3200   5.125   4.595   2.209 -0.1142 -0.6628 -0.3244
  210ARG      O 3201   5.213   4.578   2.128 -0.2546 -1.0896 -0.0773
  211CYS      N 3202   5.070   4.487   2.261  0.3359  0.4136  0.3841
  211CYS     HN 3203   5.004   4.494   2.335 -0.5473 -1.1400 -0.2063
  211CYS     CA 3204   5.086   4.351   2.219 -0.9714 -0.4597 -0.4480
  211CYS     HA 3205   5.191   4.326   2.230 -1.3565 -1.9095  0.1878
  211CYS     CB 3206   4.998   4.248   2.291 -0.1814 -0.0816 -0.5319
  211CYS    HB1 3207   4.891   4.264   2.267 -0.3960  0.4306  0.6860
  211CYS    HB2 3208   5.016   4.144   2.256  1.3763  0.6115 -1.9189
  211CYS     SG 3209   5.029   4.243   2.472 -0.2625  0.1727 -0.3326
  211CYS      C 3210   5.059   4.329   2.071  0.2765  0.6458 -0.5755
  211CYS      O 3211   5.132   4.254   2.008 -0.0390  0.0484  0.0338
  212THR      N 3212   4.956   4.395   2.020  0.6285  0.3414 -0.1297
  212THR     HN 3213   4.912   4.457   2.084  2.9784 -0.4253  2.4121
  212THR     CA 3214   4.911   4.378   1.877  0.0883 -0.6083  0.2914
  212THR     HA 3215   4.944   4.279   1.850 -0.3609 -0.5871 -0.3601
  212THR     CB 3216   4.760   4.379   1.848 -0.7667 -0.2185  0.2428
  212THR     HB 3217   4.723   4.299   1.916  2.6141 -0.1278  2.4328
  212THR    OG1 3218   4.741   4.347   1.712  0.1797 -0.6825  0.3998
  212THR    HG1 3219   4.806   4.400   1.665  1.4025 -0.4751  2.2101
  212THR    CG2 3220   4.688   4.512   1.874 -0.0454  0.6478  0.0697
  212THR   HG21 3221   4.580   4.497   1.890 -0.0874  0.0346 -0.6997
  212THR   HG22 3222   4.735   4.555   1.965  0.3974 -1.4342  0.8660
  212THR   HG23 3223   4.686   4.589   1.794  0.6629  0.7630  0.1543
  212THR      C 3224   4.979   4.482   1.785  0.2152 -0.3808  0.1637
  212THR      O 3225   4.962   4.480   1.665  0.2286  0.7661  0.4246
  213ARG      N 3226   5.061   4.573   1.840  0.3955  0.2450 -0.1210
  213ARG     HN 3227   5.086   4.570   1.936 -0.3317  1.1307  0.1060
  213ARG     CA 3228   5.138   4.667   1.761  0.6343  0.4365 -0.0974
  213ARG     HA 3229   5.068   4.714   1.693 -0.3558 -2.1332 -1.0048
  213ARG     CB 3230   5.194   4.773   1.861 -0.0763 -0.2586  0.3228
  213ARG    HB1 3231   5.102   4.799   1.917  1.1487  0.3943  2.1365
  213ARG    HB2 3232   5.276   4.729   1.923  0.7305 -2.4851 -2.1272
  213ARG     CG 3233   5.242   4.902   1.803 -0.0454  0.2522  0.5224
  213ARG    HG1 3234   5.253   4.976   1.885  0.5006  1.2334 -0.3896
  213ARG    HG2 3235   5.338   4.883   1.749 -0.5253 -0.4437 -0.1020
  213ARG     CD 3236   5.142   4.973   1.707 -0.6900  0.8151 -0.1781
  213ARG    HD1 3237   5.130   4.908   1.618  0.2695  0.8996 -0.3747
  213ARG    HD2 3238   5.051   5.008   1.761  0.4826  0.3394  2.2765
  213ARG     NE 3239   5.229   5.085   1.665 -0.5080  0.1992  0.3008
  213ARG     HE 3240   5.313   5.105   1.715  1.4887  0.0999 -2.6930
  213ARG     CZ 3241   5.194   5.172   1.568 -0.4849 -0.1385  0.5930
  213ARG    NH1 3242   5.078   5.165   1.502  0.3567 -0.5389 -0.3950
  213ARG   HH11 3243   5.040   5.245   1.456  0.9518  0.9393  1.5631
  213ARG   HH12 3244   5.016   5.094   1.536  0.8419 -0.3545  0.9027
  213ARG    NH2 3245   5.271   5.272   1.550 -0.3332 -0.6139 -0.0737
  213ARG   HH21 3246   5.243   5.348   1.492 -2.9126 -0.1171  1.6551
  213ARG   HH22 3247   5.365   5.274   1.584  0.5311 -1.0476 -2.2618
  213ARG      C 3248   5.250   4.605   1.670 -0.0388 -0.4056  0.8733
  213ARG      O 3249   5.270   4.669   1.564  0.5655  0.3092 -0.5556
  214PRO      N 3250   5.325   4.498   1.692 -0.2799 -0.2003  0.3524
  214PRO     CD 3251   5.350   4.440   1.822 -0.4824 -0.1375 -0.2424
  214PRO    HD1 3252   5.272   4.361   1.833  0.7632 -1.2826  0.8170
  214PRO    HD2 3253   5.358   4.516   1.902  2.5319  0.6163 -1.1459
  214PRO     CA 3254   5.422   4.455   1.587  0.3292  0.1103  0.2556
  214PRO     HA 3255   5.483   4.536   1.551 -1.5040  0.7382 -1.6589
  214PRO     CB 3256   5.514   4.356   1.659  0.4854 -0.3638  0.2920
  214PRO    HB1 3257   5.616   4.363   1.616  0.4302  2.4646  0.4485
  214PRO    HB2 3258   5.481   4.250   1.652  0.5847 -0.3711 -0.0591
  214PRO     CG 3259   5.497   4.402   1.803 -0.7823  0.0067 -0.1436
  214PRO    HG1 3260   5.563   4.489   1.826  1.7253 -1.9608  0.6152
  214PRO    HG2 3261   5.513   4.319   1.875  1.2383 -0.1219 -0.6570
  214PRO      C 3262   5.362   4.393   1.465  0.2034 -0.3524 -1.0445
  214PRO    OT1 3263   5.430   4.354   1.371  0.0201 -0.1054  0.1365
  214PRO    OT2 3264   5.236   4.379   1.471 -0.0109  0.2498 -0.2843
  215GLY      N 3265   1.824   4.266   1.692  0.2944 -0.2299 -1.0917
  215GLY    HT1 3266   1.807   4.287   1.792  0.1843 -2.1214 -0.6810
  215GLY    HT2 3267   1.770   4.326   1.626 -2.9293 -1.3054  0.3814
  215GLY    HT3 3268   1.928   4.271   1.686  0.2714 -0.0000 -1.3084
  215GLY     CA 3269   1.806   4.120   1.681  0.6132  0.1326  0.4270
  215GLY    HA1 3270   1.871   4.089   1.601  0.7535 -2.1308  1.3459
  215GLY    HA2 3271   1.700   4.107   1.660  0.3830  2.1879  0.0982
  215GLY      C 3272   1.835   4.055   1.808 -0.4089 -0.6468  0.6512
  215GLY      O 3273   1.852   4.119   1.909 -0.4736  0.0423 -0.2555
  216TRP      N 3274   1.851   3.923   1.804 -0.0279 -0.1653 -0.1149
  216TRP     HN 3275   1.823   3.876   1.720 -0.8804  1.4248 -0.7679
  216TRP     CA 3276   1.886   3.838   1.913 -0.3712 -0.6786  0.0116
  216TRP     HA 3277   1.830   3.853   2.004 -0.1148  1.0736 -0.0837
  216TRP     CB 3278   1.856   3.687   1.880 -0.5408 -0.5320  0.5861
  216TRP    HB1 3279   1.749   3.673   1.855 -0.6142  0.5881  0.1738
  216TRP    HB2 3280   1.923   3.661   1.795  0.1965  0.6591  0.7769
  216TRP     CG 3281   1.891   3.586   1.979  1.2707 -0.0853  0.1875
  216TRP    CD1 3282   2.016   3.522   1.989 -0.5157  0.2351  0.0459
  216TRP    HD1 3283   2.103   3.542   1.929  1.1984 -2.0911  1.6196
  216TRP    NE1 3284   2.021   3.444   2.101  0.6999  0.5033  0.5776
  216TRP    HE1 3285   2.092   3.380   2.124  1.6108  0.6436 -1.5963
  216TRP    CE2 3286   1.897   3.432   2.157  0.1424 -0.5521  0.1242
  216TRP    CD2 3287   1.810   3.515   2.078 -0.2302 -0.0609  0.3441
  216TRP    CE3 3288   1.670   3.515   2.109 -0.7168  0.1647  0.3950
  216TRP    HE3 3289   1.609   3.586   2.055 -0.9103  1.2074  1.9289
  216TRP    CZ3 3290   1.622   3.448   2.220  0.3962 -0.5053 -0.0599
  216TRP    HZ3 3291   1.521   3.456   2.258  1.3056 -0.8070  2.6680
  216TRP    CZ2 3292   1.845   3.353   2.256 -0.1257  0.1482 -0.3020
  216TRP    HZ2 3293   1.911   3.300   2.323 -1.9593 -0.0457  1.4467
  216TRP    CH2 3294   1.707   3.367   2.291  0.7339  0.0582 -0.4630
  216TRP    HH2 3295   1.676   3.320   2.384  0.8386  1.7200  0.4604
  216TRP      C 3296   2.034   3.873   1.941 -0.6374  0.2879  0.1786
  216TRP      O 3297   2.120   3.833   1.860 -0.4055  0.1611  0.0982
  217LEU      N 3298   2.070   3.931   2.059  0.3559  0.1571  0.2618
  217LEU     HN 3299   1.999   3.935   2.129 -0.2855 -2.5569 -0.1068
  217LEU     CA 3300   2.201   3.963   2.102 -0.3297 -0.0464 -0.1385
  217LEU     HA 3301   2.187   3.983   2.207  2.8821 -0.4914  0.4904
  217LEU     CB 3302   2.308   3.849   2.104 -0.2182  0.2147  0.1086
  217LEU    HB1 3303   2.327   3.813   2.001  0.1273 -0.2287  0.3256
  217LEU    HB2 3304   2.403   3.877   2.153 -0.7999 -0.6493  1.8059
  217LEU     CG 3305   2.265   3.724   2.176 -0.1606  0.1877 -0.3509
  217LEU     HG 3306   2.155   3.714   2.171 -0.4237  2.2892  0.0088
  217LEU    CD1 3307   2.321   3.594   2.117 -0.6765  0.2472  0.3756
  217LEU   HD11 3308   2.303   3.593   2.007  1.3836  1.4590 -0.0158
  217LEU   HD12 3309   2.431   3.591   2.130 -0.4731  1.7573 -0.6951
  217LEU   HD13 3310   2.280   3.500   2.161 -0.1784  0.0594  0.4430
  217LEU    CD2 3311   2.292   3.739   2.332  0.4304 -0.3311 -0.2057
  217LEU   HD21 3312   2.399   3.760   2.354  0.2847  0.3441 -0.1098
  217LEU   HD22 3313   2.228   3.823   2.366  2.1234  0.9105  0.0644
  217LEU   HD23 3314   2.255   3.647   2.381 -0.6513  0.6041  0.7854
  217LEU      C 3315   2.263   4.097   2.039 -0.2663  0.4624 -0.7629
  217LEU      O 3316   2.384   4.115   2.018 -0.2679 -0.0102  0.4643
  218ASP      N 3317   2.176   4.197   2.009 -0.0705 -0.1898 -0.6701
  218ASP     HN 3318   2.081   4.199   2.039  0.0172  2.8484 -0.2083
  218ASP     CA 3319   2.215   4.328   1.963  0.0336 -0.2796 -0.1587
  218ASP     HA 3320   2.320   4.341   1.944 -0.0219  1.3736  0.5477
  218ASP     CB 3321   2.133   4.353   1.828  0.3882 -0.1674  0.5239
  218ASP    HB1 3322   2.023   4.338   1.831  0.4660 -1.2689 -0.9298
  218ASP    HB2 3323   2.162   4.452   1.787 -1.0055  0.0785  0.1019
  218ASP     CG 3324   2.174   4.261   1.721  0.7312  0.3002  0.2556
  218ASP    OD1 3325   2.292   4.225   1.711 -0.5599  0.3136  0.2753
  218ASP    OD2 3326   2.088   4.233   1.636 -0.3057 -0.8144  0.9413
  218ASP      C 3327   2.179   4.444   2.059  0.5548 -1.0233 -0.0807
  218ASP      O 3328   2.187   4.559   2.020  0.5674  1.1026  0.0790
  219ASP      N 3329   2.125   4.413   2.178 -0.4862  0.2036  0.5926
  219ASP     HN 3330   2.136   4.318   2.206  1.5066 -0.6646 -2.7393
  219ASP     CA 3331   2.037   4.503   2.265 -0.2514 -0.2031  0.6330
  219ASP     HA 3332   1.958   4.539   2.202  2.3903  2.5421 -1.3966
  219ASP     CB 3333   1.984   4.420   2.388 -0.1022  0.0240  0.0965
  219ASP    HB1 3334   2.060   4.368   2.451 -0.5306 -0.8651 -0.0967
  219ASP    HB2 3335   1.937   4.490   2.460 -0.4795 -1.6072  1.5106
  219ASP     CG 3336   1.884   4.316   2.341  0.1550  0.4152 -0.0346
  219ASP    OD1 3337   1.866   4.297   2.216  0.0421 -0.7297 -0.1095
  219ASP    OD2 3338   1.833   4.241   2.424 -0.4741  0.4474 -0.4810
  219ASP      C 3339   2.096   4.632   2.312  0.3186 -0.3752 -0.3230
  219ASP      O 3340   2.032   4.739   2.294  0.7183  0.1119  0.1380
  220HSD      N 3341   2.219   4.628   2.362 -0.4865  0.4452  0.8436
  220HSD     HN 3342   2.270   4.542   2.367  0.2041  0.7941  0.0069
  220HSD     CA 3343   2.277   4.751   2.426 -0.5087  0.2777  0.3837
  220HSD     HA 3344   2.255   4.837   2.364  3.6027  2.1556  1.1838
  220HSD     CB 3345   2.231   4.759   2.575  0.5986  0.2048 -0.2932
  220HSD    HB1 3346   2.258   4.669   2.633 -1.6676 -0.3381  0.0177
  220HSD    HB2 3347   2.273   4.854   2.613  0.1294  0.2408  0.1564
  220HSD    ND1 3348   1.994   4.867   2.562 -0.0810 -0.2205 -0.8622
  220HSD    HD1 3349   2.009   4.925   2.481 -1.8125  0.4652 -0.7323
  220HSD     CG 3350   2.082   4.763   2.603 -0.4350 -0.9037  0.4396
  220HSD    CE1 3351   1.870   4.833   2.602  0.8184  0.3771 -0.1457
  220HSD    HE1 3352   1.788   4.906   2.600 -0.5489 -1.0832  0.2537
  220HSD    NE2 3353   1.866   4.715   2.664  0.1848  0.3451  0.5729
  220HSD    CD2 3354   1.997   4.677   2.667  0.3062 -0.0431  0.4605
  220HSD    HD2 3355   2.016   4.573   2.692 -0.2687  0.0895  1.4997
  220HSD      C 3356   2.423   4.756   2.427 -0.3288 -0.5039 -0.0692
  220HSD      O 3357   2.480   4.866   2.458 -0.2021  0.4599  0.4527
  221TYR      N 3358   2.501   4.643   2.399  0.2195 -0.0629  0.0808
  221TYR     HN 3359   2.461   4.554   2.378  1.0384  0.2920 -3.9270
  221TYR     CA 3360   2.646   4.634   2.400  0.2330  0.1933  0.1078
  221TYR     HA 3361   2.671   4.634   2.505 -1.2945 -2.7642  0.5943
  221TYR     CB 3362   2.697   4.496   2.346  0.2747  0.4847  0.8361
  221TYR    HB1 3363   2.664   4.416   2.416  1.4713  0.4223  1.3546
  221TYR    HB2 3364   2.642   4.472   2.253 -1.0855 -1.3909  2.0479
  221TYR     CG 3365   2.846   4.474   2.325 -0.0238  0.3651  0.6246
  221TYR    CD1 3366   2.936   4.492   2.424  0.0558 -0.4553  0.3140
  221TYR    HD1 3367   2.895   4.540   2.512  0.2514  1.4721 -0.5929
  221TYR    CE1 3368   3.074   4.474   2.408  0.3064 -0.4706 -0.0394
  221TYR    HE1 3369   3.136   4.513   2.487  0.1158  0.0914 -0.1565
  221TYR     CZ 3370   3.120   4.427   2.279 -0.3449 -0.2576 -0.2941
  221TYR     OH 3371   3.258   4.403   2.237 -0.0805 -0.4665  0.4162
  221TYR     HH 3372   3.263   4.393   2.141  2.2219  0.6848  0.3437
  221TYR    CD2 3373   2.891   4.417   2.200  0.3774  0.1652 -0.8508
  221TYR    HD2 3374   2.820   4.398   2.121 -1.5454 -1.7745  1.1782
  221TYR    CE2 3375   3.028   4.383   2.188 -0.4243  0.8042  0.0380
  221TYR    HE2 3376   3.054   4.342   2.092 -2.4036 -0.8586  0.1122
  221TYR      C 3377   2.714   4.748   2.323  0.4932  0.3398 -0.2712
  221TYR      O 3378   2.801   4.820   2.373  0.1153 -0.1536 -0.0712
  222HSD      N 3379   2.670   4.773   2.198 -0.6074 -0.2294 -0.3527
  222HSD     HN 3380   2.591   4.727   2.156  1.1860 -0.2514 -4.1470
  222HSD     CA 3381   2.733   4.864   2.099 -0.0623 -0.8635 -0.0851
  222HSD     HA 3382   2.837   4.840   2.113  0.1916  1.7497  4.0905
  222HSD     CB 3383   2.691   4.831   1.958 -0.6222  0.1573  0.4917
  222HSD    HB1 3384   2.585   4.814   1.930 -0.7322 -1.0515  1.5166
  222HSD    HB2 3385   2.722   4.916   1.893  1.1780 -1.6163 -1.1040
  222HSD    ND1 3386   2.705   4.579   1.917  0.8964  0.4344 -0.4900
  222HSD    HD1 3387   2.623   4.547   1.964 -1.4302  1.0129 -3.7591
  222HSD     CG 3388   2.756   4.706   1.907 -0.2511  0.0238 -0.4192
  222HSD    CE1 3389   2.767   4.500   1.827 -0.2067  0.1865  0.6010
  222HSD    HE1 3390   2.733   4.398   1.811 -1.7260  0.7370  0.0663
  222HSD    NE2 3391   2.848   4.571   1.755  0.6329 -0.4245  0.3512
  222HSD    CD2 3392   2.842   4.699   1.806  0.1572  0.6106 -0.0731
  222HSD    HD2 3393   2.892   4.778   1.751 -0.6345  0.8751 -0.4384
  222HSD      C 3394   2.706   5.016   2.127  0.0646  0.4226 -0.3119
  222HSD      O 3395   2.794   5.097   2.097 -0.1319 -0.0152  0.5125
  223ASP      N 3396   2.592   5.053   2.198  0.1215  0.2736  0.0785
  223ASP     HN 3397   2.518   4.987   2.205  1.2476 -1.0242  0.4198
  223ASP     CA 3398   2.563   5.187   2.243  0.8624 -0.7956 -0.3548
  223ASP     HA 3399   2.570   5.256   2.160 -0.5350  0.3382  0.4203
  223ASP     CB 3400   2.413   5.204   2.285 -1.1489  0.2577  0.2156
  223ASP    HB1 3401   2.400   5.127   2.364  1.2997  0.7502  1.1820
  223ASP    HB2 3402   2.377   5.301   2.325 -1.4720 -0.2664  1.2575
  223ASP     CG 3403   2.320   5.172   2.173  0.8717 -0.3301 -0.2158
  223ASP    OD1 3404   2.201   5.131   2.194 -0.8095  0.4237  0.0554
  223ASP    OD2 3405   2.368   5.167   2.062  0.1944 -0.2368  0.3973
  223ASP      C 3406   2.662   5.232   2.353  0.2065  0.0445 -0.2926
  223ASP      O 3407   2.720   5.337   2.345  0.1667 -0.2103  0.0204
  224LEU      N 3408   2.701   5.140   2.445 -0.3373  0.5643 -0.0258
  224LEU     HN 3409   2.662   5.050   2.432 -0.5858  0.4383  1.3967
  224LEU     CA 3410   2.821   5.169   2.532  0.2411 -0.1334  0.8758
  224LEU     HA 3411   2.803   5.260   2.587  1.1508 -0.9931  2.6899
  224LEU     CB 3412   2.854   5.056   2.639  0.4786  0.7339  0.1539
  224LEU    HB1 3413   2.866   4.960   2.585 -1.2814 -1.1793  2.8929
  224LEU    HB2 3414   2.935   5.081   2.711 -1.1686 -0.7494  2.6627
  224LEU     CG 3415   2.735   5.047   2.741 -0.3114  0.1686  0.1915
  224LEU     HG 3416   2.649   5.018   2.677 -1.0926  2.4352  0.1284
  224LEU    CD1 3417   2.729   4.922   2.833 -0.1405  0.3188 -0.4469
  224LEU   HD11 3418   2.754   4.953   2.937 -0.4499 -0.3901 -0.1506
  224LEU   HD12 3419   2.626   4.883   2.842 -0.3376  0.8964 -0.1350
  224LEU   HD13 3420   2.791   4.838   2.794 -1.7647 -1.5890  0.8565
  224LEU    CD2 3421   2.688   5.177   2.816  0.3332  0.0145  0.4220
  224LEU   HD21 3422   2.765   5.227   2.879  0.6262  0.2303 -0.1033
  224LEU   HD22 3423   2.661   5.245   2.733 -2.3946  0.5146  1.6218
  224LEU   HD23 3424   2.601   5.151   2.880 -0.0572 -1.8772 -0.8022
  224LEU      C 3425   2.946   5.190   2.453  0.5811 -0.2622  0.0785
  224LEU      O 3426   3.025   5.270   2.494 -0.1127  0.5178  0.4417
  225LEU      N 3427   2.966   5.125   2.339  0.5082  0.7250  0.1746
  225LEU     HN 3428   2.901   5.064   2.294  2.8432  0.0549 -2.5796
  225LEU     CA 3429   3.084   5.156   2.253 -0.3830  0.2186  0.2015
  225LEU     HA 3430   3.168   5.161   2.320 -0.1322  0.0166 -0.0971
  225LEU     CB 3431   3.113   5.047   2.141  0.2432  0.4512  0.0479
  225LEU    HB1 3432   3.032   5.040   2.064  1.2317 -1.7251 -0.8867
  225LEU    HB2 3433   3.212   5.066   2.096  0.1271 -1.0511 -0.9312
  225LEU     CG 3434   3.121   4.894   2.185  0.3318 -0.2988 -0.0214
  225LEU     HG 3435   3.018   4.858   2.205  0.0975 -1.7079 -3.1641
  225LEU    CD1 3436   3.170   4.805   2.075  0.3081  0.4106  0.4102
  225LEU   HD11 3437   3.123   4.830   1.978  2.4757  0.5375 -0.6813
  225LEU   HD12 3438   3.280   4.810   2.059 -0.0973  0.8846 -2.7697
  225LEU   HD13 3439   3.137   4.701   2.096 -0.8894  0.2883 -1.8587
  225LEU    CD2 3440   3.208   4.867   2.307 -0.0786 -1.0387  0.4642
  225LEU   HD21 3441   3.312   4.900   2.287  0.0135 -1.3089  0.5020
  225LEU   HD22 3442   3.171   4.926   2.394 -0.7432  0.2180 -0.6177
  225LEU   HD23 3443   3.204   4.761   2.340 -0.3183 -0.3832  2.7255
  225LEU      C 3444   3.084   5.292   2.183  0.1152 -1.4491 -0.5176
  225LEU      O 3445   3.185   5.367   2.176  0.6975 -1.3328 -0.2388
  226THR      N 3446   2.969   5.334   2.121 -0.1384 -0.2220 -0.1724
  226THR     HN 3447   2.882   5.287   2.137 -0.5690  0.5876 -0.1204
  226THR     CA 3448   2.975   5.452   2.031 -0.2274  0.2170  0.4992
  226THR     HA 3449   3.069   5.476   1.983 -0.0385  0.3102  0.9108
  226THR     CB 3450   2.874   5.447   1.914 -0.6913  0.2388  0.2155
  226THR     HB 3451   2.879   5.536   1.847 -5.0181 -0.0411 -0.7772
  226THR    OG1 3452   2.736   5.436   1.945 -0.3124 -0.5291 -0.0686
  226THR    HG1 3453   2.692   5.521   1.939 -1.4504 -1.1196 -0.3479
  226THR    CG2 3454   2.906   5.326   1.835  0.1860  0.5849  0.9877
  226THR   HG21 3455   2.827   5.302   1.761 -0.2674 -0.4209  1.7677
  226THR   HG22 3456   3.003   5.325   1.782  0.1483  2.6943  0.7617
  226THR   HG23 3457   2.912   5.231   1.892  1.6518 -0.1832 -0.3982
  226THR      C 3458   2.946   5.579   2.103  0.2361 -0.1165  0.2457
  226THR      O 3459   2.971   5.687   2.046  1.0264 -0.1301  0.4533
  227VAL      N 3460   2.894   5.569   2.230  0.5959 -0.2154  0.2237
  227VAL     HN 3461   2.868   5.479   2.263  0.1221 -0.2425 -0.2158
  227VAL     CA 3462   2.867   5.680   2.318  0.0506 -1.0955  0.0797
  227VAL     HA 3463   2.813   5.751   2.257 -0.8054 -1.5764  0.2781
  227VAL     CB 3464   2.773   5.646   2.428  0.5529  0.4803  0.2490
  227VAL     HB 3465   2.696   5.573   2.394  2.7642 -1.9292  0.0723
  227VAL    CG1 3466   2.847   5.578   2.536  0.6792 -0.1774 -0.5664
  227VAL   HG11 3467   2.892   5.486   2.494 -1.4910 -2.0282  0.9605
  227VAL   HG12 3468   2.927   5.644   2.578  0.2288 -0.3022  0.5198
  227VAL   HG13 3469   2.783   5.559   2.625  2.3234 -2.1050  0.2808
  227VAL    CG2 3470   2.693   5.773   2.472 -0.2176 -0.3737 -1.0185
  227VAL   HG21 3471   2.645   5.748   2.569  0.4360 -0.1699 -0.6308
  227VAL   HG22 3472   2.757   5.856   2.510 -0.9156 -1.1424  2.2168
  227VAL   HG23 3473   2.628   5.804   2.388  0.4028  1.2010 -0.9477
  227VAL      C 3474   2.996   5.749   2.361 -1.0897 -0.3857  0.1153
  227VAL      O 3475   3.103   5.682   2.374  0.5211  0.2385 -0.3643
  228SER      N 3476   3.002   5.884   2.380  0.3837 -0.0352 -0.2146
  228SER     HN 3477   2.918   5.938   2.384  0.3550 -0.1676  1.6131
  228SER     CA 3478   3.118   5.956   2.439 -0.5376 -0.3694 -0.1035
  228SER     HA 3479   3.191   5.954   2.359  0.7937  0.1846  1.0619
  228SER     CB 3480   3.099   6.110   2.456  0.4068  0.0251  0.1477
  228SER    HB1 3481   3.191   6.162   2.491  0.3039  2.5190 -2.8429
  228SER    HB2 3482   3.063   6.164   2.366  0.3294 -0.5981 -0.1965
  228SER     OG 3483   3.004   6.139   2.552 -0.0290  0.1456  0.2885
  228SER    HG1 3484   2.920   6.118   2.511  0.3972 -0.2517 -0.3853
  228SER      C 3485   3.166   5.896   2.567  0.4189  1.2793 -0.0109
  228SER      O 3486   3.085   5.836   2.646  0.2280  0.5907  0.3042
  229TRP      N 3487   3.297   5.902   2.597 -0.0640 -0.0441 -0.0982
  229TRP     HN 3488   3.356   5.943   2.528  1.9938 -0.1222  1.5100
  229TRP     CA 3489   3.361   5.849   2.716 -0.4378 -0.0144  0.8060
  229TRP     HA 3490   3.348   5.744   2.694  0.1540  0.2178 -0.7862
  229TRP     CB 3491   3.515   5.867   2.711 -0.2626  1.2471 -0.5045
  229TRP    HB1 3492   3.548   5.955   2.652 -1.8661  1.0641 -1.7395
  229TRP    HB2 3493   3.564   5.882   2.809  0.5577  2.9296 -1.1345
  229TRP     CG 3494   3.593   5.742   2.672 -0.3735  0.2685 -0.5772
  229TRP    CD1 3495   3.631   5.717   2.542 -0.4446  0.4400  0.3726
  229TRP    HD1 3496   3.600   5.781   2.461 -0.9020 -0.0719  0.1334
  229TRP    NE1 3497   3.710   5.605   2.537 -0.1189 -0.5287  0.5959
  229TRP    HE1 3498   3.766   5.569   2.465 -0.1956 -0.8167  0.6810
  229TRP    CE2 3499   3.718   5.552   2.660  0.5500  0.8047 -0.4390
  229TRP    CD2 3500   3.652   5.639   2.752  0.3682  0.8743  0.3501
  229TRP    CE3 3501   3.646   5.602   2.885 -0.3537 -0.8710  0.1473
  229TRP    HE3 3502   3.602   5.671   2.955  2.1743  0.8724  0.1795
  229TRP    CZ3 3503   3.719   5.492   2.930  0.4721 -0.1163 -0.5395
  229TRP    HZ3 3504   3.707   5.465   3.034 -2.1854 -3.3268 -1.4994
  229TRP    CZ2 3505   3.778   5.431   2.705 -0.0914 -0.0604 -0.4329
  229TRP    HZ2 3506   3.833   5.361   2.645 -0.0923  0.1525 -0.6835
  229TRP    CH2 3507   3.790   5.412   2.842 -0.3120  0.0250  0.8622
  229TRP    HH2 3508   3.851   5.328   2.873  0.4955 -0.0783 -0.8486
  229TRP      C 3509   3.303   5.882   2.856  0.5470  0.4500  0.3041
  229TRP      O 3510   3.284   5.791   2.936 -0.1422  0.4097  0.1363
  230PRO      N 3511   3.270   6.007   2.896 -0.0858  0.5369 -0.3037
  230PRO     CD 3512   3.291   6.125   2.818  0.2982  0.0332  0.6679
  230PRO    HD1 3513   3.258   6.111   2.713  3.0772 -3.2185  0.0444
  230PRO    HD2 3514   3.399   6.150   2.814 -0.1505  1.9086 -0.6379
  230PRO     CA 3515   3.220   6.032   3.030 -0.1435 -0.3032 -0.0340
  230PRO     HA 3516   3.292   5.981   3.092  2.2910  0.4664 -2.0513
  230PRO     CB 3517   3.232   6.187   3.043 -0.0191  1.0585  0.4012
  230PRO    HB1 3518   3.329   6.201   3.096  0.0736 -1.0267  0.8412
  230PRO    HB2 3519   3.160   6.239   3.110 -0.5536  1.7056 -0.6501
  230PRO     CG 3520   3.229   6.236   2.894  0.3052  0.0800 -0.5924
  230PRO    HG1 3521   3.294   6.325   2.883  0.1758  0.1530 -0.7598
  230PRO    HG2 3522   3.127   6.272   2.872 -0.5191 -0.1380  2.4112
  230PRO      C 3523   3.073   5.973   3.060 -0.0498  0.1595  0.2382
  230PRO      O 3524   3.027   5.943   3.172 -0.4770  0.3982 -0.4863
  231VAL      N 3525   2.999   5.966   2.943 -0.0040 -0.1597  0.4478
  231VAL     HN 3526   3.040   6.001   2.859 -3.7965 -0.0945 -1.5973
  231VAL     CA 3527   2.865   5.915   2.941  0.4112  0.7429 -0.5390
  231VAL     HA 3528   2.805   5.966   3.016 -1.4239  0.2518 -1.6210
  231VAL     CB 3529   2.792   5.948   2.810 -0.7422 -0.0834 -0.1987
  231VAL     HB 3530   2.846   5.909   2.721  1.6778 -3.6956  2.5716
  231VAL    CG1 3531   2.653   5.875   2.806  0.1252 -0.6564 -1.0905
  231VAL   HG11 3532   2.592   5.902   2.716 -0.9520 -0.1797 -0.2392
  231VAL   HG12 3533   2.659   5.764   2.801 -1.5314 -0.7586 -1.4111
  231VAL   HG13 3534   2.595   5.907   2.895  0.2951  2.2818 -1.9008
  231VAL    CG2 3535   2.766   6.100   2.796 -0.4033 -0.0587 -0.0115
  231VAL   HG21 3536   2.867   6.147   2.789 -0.4817  0.0690 -0.3257
  231VAL   HG22 3537   2.707   6.130   2.707 -2.4005 -2.2210  0.4636
  231VAL   HG23 3538   2.727   6.144   2.890 -2.2912 -1.2211 -0.1970
  231VAL      C 3539   2.864   5.766   2.962 -0.3324  0.8245 -0.6346
  231VAL      O 3540   2.797   5.721   3.051  0.7162  0.4709  0.2243
  232PHE      N 3541   2.947   5.691   2.890 -0.0767  0.0813 -0.3513
  232PHE     HN 3542   2.980   5.731   2.805  0.6371  1.9346  0.7230
  232PHE     CA 3543   2.980   5.553   2.917  0.2293 -0.6604  0.1279
  232PHE     HA 3544   2.892   5.491   2.908  0.3001 -0.6117 -1.0913
  232PHE     CB 3545   3.096   5.509   2.813  0.0117 -0.5288 -0.4284
  232PHE    HB1 3546   3.044   5.468   2.723 -0.8328  1.3034 -0.8164
  232PHE    HB2 3547   3.151   5.602   2.788  1.5817 -0.9476  1.2996
  232PHE     CG 3548   3.199   5.402   2.858  0.3438 -0.1333  0.4596
  232PHE    CD1 3549   3.144   5.269   2.868  0.8407  0.4509  0.0560
  232PHE    HD1 3550   3.045   5.239   2.834  1.1225  1.2468 -1.5553
  232PHE    CE1 3551   3.212   5.166   2.933 -0.9580  0.6628  0.5232
  232PHE    HE1 3552   3.168   5.068   2.943  2.7824 -1.5705 -2.1986
  232PHE     CZ 3553   3.337   5.200   2.998  0.1525  0.3168  0.4087
  232PHE     HZ 3554   3.393   5.125   3.053 -0.9464  0.9511  2.4900
  232PHE    CD2 3555   3.324   5.425   2.917  0.5943  0.4574  0.0638
  232PHE    HD2 3556   3.362   5.526   2.910 -0.6314  0.8651 -1.1985
  232PHE    CE2 3557   3.386   5.324   2.992  0.1345  0.3367  0.4446
  232PHE    HE2 3558   3.482   5.352   3.033  0.2900  2.4803 -1.2035
  232PHE      C 3559   3.022   5.522   3.056  0.0148  0.1203  0.2124
  232PHE      O 3560   2.967   5.437   3.126 -0.3087 -0.1504  0.1921
  233ILE      N 3561   3.117   5.607   3.113  0.1957  0.7354  0.4524
  233ILE     HN 3562   3.153   5.677   3.052  0.3431  0.3524  0.0840
  233ILE     CA 3563   3.154   5.600   3.253 -0.0731  0.0116  0.4214
  233ILE     HA 3564   3.203   5.507   3.277 -2.1669 -0.6634  2.3855
  233ILE     CB 3565   3.253   5.715   3.284  0.1344  0.1982  0.0521
  233ILE     HB 3566   3.211   5.807   3.240  1.2993  1.1171  0.7974
  233ILE    CG2 3567   3.277   5.724   3.437  0.2590  0.1771  0.3167
  233ILE   HG21 3568   3.188   5.752   3.498  1.6557  2.7614  1.3472
  233ILE   HG22 3569   3.303   5.628   3.486  0.7769  0.5253  0.7449
  233ILE   HG23 3570   3.349   5.805   3.463  0.0689  0.5644 -0.3408
  233ILE    CG1 3571   3.393   5.702   3.222  0.3372 -0.3101  0.5285
  233ILE   HG11 3572   3.376   5.687   3.113  0.1050  1.5645  0.2748
  233ILE   HG12 3573   3.443   5.801   3.226 -2.3459  1.1410  0.9366
  233ILE     CD 3574   3.475   5.593   3.273  0.0942 -0.0190  0.2665
  233ILE    HD1 3575   3.572   5.567   3.224  0.3775 -0.3721  0.9986
  233ILE    HD2 3576   3.495   5.607   3.382 -3.0211 -0.1376  0.9377
  233ILE    HD3 3577   3.417   5.498   3.268  0.7399 -0.5629  2.0275
  233ILE      C 3578   3.034   5.615   3.351 -0.2375  0.3689  0.5117
  233ILE      O 3579   3.020   5.539   3.447 -0.2902 -0.2996 -0.2244
  234THR      N 3580   2.948   5.712   3.321  0.0351  0.2365  0.4768
  234THR     HN 3581   2.971   5.774   3.247 -0.5749 -0.6979 -0.5134
  234THR     CA 3582   2.827   5.737   3.398 -0.1944 -0.2120  0.1653
  234THR     HA 3583   2.867   5.753   3.497 -0.9287 -0.2131  0.4654
  234THR     CB 3584   2.761   5.866   3.364 -0.3629 -0.1927 -0.1963
  234THR     HB 3585   2.717   5.866   3.262 -0.9099 -0.2182  0.0389
  234THR    OG1 3586   2.850   5.975   3.380  0.4728 -0.6669  0.1984
  234THR    HG1 3587   2.892   5.986   3.294 -0.1136 -1.4212 -0.1970
  234THR    CG2 3588   2.641   5.893   3.454  0.0872 -0.1258 -0.3627
  234THR   HG21 3589   2.558   5.820   3.447  1.0133 -1.1166 -1.2367
  234THR   HG22 3590   2.664   5.897   3.563  1.1197  0.5287 -0.5858
  234THR   HG23 3591   2.601   5.995   3.434 -0.4374 -0.6598 -2.1419
  234THR      C 3592   2.730   5.622   3.403 -0.3436  0.2986  0.0992
  234THR      O 3593   2.683   5.573   3.509 -1.0896 -0.0923  0.2376
  235LEU      N 3594   2.702   5.566   3.286  0.0314 -0.2853 -0.5346
  235LEU     HN 3595   2.727   5.609   3.199 -0.0266  2.0509  0.5177
  235LEU     CA 3596   2.615   5.451   3.263 -0.4348  0.5197 -0.0658
  235LEU     HA 3597   2.527   5.474   3.321 -0.6745 -1.4951  0.4507
  235LEU     CB 3598   2.593   5.428   3.113  0.0830  0.4120  0.2451
  235LEU    HB1 3599   2.695   5.418   3.070  0.0528  2.1534 -0.2738
  235LEU    HB2 3600   2.536   5.333   3.100 -1.5041  1.3455  0.1827
  235LEU     CG 3601   2.517   5.533   3.033 -0.5304 -0.1082  0.2965
  235LEU     HG 3602   2.548   5.631   3.075 -0.3009 -0.5802  1.2379
  235LEU    CD1 3603   2.557   5.519   2.883 -0.2644 -0.2307  0.9039
  235LEU   HD11 3604   2.522   5.421   2.845 -1.4895 -0.1036  1.6546
  235LEU   HD12 3605   2.511   5.594   2.817  0.0219  0.1089  1.0834
  235LEU   HD13 3606   2.667   5.530   2.875 -0.1622 -1.6772 -0.1247
  235LEU    CD2 3607   2.367   5.526   3.057 -0.1290 -0.0304  0.3657
  235LEU   HD21 3608   2.323   5.425   3.042 -2.6307  1.0840 -0.4469
  235LEU   HD22 3609   2.335   5.559   3.158  0.9643  1.5567  0.2347
  235LEU   HD23 3610   2.319   5.599   2.987  0.1825  1.1335  1.3438
  235LEU      C 3611   2.676   5.328   3.334  0.0934  0.8895  0.1898
  235LEU      O 3612   2.617   5.259   3.419  0.1894 -0.3893 -0.0350
  236ILE      N 3613   2.812   5.295   3.310  0.3617 -0.0009  0.3625
  236ILE     HN 3614   2.873   5.342   3.248  1.0262 -0.8269  0.3688
  236ILE     CA 3615   2.874   5.178   3.373 -0.3123  0.3133 -0.0761
  236ILE     HA 3616   2.802   5.099   3.363 -1.5288  0.9410  2.6212
  236ILE     CB 3617   3.002   5.133   3.297  0.3225  0.8637 -0.2251
  236ILE     HB 3618   2.971   5.143   3.190  0.0038  0.4075 -0.1776
  236ILE    CG2 3619   3.119   5.230   3.321  0.6747 -0.0279 -0.2199
  236ILE   HG21 3620   3.214   5.194   3.277  0.0830 -0.3008 -1.3129
  236ILE   HG22 3621   3.093   5.331   3.283  0.2165 -0.9413 -2.5058
  236ILE   HG23 3622   3.134   5.234   3.431 -0.7141  0.1162 -0.0098
  236ILE    CG1 3623   3.047   4.988   3.331 -0.0219  0.4679 -0.1673
  236ILE   HG11 3624   3.113   4.995   3.420 -2.1122  0.2701  1.4834
  236ILE   HG12 3625   2.959   4.925   3.357 -0.0896  0.6906  0.1410
  236ILE     CD 3626   3.126   4.917   3.215  0.7226 -1.0359  0.0550
  236ILE    HD1 3627   3.057   4.881   3.136  1.3968  3.4208 -2.8811
  236ILE    HD2 3628   3.199   4.979   3.159 -1.3683  0.9553 -0.5920
  236ILE    HD3 3629   3.183   4.831   3.258  2.0471  0.7028  1.9686
  236ILE      C 3630   2.890   5.188   3.528  1.0413 -0.0281 -0.0437
  236ILE      O 3631   2.876   5.100   3.611 -0.3037  0.6613 -0.0327
  237THR      N 3632   2.915   5.311   3.583  0.2672  0.9263  0.2101
  237THR     HN 3633   2.939   5.382   3.517  2.7089  1.2872  1.3742
  237THR     CA 3634   2.908   5.339   3.727 -0.3121  0.1331  0.4761
  237THR     HA 3635   2.979   5.270   3.771 -0.8014 -0.2988  0.5939
  237THR     CB 3636   2.946   5.482   3.750  0.0520 -0.1009 -0.4381
  237THR     HB 3637   2.886   5.552   3.688 -0.1413  0.0231 -0.1127
  237THR    OG1 3638   3.082   5.508   3.718 -0.0408  0.0269  0.6686
  237THR    HG1 3639   3.083   5.519   3.623 -0.6522  1.5256  0.8089
  237THR    CG2 3640   2.927   5.529   3.894 -0.0863  0.1705 -0.0371
  237THR   HG21 3641   2.970   5.631   3.898 -0.4548  0.3709 -0.8897
  237THR   HG22 3642   2.817   5.538   3.907 -0.2001  0.1478 -0.9010
  237THR   HG23 3643   2.975   5.462   3.968  0.5026  0.5343 -0.0869
  237THR      C 3644   2.766   5.318   3.779 -0.0956 -0.1741 -0.1455
  237THR      O 3645   2.739   5.263   3.881  0.0989  0.9184  0.0154
  238GLY      N 3646   2.662   5.377   3.713 -0.2667  0.7344  0.3737
  238GLY     HN 3647   2.680   5.432   3.633  1.1803 -0.8467 -0.4582
  238GLY     CA 3648   2.523   5.368   3.756  0.1197 -0.0059  0.2892
  238GLY    HA1 3649   2.467   5.420   3.680  3.7345  4.1287  0.0414
  238GLY    HA2 3650   2.525   5.401   3.859 -0.4454  1.6126 -0.1931
  238GLY      C 3651   2.474   5.223   3.756 -0.2709  0.3953 -0.1651
  238GLY      O 3652   2.418   5.183   3.854  0.7798  0.5819 -0.1233
  239LEU      N 3653   2.516   5.147   3.654  0.3664  0.8209 -0.6838
  239LEU     HN 3654   2.568   5.182   3.576  3.8707  1.2245  1.5946
  239LEU     CA 3655   2.481   5.008   3.649  0.3820 -0.0278  0.4468
  239LEU     HA 3656   2.374   4.993   3.648  0.2469  0.8615 -0.1468
  239LEU     CB 3657   2.552   4.954   3.518 -0.0675 -0.4998 -0.5508
  239LEU    HB1 3658   2.514   5.003   3.426 -1.4305 -0.0111  0.2384
  239LEU    HB2 3659   2.659   4.982   3.535 -0.5437  0.9221  0.2603
  239LEU     CG 3660   2.532   4.795   3.495 -0.1961 -0.7009 -0.3544
  239LEU     HG 3661   2.579   4.743   3.581  0.8640 -0.7560 -0.9495
  239LEU    CD1 3662   2.383   4.772   3.475 -0.4481 -0.2462 -0.1248
  239LEU   HD11 3663   2.343   4.815   3.381 -0.3189 -0.2625 -0.1882
  239LEU   HD12 3664   2.356   4.664   3.466 -2.3765  0.2620 -1.0548
  239LEU   HD13 3665   2.324   4.818   3.557  3.6004  2.1058  1.7563
  239LEU    CD2 3666   2.610   4.748   3.372 -0.8956 -0.1010  0.3559
  239LEU   HD21 3667   2.576   4.818   3.293  0.2938  1.3331  1.0640
  239LEU   HD22 3668   2.720   4.762   3.378 -0.7578 -0.0184 -1.6955
  239LEU   HD23 3669   2.582   4.644   3.344 -2.4122  0.5409 -0.6338
  239LEU      C 3670   2.536   4.930   3.769  0.7204 -0.3434  0.4175
  239LEU      O 3671   2.471   4.848   3.830 -0.3377  0.3445 -0.4282
  240TYR      N 3672   2.663   4.957   3.800 -0.1032  0.2430 -0.0253
  240TYR     HN 3673   2.710   5.014   3.732 -0.2580 -1.5797 -1.7469
  240TYR     CA 3674   2.739   4.914   3.919  1.2533  0.8274  0.4377
  240TYR     HA 3675   2.751   4.808   3.905 -0.8937  0.8057 -1.8966
  240TYR     CB 3676   2.883   4.958   3.904 -0.1178  0.4994  0.2198
  240TYR    HB1 3677   2.905   4.915   3.804 -3.6573  0.9067 -0.8717
  240TYR    HB2 3678   2.905   5.067   3.895  1.5690  0.0879 -1.3116
  240TYR     CG 3679   2.976   4.910   4.018 -0.0179 -0.3503 -0.0574
  240TYR    CD1 3680   3.059   4.798   4.009 -0.2811 -0.3862  0.1480
  240TYR    HD1 3681   3.055   4.741   3.917  0.6405 -0.2209  0.0022
  240TYR    CE1 3682   3.141   4.749   4.109 -0.0213 -0.5118  0.3788
  240TYR    HE1 3683   3.191   4.653   4.102 -0.8900 -0.9357 -0.3293
  240TYR     CZ 3684   3.140   4.818   4.233 -0.0905 -0.6030 -0.3617
  240TYR     OH 3685   3.229   4.776   4.339 -0.0437  0.0646 -0.1649
  240TYR     HH 3686   3.237   4.856   4.393  1.5058 -1.4110  1.9861
  240TYR    CD2 3687   2.991   4.988   4.134 -0.0879  0.3827  0.4402
  240TYR    HD2 3688   2.936   5.078   4.153  0.7469  0.6269  1.8687
  240TYR    CE2 3689   3.067   4.935   4.241 -0.0969 -0.1481  0.4913
  240TYR    HE2 3690   3.063   4.988   4.335 -1.6946  1.3856 -0.3779
  240TYR      C 3691   2.672   4.946   4.050  0.5061  0.2262 -0.4194
  240TYR      O 3692   2.634   4.861   4.133 -0.5471  0.4656  0.4983
  241LEU      N 3693   2.654   5.076   4.067 -0.3178 -0.0763 -0.1685
  241LEU     HN 3694   2.673   5.136   3.989  1.3410 -2.1081 -1.4482
  241LEU     CA 3695   2.597   5.126   4.193  0.7524  0.2372 -0.1034
  241LEU     HA 3696   2.657   5.088   4.275  0.0485  1.9211  1.2522
  241LEU     CB 3697   2.619   5.279   4.203  0.1546 -0.7870 -0.5863
  241LEU    HB1 3698   2.554   5.309   4.117 -1.6246 -1.3127  0.5229
  241LEU    HB2 3699   2.574   5.327   4.292 -0.8871  0.8261 -1.9172
  241LEU     CG 3700   2.764   5.330   4.191 -0.1197  0.4869 -0.2146
  241LEU     HG 3701   2.812   5.271   4.110 -1.5337  0.0372 -0.7469
  241LEU    CD1 3702   2.771   5.476   4.177  0.4992 -0.5176  0.1391
  241LEU   HD11 3703   2.738   5.526   4.270  1.1945  0.1795  0.0232
  241LEU   HD12 3704   2.869   5.523   4.155 -0.5529  0.6401 -2.4705
  241LEU   HD13 3705   2.701   5.514   4.099 -0.3371  0.1621  1.1927
  241LEU    CD2 3706   2.853   5.276   4.306 -0.2164 -0.4258  0.4664
  241LEU   HD21 3707   2.957   5.290   4.272  0.0701 -0.5385  1.2876
  241LEU   HD22 3708   2.844   5.348   4.390 -0.9242 -1.9433  1.7384
  241LEU   HD23 3709   2.835   5.170   4.331 -3.7630  0.1757  1.0900
  241LEU      C 3710   2.449   5.074   4.219 -0.2033  0.0802 -0.3506
  241LEU      O 3711   2.418   5.033   4.330  0.6998 -0.2754  0.3290
  242VAL      N 3712   2.361   5.055   4.119  0.0358  0.2623  0.1472
  242VAL     HN 3713   2.404   5.068   4.030  1.6895 -0.7481  0.7478
  242VAL     CA 3714   2.242   4.970   4.137  0.4958  0.7289 -0.0132
  242VAL     HA 3715   2.198   5.006   4.228  1.5510 -1.8345  1.6198
  242VAL     CB 3716   2.126   4.982   4.035 -0.6320 -0.5689 -0.8967
  242VAL     HB 3717   2.038   4.927   4.077 -0.0991 -0.6770  0.1145
  242VAL    CG1 3718   2.072   5.128   4.036  0.4331  0.0434  0.1021
  242VAL   HG11 3719   2.154   5.187   3.989  0.5744 -0.0479  0.2360
  242VAL   HG12 3720   1.974   5.142   3.985  0.5242  0.5931  0.0666
  242VAL   HG13 3721   2.072   5.170   4.139  0.4362 -0.9144  0.5030
  242VAL    CG2 3722   2.163   4.939   3.894  1.1686 -0.0000  0.1413
  242VAL   HG21 3723   2.075   4.957   3.829  0.5877  0.1688  0.9726
  242VAL   HG22 3724   2.250   4.990   3.846 -0.9295  1.7750 -2.0253
  242VAL   HG23 3725   2.188   4.830   3.891  2.0716  0.1915  0.3232
  242VAL      C 3726   2.269   4.819   4.177 -0.0202  0.8389  0.4811
  242VAL      O 3727   2.200   4.749   4.255 -0.0025 -0.2886  0.1750
  243THR      N 3728   2.370   4.763   4.113  0.0033 -0.0588  0.2960
  243THR     HN 3729   2.435   4.820   4.063  0.1161 -1.5805 -1.4241
  243THR     CA 3730   2.413   4.624   4.141  0.4269  0.2990 -0.5372
  243THR     HA 3731   2.329   4.557   4.130 -0.4979  1.2304  0.5036
  243THR     CB 3732   2.517   4.573   4.047 -1.2876  0.2833  0.0134
  243THR     HB 3733   2.603   4.643   4.040 -0.8073 -0.2736  0.2881
  243THR    OG1 3734   2.458   4.558   3.919  0.0577 -0.1597 -0.0155
  243THR    HG1 3735   2.441   4.650   3.897  3.4454  1.0865  1.7649
  243THR    CG2 3736   2.583   4.433   4.077  0.1113  0.1857  0.4104
  243THR   HG21 3737   2.638   4.416   4.172  0.3229  0.0328  0.2631
  243THR   HG22 3738   2.507   4.353   4.060 -0.0416  0.0460  1.6947
  243THR   HG23 3739   2.653   4.419   3.992 -0.5274  0.7297 -0.2184
  243THR      C 3740   2.458   4.595   4.286  0.3071  0.2144  0.1815
  243THR      O 3741   2.406   4.504   4.350  0.3149  0.3779  0.4010
  244ASN      N 3742   2.541   4.686   4.345  0.0690 -0.2928  0.2022
  244ASN     HN 3743   2.591   4.750   4.287  2.6959 -1.6947  0.7520
  244ASN     CA 3744   2.558   4.681   4.489  0.2543 -0.3191  0.2338
  244ASN     HA 3745   2.582   4.578   4.510 -0.6773 -0.5104  0.3957
  244ASN     CB 3746   2.671   4.779   4.542  0.1124 -0.9604 -0.1116
  244ASN    HB1 3747   2.644   4.883   4.517 -1.4019 -1.3869 -0.3645
  244ASN    HB2 3748   2.679   4.764   4.652 -1.9785 -2.6868 -0.1230
  244ASN     CG 3749   2.812   4.765   4.482 -0.3562 -0.0733 -0.3770
  244ASN    OD1 3750   2.869   4.864   4.436  0.1700  0.2669 -0.7264
  244ASN    ND2 3751   2.876   4.643   4.484  0.0690 -0.6822 -0.1846
  244ASN   HD21 3752   2.963   4.631   4.436  1.0832  0.3648  1.2774
  244ASN   HD22 3753   2.833   4.566   4.531 -2.5218  0.7348 -0.0830
  244ASN      C 3754   2.434   4.710   4.574 -0.3300  0.7152 -0.5314
  244ASN      O 3755   2.413   4.653   4.685  0.4359  0.1230 -0.3002
  245ALA      N 3756   2.346   4.793   4.516 -0.4113 -0.7011  0.1377
  245ALA     HN 3757   2.377   4.828   4.428 -2.9140 -1.4756 -1.1437
  245ALA     CA 3758   2.213   4.817   4.578 -0.1653 -0.0341  0.4511
  245ALA     HA 3759   2.223   4.844   4.682 -0.7837 -1.3152  0.8612
  245ALA     CB 3760   2.133   4.926   4.500 -0.2740 -0.5078 -0.3849
  245ALA    HB1 3761   2.099   4.883   4.403  0.8010 -2.6741  0.1376
  245ALA    HB2 3762   2.041   4.945   4.558  0.2356  1.0060 -0.0162
  245ALA    HB3 3763   2.196   5.015   4.475 -0.3731 -0.6150 -1.0309
  245ALA      C 3764   2.131   4.695   4.586  0.1588  0.3615  0.0730
  245ALA      O 3765   2.069   4.656   4.686 -0.3883  0.5680 -0.4869
  246LEU      N 3766   2.126   4.613   4.476 -0.3882  0.4995  0.1833
  246LEU     HN 3767   2.172   4.639   4.392 -1.6131 -0.5014 -0.8485
  246LEU     CA 3768   2.056   4.485   4.476 -0.2547 -0.1533  0.1934
  246LEU     HA 3769   1.949   4.491   4.492 -0.1625 -1.0088  1.2035
  246LEU     CB 3770   2.062   4.445   4.328  0.1143  0.4375 -0.3107
  246LEU    HB1 3771   2.160   4.464   4.279  0.7065 -2.5057 -0.4190
  246LEU    HB2 3772   2.029   4.341   4.310 -0.3684  0.7161 -1.1398
  246LEU     CG 3773   1.957   4.529   4.240  0.4633  0.3058 -0.2374
  246LEU     HG 3774   1.955   4.632   4.281 -2.3735  0.5305 -0.7368
  246LEU    CD1 3775   1.999   4.525   4.091 -0.0635 -0.1371 -0.7510
  246LEU   HD11 3776   2.000   4.419   4.058  0.9009  0.4478 -2.7324
  246LEU   HD12 3777   1.925   4.580   4.030 -0.1555  1.2861  0.5769
  246LEU   HD13 3778   2.102   4.565   4.091  0.0244 -0.2216  1.6220
  246LEU    CD2 3779   1.812   4.483   4.261 -0.3886 -0.1369  0.2773
  246LEU   HD21 3780   1.742   4.536   4.193  2.6695  2.5169 -1.0667
  246LEU   HD22 3781   1.817   4.376   4.232  2.2987 -0.0394  0.1444
  246LEU   HD23 3782   1.764   4.490   4.362 -0.3665 -0.6719  0.3269
  246LEU      C 3783   2.112   4.374   4.560  0.0751  0.3871 -0.3679
  246LEU      O 3784   2.031   4.298   4.616  0.1190 -0.2099  0.2324
  247PHE      N 3785   2.246   4.361   4.577  0.2055 -0.4490 -0.2063
  247PHE     HN 3786   2.309   4.398   4.510  1.6095  0.0263  1.3077
  247PHE     CA 3787   2.298   4.276   4.679 -0.8298  0.9179 -0.3670
  247PHE     HA 3788   2.233   4.190   4.670  1.1754 -1.1239  2.8494
  247PHE     CB 3789   2.448   4.235   4.645  0.0995  0.6956 -0.4335
  247PHE    HB1 3790   2.525   4.315   4.649 -0.1780  0.9672 -0.4485
  247PHE    HB2 3791   2.489   4.158   4.714  0.5086 -0.6069 -2.0615
  247PHE     CG 3792   2.450   4.177   4.499  0.5136 -0.1064 -0.4344
  247PHE    CD1 3793   2.544   4.212   4.398 -0.1206 -0.8441 -0.4402
  247PHE    HD1 3794   2.625   4.281   4.417 -0.2687 -1.1267  1.3209
  247PHE    CE1 3795   2.544   4.148   4.272  0.2172 -0.3948  0.1349
  247PHE    HE1 3796   2.603   4.183   4.189 -0.0338 -3.1698 -1.3220
  247PHE     CZ 3797   2.454   4.043   4.251 -0.8559  0.1351 -0.3483
  247PHE     HZ 3798   2.450   3.998   4.152  2.7735 -0.4557 -0.3493
  247PHE    CD2 3799   2.365   4.068   4.474 -1.0869 -1.0195 -0.5560
  247PHE    HD2 3800   2.290   4.046   4.548  0.2684  0.1897  1.2611
  247PHE    CE2 3801   2.361   4.008   4.346  0.4378  0.4300  0.0115
  247PHE    HE2 3802   2.281   3.938   4.330  1.7428 -1.5911  1.7163
  247PHE      C 3803   2.292   4.319   4.824 -0.0878  0.5373  0.1012
  247PHE      O 3804   2.263   4.244   4.918 -0.2307  0.6133  0.5207
  248ALA      N 3805   2.311   4.449   4.854  0.1472 -0.0989  0.0136
  248ALA     HN 3806   2.339   4.507   4.777 -4.6911  0.4572 -1.6681
  248ALA     CA 3807   2.268   4.507   4.978 -0.1674 -0.8675 -0.1621
  248ALA     HA 3808   2.332   4.477   5.060  0.2414  2.8770  1.0831
  248ALA     CB 3809   2.298   4.654   4.970 -0.6149  0.3685  0.1549
  248ALA    HB1 3810   2.285   4.712   5.064 -0.4262 -0.8651  0.9721
  248ALA    HB2 3811   2.405   4.661   4.942 -0.0926  0.3556  2.0105
  248ALA    HB3 3812   2.241   4.697   4.885  0.7260 -0.9137 -1.4641
  248ALA      C 3813   2.127   4.479   5.029 -0.3649  0.2620 -0.2248
  248ALA      O 3814   2.100   4.440   5.143  0.6295  0.0320 -0.1263
  249LEU      N 3815   2.037   4.498   4.934 -0.6518 -0.8305 -0.3157
  249LEU     HN 3816   2.076   4.545   4.855 -2.1805  1.1020 -0.0014
  249LEU     CA 3817   1.901   4.461   4.941 -0.2168 -0.5531 -0.6142
  249LEU     HA 3818   1.857   4.519   5.020 -0.6425  1.1601 -2.0476
  249LEU     CB 3819   1.817   4.505   4.816 -0.5321  0.0788  0.1759
  249LEU    HB1 3820   1.831   4.615   4.806  2.2793 -0.2512 -0.2082
  249LEU    HB2 3821   1.883   4.469   4.734 -1.1323  0.3803 -0.4570
  249LEU     CG 3822   1.674   4.452   4.794 -0.5946  0.1322  0.5650
  249LEU     HG 3823   1.676   4.341   4.805  1.4115 -0.0132 -0.7137
  249LEU    CD1 3824   1.574   4.509   4.897 -0.0954 -0.3397 -0.0495
  249LEU   HD11 3825   1.619   4.499   4.998  0.6896 -0.1868 -0.3764
  249LEU   HD12 3826   1.550   4.614   4.870  0.1965 -0.1537  0.4019
  249LEU   HD13 3827   1.486   4.444   4.879  1.1036 -1.6973 -1.3648
  249LEU    CD2 3828   1.648   4.487   4.646 -0.5971  0.0060  0.0605
  249LEU   HD21 3829   1.540   4.488   4.622 -0.3565  0.3496 -1.0876
  249LEU   HD22 3830   1.692   4.586   4.619  1.4982 -1.2244 -1.3432
  249LEU   HD23 3831   1.699   4.410   4.584  0.1174  1.4544 -1.2320
  249LEU      C 3832   1.876   4.308   4.965  0.2499  0.5483 -0.2904
  249LEU      O 3833   1.782   4.275   5.039 -0.1519  0.1439 -0.3328
  250ALA      N 3834   1.945   4.217   4.898  0.5096 -0.0498 -0.4586
  250ALA     HN 3835   2.003   4.233   4.819  1.2365 -0.1902  0.0443
  250ALA     CA 3836   1.933   4.074   4.923  0.3495  0.0034 -0.5797
  250ALA     HA 3837   1.831   4.040   4.914  0.6302 -1.3792  1.0266
  250ALA     CB 3838   2.017   3.995   4.814 -0.5027  0.2296 -1.1106
  250ALA    HB1 3839   1.975   4.037   4.720 -1.9345 -0.1704 -0.6810
  250ALA    HB2 3840   2.125   4.016   4.830 -0.6411 -0.7387  1.5679
  250ALA    HB3 3841   2.013   3.884   4.817  1.3183  0.1445  1.0203
  250ALA      C 3842   1.982   4.023   5.066 -0.8375  0.0407  0.2454
  250ALA      O 3843   1.917   3.940   5.130 -0.8008 -0.6432 -0.1160
  251TYR      N 3844   2.093   4.079   5.118  0.2898  0.1354  0.0396
  251TYR     HN 3845   2.149   4.131   5.054  0.6677  0.3524  0.5311
  251TYR     CA 3846   2.142   4.072   5.258  0.7048  0.8641  0.5379
  251TYR     HA 3847   2.141   3.967   5.282 -0.3062  0.3585 -1.4961
  251TYR     CB 3848   2.272   4.148   5.293  0.4227 -0.6209  0.0308
  251TYR    HB1 3849   2.256   4.254   5.261 -0.3671 -1.5012 -2.7476
  251TYR    HB2 3850   2.302   4.152   5.400  1.4816  2.6787 -0.2831
  251TYR     CG 3851   2.393   4.093   5.230 -0.2838  0.1350  0.2060
  251TYR    CD1 3852   2.436   3.958   5.255  0.4479  0.6867 -0.3456
  251TYR    HD1 3853   2.396   3.909   5.343  0.5626  0.3889 -0.4582
  251TYR    CE1 3854   2.546   3.904   5.191 -0.9275 -0.0417  0.2159
  251TYR    HE1 3855   2.596   3.815   5.225  1.0199  0.9764  0.1431
  251TYR     CZ 3856   2.616   3.983   5.088 -0.0516  0.6823  0.5096
  251TYR     OH 3857   2.719   3.920   5.012 -0.1041 -0.6716  0.1488
  251TYR     HH 3858   2.760   3.975   4.945 -1.0108  0.3011  0.3729
  251TYR    CD2 3859   2.463   4.163   5.132 -0.5232 -0.1590  0.5673
  251TYR    HD2 3860   2.405   4.246   5.095 -1.2292 -0.8378  0.1105
  251TYR    CE2 3861   2.564   4.109   5.054 -0.1526  0.3810  1.4356
  251TYR    HE2 3862   2.615   4.164   4.976  0.8130  1.4025  2.7410
  251TYR      C 3863   2.045   4.122   5.365  0.5606 -0.4071  0.1705
  251TYR      O 3864   2.020   4.057   5.468 -0.5095  0.1993 -0.7066
  252LEU      N 3865   1.984   4.239   5.357  0.6187 -0.2031  0.3347
  252LEU     HN 3866   2.022   4.301   5.288  3.4705 -3.4586 -1.3187
  252LEU     CA 3867   1.878   4.272   5.454  0.4642  0.5128  0.4737
  252LEU     HA 3868   1.921   4.255   5.552 -0.2908 -1.0811  0.5742
  252LEU     CB 3869   1.835   4.417   5.455 -0.2127  0.8013 -0.4487
  252LEU    HB1 3870   1.780   4.446   5.363  0.5716  0.3684 -1.0627
  252LEU    HB2 3871   1.772   4.443   5.543 -1.0467 -0.6220 -0.5897
  252LEU     CG 3872   1.955   4.515   5.460  0.5311 -0.1309 -0.1795
  252LEU     HG 3873   2.015   4.515   5.366  0.3543  1.1149 -0.3219
  252LEU    CD1 3874   1.896   4.658   5.474  0.4956  0.6175 -0.4016
  252LEU   HD11 3875   1.833   4.657   5.566 -0.4342  0.9914 -1.0315
  252LEU   HD12 3876   1.986   4.722   5.488  2.0578 -1.3939 -0.6904
  252LEU   HD13 3877   1.830   4.696   5.394 -3.5385 -0.4306  2.1496
  252LEU    CD2 3878   2.050   4.482   5.577  0.0173  0.5309 -0.5033
  252LEU   HD21 3879   2.080   4.375   5.569 -1.4293  0.1200 -0.8069
  252LEU   HD22 3880   2.132   4.555   5.591  0.6988 -0.6063  2.0957
  252LEU   HD23 3881   1.993   4.478   5.672  2.2667 -2.2795  0.8840
  252LEU      C 3882   1.754   4.187   5.448  0.6244  0.4839 -0.5206
  252LEU      O 3883   1.696   4.159   5.552  0.1215 -0.7955  0.0218
  253ALA      N 3884   1.714   4.147   5.327  0.4639  0.0020 -0.4144
  253ALA     HN 3885   1.760   4.174   5.243 -1.4237 -0.7074 -1.7496
  253ALA     CA 3886   1.602   4.060   5.300 -0.3117  0.8871  0.2074
  253ALA     HA 3887   1.515   4.091   5.356 -0.2898 -0.2146  0.9005
  253ALA     CB 3888   1.587   4.039   5.143  0.3629  0.2709 -1.1079
  253ALA    HB1 3889   1.546   4.129   5.092  0.1137  0.9237  0.1921
  253ALA    HB2 3890   1.680   3.993   5.104  0.3663 -3.0314  2.1571
  253ALA    HB3 3891   1.514   3.957   5.125  2.0316 -1.4361 -0.4091
  253ALA      C 3892   1.637   3.915   5.356 -0.5085  0.1455  0.2005
  253ALA      O 3893   1.542   3.840   5.388 -0.4911 -0.5797 -0.1402
  254CYS      N 3894   1.765   3.873   5.365 -0.2258 -0.1323 -0.7968
  254CYS     HN 3895   1.822   3.929   5.306  0.1537  1.2105  0.7690
  254CYS     CA 3896   1.811   3.757   5.441 -0.6698  0.4527 -0.3434
  254CYS     HA 3897   1.741   3.678   5.417 -0.8458  0.2982  0.6170
  254CYS     CB 3898   1.957   3.714   5.413 -0.0133 -0.8182 -0.1827
  254CYS    HB1 3899   2.018   3.806   5.408 -2.1170  0.6810  0.6318
  254CYS    HB2 3900   2.004   3.643   5.486  0.2335 -0.6796 -0.2057
  254CYS     SG 3901   1.965   3.640   5.250 -0.1071 -0.4338  0.3600
  254CYS    HG1 3902   1.913   3.740   5.179  0.5570  0.3621  0.9704
  254CYS      C 3903   1.788   3.783   5.590 -0.4378  0.5275 -0.8083
  254CYS      O 3904   1.751   3.691   5.661 -0.3319 -0.4640  0.8052
  255GLY      N 3905   1.799   3.908   5.640  0.6448  0.2219  0.3598
  255GLY     HN 3906   1.848   3.982   5.596  3.2461 -1.4076  0.2936
  255GLY     CA 3907   1.791   3.936   5.779  0.8492  0.2300  0.0130
  255GLY    HA1 3908   1.752   3.854   5.837  1.1591 -0.7318 -1.1064
  255GLY    HA2 3909   1.729   4.024   5.780  0.0281 -0.3379  0.6628
  255GLY      C 3910   1.925   3.970   5.841  0.3048  0.2256  0.1186
  255GLY      O 3911   2.015   4.029   5.778  0.6906 -0.0619  0.2302
  256ASP      N 3912   1.949   3.933   5.968  0.8117  0.1184  0.3984
  256ASP     HN 3913   1.893   3.885   6.035  1.6020 -0.0573  0.9471
  256ASP     CA 3914   2.069   3.972   6.043 -0.3365  0.0898 -0.1794
  256ASP     HA 3915   2.091   4.073   6.010 -0.9385  1.1374  2.4049
  256ASP     CB 3916   2.035   3.978   6.189 -0.0623  0.0837 -0.2586
  256ASP    HB1 3917   1.984   3.888   6.231 -1.7473 -0.4335 -3.1681
  256ASP    HB2 3918   2.131   3.995   6.241  0.8135 -2.1332 -1.0302
  256ASP     CG 3919   1.928   4.086   6.218  0.6572 -0.3919 -0.0522
  256ASP    OD1 3920   1.945   4.208   6.195 -0.3298  0.2996 -0.0249
  256ASP    OD2 3921   1.815   4.040   6.260 -0.3434  0.0162 -0.0098
  256ASP      C 3922   2.172   3.864   6.016 -0.2028 -0.0421 -0.8308
  256ASP      O 3923   2.183   3.763   6.090 -0.2305 -0.7045  0.3339
  257VAL      N 3924   2.253   3.887   5.909  0.7700 -0.3539 -0.3127
  257VAL     HN 3925   2.236   3.969   5.854 -3.7349 -0.5829  0.3579
  257VAL     CA 3926   2.342   3.786   5.857  0.3077  0.2497  0.2900
  257VAL     HA 3927   2.357   3.715   5.938 -3.9436  1.1680  2.1477
  257VAL     CB 3928   2.281   3.714   5.740 -0.0007 -0.5409 -0.2657
  257VAL     HB 3929   2.348   3.626   5.727 -1.3219 -1.7971  1.0250
  257VAL    CG1 3930   2.137   3.672   5.775  0.1006 -0.0534 -0.0843
  257VAL   HG11 3931   2.128   3.611   5.867 -0.0906  0.6399  0.3646
  257VAL   HG12 3932   2.075   3.764   5.777  0.0348  0.0233 -2.3843
  257VAL   HG13 3933   2.094   3.622   5.686  1.8050  0.6154 -1.3425
  257VAL    CG2 3934   2.278   3.802   5.613 -0.2068  0.1381 -0.1366
  257VAL   HG21 3935   2.207   3.887   5.625  0.5546  1.1204 -2.0696
  257VAL   HG22 3936   2.382   3.830   5.588 -0.2988  0.0329 -0.6600
  257VAL   HG23 3937   2.230   3.748   5.529 -1.3137  0.7503  0.0808
  257VAL      C 3938   2.484   3.842   5.829  0.2944 -0.2895  0.5382
  257VAL      O 3939   2.580   3.766   5.817 -0.1035 -0.5436 -0.5087
  258ILE      N 3940   2.494   3.975   5.822  0.2954 -0.3295 -0.0313
  258ILE     HN 3941   2.413   4.033   5.821  1.0288  0.7358 -1.2391
  258ILE     CA 3942   2.628   4.042   5.825  0.1326  0.4407  0.1790
  258ILE     HA 3943   2.700   3.969   5.794  0.6770  1.9541 -2.4280
  258ILE     CB 3944   2.637   4.157   5.730  0.2709 -0.2094 -0.5929
  258ILE     HB 3945   2.558   4.230   5.759 -1.3245 -1.9266 -0.4677
  258ILE    CG2 3946   2.777   4.224   5.725  0.7411  0.1577  0.0883
  258ILE   HG21 3947   2.854   4.153   5.690  2.2030  2.0988 -0.8083
  258ILE   HG22 3948   2.778   4.301   5.645 -1.1928  0.2360  0.0892
  258ILE   HG23 3949   2.812   4.266   5.821  1.0611 -2.0068  0.9801
  258ILE    CG1 3950   2.597   4.121   5.582 -0.2483  0.0136  0.4366
  258ILE   HG11 3951   2.489   4.132   5.562  0.0045 -1.1302 -1.9573
  258ILE   HG12 3952   2.639   4.201   5.517 -0.5858 -0.8547 -0.9061
  258ILE     CD 3953   2.646   3.978   5.543  0.1258 -0.2299  0.1552
  258ILE    HD1 3954   2.643   3.961   5.433 -3.8210 -0.4086  0.1194
  258ILE    HD2 3955   2.750   3.979   5.580 -0.0301  0.3843  0.5869
  258ILE    HD3 3956   2.606   3.889   5.597  0.5029 -0.4603  0.0537
  258ILE      C 3957   2.663   4.085   5.962  0.1139  0.2738 -0.3981
  258ILE      O 3958   2.592   4.164   6.018 -0.2275  0.0019 -0.1342
  259GLU      N 3959   2.762   4.021   6.029  0.4104 -0.1564 -0.0072
  259GLU     HN 3960   2.808   3.949   5.979  0.3802  0.1667 -0.5032
  259GLU     CA 3961   2.808   4.049   6.169 -0.1848  0.5177  0.7072
  259GLU     HA 3962   2.716   4.047   6.227 -1.1552  0.6375 -0.7583
  259GLU     CB 3963   2.900   3.929   6.215  0.5493  0.3090 -0.1365
  259GLU    HB1 3964   2.833   3.840   6.207  0.6873  0.2373 -0.5139
  259GLU    HB2 3965   2.980   3.921   6.138 -0.6689  0.4194 -1.4321
  259GLU     CG 3966   2.938   3.946   6.363  0.1874 -0.5893  0.2860
  259GLU    HG1 3967   2.994   3.856   6.394 -0.6587 -0.8023  1.2310
  259GLU    HG2 3968   3.007   4.031   6.383 -2.1648  1.3532  0.6846
  259GLU     CD 3969   2.820   3.966   6.454 -0.1640 -0.9533 -0.4177
  259GLU    OE1 3970   2.758   3.865   6.493  0.2546  0.0488 -0.5295
  259GLU    OE2 3971   2.791   4.082   6.498 -0.6683 -0.0325  0.2596
  259GLU      C 3972   2.875   4.179   6.174 -0.4684  0.0224  0.2032
  259GLU      O 3973   2.960   4.209   6.093 -0.3154 -0.5540 -0.1231
  260ASN      N 3974   2.852   4.257   6.280 -0.3829 -0.4221  0.0457
  260ASN     HN 3975   2.813   4.219   6.364 -0.7653 -1.4864 -0.5952
  260ASN     CA 3976   2.888   4.401   6.296  0.1281 -0.2812 -0.3116
  260ASN     HA 3977   2.858   4.432   6.395  1.3410  2.0249 -0.6042
  260ASN     CB 3978   3.044   4.425   6.294 -0.3742  0.0663  0.3259
  260ASN    HB1 3979   3.096   4.374   6.210 -1.8465 -1.4556  0.2798
  260ASN    HB2 3980   3.072   4.532   6.291  1.6576 -0.4413 -1.5295
  260ASN     CG 3981   3.112   4.362   6.412 -0.5129  0.5974 -0.6457
  260ASN    OD1 3982   3.209   4.281   6.398  0.5859  0.1614 -0.7999
  260ASN    ND2 3983   3.065   4.388   6.536  0.0238 -1.0176 -0.1898
  260ASN   HD21 3984   3.116   4.342   6.608  2.8772  1.2186 -0.6056
  260ASN   HD22 3985   2.977   4.435   6.549  1.5867  1.4014  3.0545
  260ASN      C 3986   2.813   4.497   6.209  0.0563  0.2574  0.6605
  260ASN      O 3987   2.829   4.622   6.222  0.0135  0.4528 -0.4835
  261ALA      N 3988   2.719   4.454   6.119  0.0338 -0.1414 -0.2322
  261ALA     HN 3989   2.709   4.355   6.110 -1.2557 -0.0122 -0.4702
  261ALA     CA 3990   2.623   4.551   6.051 -0.6002  0.1201  0.6722
  261ALA     HA 3991   2.674   4.645   6.034 -1.7639  0.7164  0.3365
  261ALA     CB 3992   2.575   4.477   5.921 -0.6265 -0.0125 -1.2300
  261ALA    HB1 3993   2.664   4.467   5.856  0.6046  0.4215  0.3098
  261ALA    HB2 3994   2.519   4.385   5.949  1.4281 -1.0502 -0.2636
  261ALA    HB3 3995   2.492   4.537   5.879 -0.3897  1.9797  0.9047
  261ALA      C 3996   2.503   4.585   6.135 -0.8108  0.2129  0.2491
  261ALA      O 3997   2.460   4.498   6.214 -0.7179  0.1614  0.6922
  262ARG      N 3998   2.457   4.715   6.127 -0.9013  0.8090  0.4525
  262ARG     HN 3999   2.486   4.792   6.072 -2.0719  0.5423 -0.5790
  262ARG     CA 4000   2.350   4.751   6.214 -0.2211  0.5757 -0.6408
  262ARG     HA 4001   2.353   4.706   6.313 -0.9214 -0.2283 -0.9758
  262ARG     CB 4002   2.349   4.906   6.235 -0.4027  0.5101  0.6850
  262ARG    HB1 4003   2.361   4.946   6.132 -0.0812  0.7328  0.8080
  262ARG    HB2 4004   2.247   4.935   6.269 -0.1292  0.9984  1.0827
  262ARG     CG 4005   2.453   4.969   6.323  0.1365  0.0043  0.3501
  262ARG    HG1 4006   2.414   4.952   6.426 -0.4931 -0.2970  0.0638
  262ARG    HG2 4007   2.554   4.924   6.306  0.4023  1.3033 -1.8940
  262ARG     CD 4008   2.465   5.121   6.293  0.0773  0.4925 -0.0093
  262ARG    HD1 4009   2.366   5.172   6.292 -0.1209  0.1190  0.3236
  262ARG    HD2 4010   2.532   5.171   6.366  0.4870  0.8929 -0.6579
  262ARG     NE 4011   2.527   5.134   6.161  0.4595 -0.1559  0.0205
  262ARG     HE 4012   2.545   5.052   6.106  1.5764 -0.6992  1.1586
  262ARG     CZ 4013   2.550   5.244   6.087  0.1301  0.3678 -0.3820
  262ARG    NH1 4014   2.515   5.364   6.131  0.1742  0.5866 -0.0554
  262ARG   HH11 4015   2.521   5.439   6.065 -0.0135 -1.8350 -3.0366
  262ARG   HH12 4016   2.485   5.374   6.226  0.1548 -2.4933  0.3589
  262ARG    NH2 4017   2.592   5.232   5.968  1.0990 -0.0380  0.5567
  262ARG   HH21 4018   2.665   5.297   5.943  0.4323  1.0428  1.2968
  262ARG   HH22 4019   2.614   5.135   5.958  0.1559 -0.2961  0.9215
  262ARG      C 4020   2.217   4.697   6.158  0.0742  0.3608 -0.6312
  262ARG      O 4021   2.208   4.675   6.038  0.4272  0.4213  0.0489
  263PRO      N 4022   2.115   4.668   6.246 -0.3651  0.1136  0.1768
  263PRO     CD 4023   2.129   4.689   6.390  0.9657  0.4097 -0.5505
  263PRO    HD1 4024   2.147   4.798   6.406  0.7808  0.5015 -0.9609
  263PRO    HD2 4025   2.205   4.627   6.442  0.5061  0.2368 -0.0733
  263PRO     CA 4026   1.974   4.636   6.210 -0.7817 -0.0236 -0.3124
  263PRO     HA 4027   1.959   4.532   6.187  0.2976  0.0960 -1.6574
  263PRO     CB 4028   1.893   4.672   6.334  0.3523  0.3318  0.2698
  263PRO    HB1 4029   1.803   4.608   6.345  2.5253 -2.8444  0.8647
  263PRO    HB2 4030   1.863   4.779   6.328 -1.0017 -0.0738 -0.5202
  263PRO     CG 4031   1.989   4.651   6.448  0.3934 -0.2438 -0.5397
  263PRO    HG1 4032   1.986   4.540   6.462  2.0988 -0.4230 -1.3606
  263PRO    HG2 4033   1.955   4.698   6.542 -0.8638 -0.0111 -1.0918
  263PRO      C 4034   1.917   4.712   6.090  0.1737 -0.1113 -0.0964
  263PRO      O 4035   1.894   4.832   6.097 -0.3617  0.3368 -0.3506
  264GLY      N 4036   1.896   4.635   5.978 -0.0624 -0.6185 -0.3232
  264GLY     HN 4037   1.919   4.538   5.978 -2.0121 -1.1231  0.4400
  264GLY     CA 4038   1.826   4.689   5.859  0.2065  0.2556 -0.0468
  264GLY    HA1 4039   1.730   4.733   5.881 -0.3839 -1.4297  0.9578
  264GLY    HA2 4040   1.809   4.609   5.789 -2.5424 -0.1684  0.9796
  264GLY      C 4041   1.899   4.799   5.793  0.1756  0.0812  0.2336
  264GLY      O 4042   1.847   4.878   5.720  0.0045  0.1781  0.3197
  265SER      N 4043   2.034   4.810   5.821 -0.4157  0.2367  0.0145
  265SER     HN 4044   2.074   4.737   5.875 -1.1978  0.0096  0.3080
  265SER     CA 4045   2.127   4.920   5.778 -0.1681 -0.1650 -0.2153
  265SER     HA 4046   2.074   5.013   5.789 -0.6929 -0.6174  1.4333
  265SER     CB 4047   2.251   4.941   5.878  1.0942  0.1143 -0.1097
  265SER    HB1 4048   2.209   4.964   5.978 -0.3755 -1.5439 -0.2908
  265SER    HB2 4049   2.316   4.852   5.886  1.9061  0.7195  0.2375
  265SER     OG 4050   2.332   5.051   5.845 -0.1296 -0.2277 -0.1967
  265SER    HG1 4051   2.415   5.023   5.885  1.1965  1.6092 -1.4855
  265SER      C 4052   2.179   4.902   5.636  0.0516  0.3648 -0.1197
  265SER      O 4053   2.279   4.833   5.617  0.0590 -0.7645  0.6222
  266PHE      N 4054   2.115   4.969   5.541  1.0604 -0.0275  0.0508
  266PHE     HN 4055   2.046   5.039   5.556 -0.8962 -0.3662 -5.1345
  266PHE     CA 4056   2.135   4.958   5.393 -0.2013  0.0161  0.0031
  266PHE     HA 4057   2.134   4.852   5.373  0.5716  0.4265 -2.6610
  266PHE     CB 4058   2.022   5.026   5.309  0.7227  0.4126  0.4379
  266PHE    HB1 4059   1.926   4.976   5.336  1.2482 -1.2807 -0.6897
  266PHE    HB2 4060   2.007   5.135   5.326 -1.7265  0.3367 -0.7666
  266PHE     CG 4061   2.042   5.000   5.165  0.1417 -0.1690 -0.2711
  266PHE    CD1 4062   2.007   4.875   5.117  0.1763  0.3218 -0.5613
  266PHE    HD1 4063   1.960   4.798   5.176  1.0095  0.4482  0.2877
  266PHE    CE1 4064   2.012   4.845   4.978 -0.1914 -0.6260 -0.3890
  266PHE    HE1 4065   1.988   4.745   4.947  2.1057 -1.1901 -0.4970
  266PHE     CZ 4066   2.061   4.939   4.887 -0.2198  0.5206 -0.3478
  266PHE     HZ 4067   2.063   4.919   4.781 -1.2551  2.1585 -0.7221
  266PHE    CD2 4068   2.098   5.094   5.072  0.4761 -0.0849 -0.1928
  266PHE    HD2 4069   2.126   5.187   5.119 -1.4186  0.3646  0.1071
  266PHE    CE2 4070   2.104   5.061   4.937 -0.2403  0.2960 -0.2436
  266PHE    HE2 4071   2.156   5.131   4.874  0.3669 -1.3733 -1.6905
  266PHE      C 4072   2.277   5.003   5.354  0.1500 -0.7179 -0.9274
  266PHE      O 4073   2.349   4.943   5.275 -0.1123  0.2308  0.4920
  267THR      N 4074   2.323   5.113   5.420 -0.3668  0.2408  0.0232
  267THR     HN 4075   2.271   5.169   5.484  0.7493  1.9372 -0.4905
  267THR     CA 4076   2.466   5.146   5.414 -0.1914 -0.1295  0.1328
  267THR     HA 4077   2.500   5.160   5.313  4.0401 -2.5078  0.9837
  267THR     CB 4078   2.509   5.282   5.465 -0.0132  0.2387  0.0522
  267THR     HB 4079   2.619   5.294   5.455  0.0405 -1.2243 -1.6627
  267THR    OG1 4080   2.467   5.314   5.595  0.1366 -0.7076  0.0232
  267THR    HG1 4081   2.371   5.304   5.598  0.0832 -0.1432  2.4466
  267THR    CG2 4082   2.448   5.389   5.372 -0.2475 -0.5249  0.5244
  267THR   HG21 4083   2.476   5.362   5.268  1.5154  0.8775  0.5799
  267THR   HG22 4084   2.337   5.392   5.373 -0.3359 -0.1663 -2.0347
  267THR   HG23 4085   2.497   5.487   5.393  3.0757 -2.1216  0.9012
  267THR      C 4086   2.566   5.042   5.461 -0.1240 -0.3611 -0.8919
  267THR      O 4087   2.656   5.007   5.385 -0.1115 -0.1489 -0.4671
  268ASP      N 4088   2.551   4.983   5.581 -0.2608 -0.3559 -0.1770
  268ASP     HN 4089   2.475   5.017   5.636  0.2095 -0.1966  0.3826
  268ASP     CA 4090   2.638   4.875   5.628 -0.6466  0.8725 -0.2417
  268ASP     HA 4091   2.738   4.918   5.629  0.6079 -1.7983  1.7082
  268ASP     CB 4092   2.596   4.819   5.771  0.2107 -0.6808  0.6459
  268ASP    HB1 4093   2.489   4.789   5.768  0.3297 -1.0932  0.4605
  268ASP    HB2 4094   2.658   4.731   5.797  1.0888  0.0698  1.1364
  268ASP     CG 4095   2.626   4.931   5.872 -0.2838  0.3219  0.8048
  268ASP    OD1 4096   2.733   4.997   5.860 -0.3234  0.3764  0.2757
  268ASP    OD2 4097   2.543   4.943   5.962  0.1724  0.6182 -0.4775
  268ASP      C 4098   2.649   4.759   5.518 -0.4798 -0.1486  0.6726
  268ASP      O 4099   2.753   4.715   5.475  0.4462 -0.1054 -0.4230
  269ALA      N 4100   2.534   4.716   5.472  0.6115  0.4228  0.3362
  269ALA     HN 4101   2.456   4.744   5.528 -0.5912  1.1222 -1.5919
  269ALA     CA 4102   2.518   4.626   5.365 -0.8796 -0.6055 -0.2472
  269ALA     HA 4103   2.567   4.535   5.394 -1.6995 -0.7104  0.8487
  269ALA     CB 4104   2.369   4.588   5.355  0.4784 -0.6800  0.8854
  269ALA    HB1 4105   2.366   4.500   5.287 -0.1479 -0.0359  0.0684
  269ALA    HB2 4106   2.342   4.560   5.459 -0.3666 -0.9549  0.6010
  269ALA    HB3 4107   2.308   4.669   5.310  0.0788 -0.4138  1.8776
  269ALA      C 4108   2.577   4.675   5.227 -0.4550  0.3649  0.2902
  269ALA      O 4109   2.631   4.593   5.156 -0.6437 -0.4227  0.5832
  270PHE      N 4110   2.562   4.804   5.190 -0.1144  0.1600 -0.1471
  270PHE     HN 4111   2.495   4.852   5.246 -0.2967 -0.7951  0.4808
  270PHE     CA 4112   2.618   4.853   5.061  0.1293  0.5448  0.4049
  270PHE     HA 4113   2.595   4.770   4.996 -0.7570 -2.0780  3.8012
  270PHE     CB 4114   2.565   5.001   5.027  0.6967  0.4318 -0.0991
  270PHE    HB1 4115   2.457   5.016   5.048  0.3871 -0.0090 -1.2949
  270PHE    HB2 4116   2.613   5.076   5.094  2.7901 -0.9876  0.0956
  270PHE     CG 4117   2.586   5.041   4.884 -0.2170 -0.4139  0.2018
  270PHE    CD1 4118   2.474   5.040   4.799  0.6535  0.4596  0.2867
  270PHE    HD1 4119   2.376   5.008   4.833  0.4136 -0.3526 -1.1139
  270PHE    CE1 4120   2.478   5.088   4.669  0.2077 -0.0846  0.3698
  270PHE    HE1 4121   2.392   5.087   4.605 -0.2804 -0.2448  1.0133
  270PHE     CZ 4122   2.595   5.128   4.616 -0.5845 -0.9232  0.3153
  270PHE     HZ 4123   2.604   5.167   4.516  1.6481  1.0612  1.1843
  270PHE    CD2 4124   2.708   5.078   4.820 -0.3302  0.8297 -0.3694
  270PHE    HD2 4125   2.798   5.083   4.879 -1.2578  2.9155  1.0162
  270PHE    CE2 4126   2.710   5.124   4.696  0.1001  0.4657 -0.0351
  270PHE    HE2 4127   2.809   5.155   4.666  0.9496 -0.6085  1.5908
  270PHE      C 4128   2.770   4.857   5.063 -0.3775  0.4307 -0.2154
  270PHE      O 4129   2.841   4.821   4.974 -0.6972  0.6024 -0.3149
  271PHE      N 4130   2.825   4.908   5.173  0.8330 -0.2428  0.1753
  271PHE     HN 4131   2.774   4.945   5.251 -1.6115 -1.4721 -0.7518
  271PHE     CA 4132   2.968   4.909   5.201  0.6284 -0.3396 -0.4106
  271PHE     HA 4133   3.020   4.961   5.123 -0.2839 -1.0017 -1.4937
  271PHE     CB 4134   2.995   4.980   5.336  0.0721  0.2718  0.0891
  271PHE    HB1 4135   2.953   4.914   5.415  1.8306 -0.3878  0.5336
  271PHE    HB2 4136   3.103   4.987   5.362  0.2365 -0.1431 -0.4525
  271PHE     CG 4137   2.942   5.118   5.366  0.3961  0.3932  0.4696
  271PHE    CD1 4138   2.899   5.203   5.271  0.1505 -0.8960 -0.0317
  271PHE    HD1 4139   2.909   5.184   5.165  1.7644  0.9586 -0.2742
  271PHE    CE1 4140   2.874   5.337   5.303  0.0402  0.5567  0.2112
  271PHE    HE1 4141   2.843   5.404   5.224  0.0160  2.2660  1.6010
  271PHE     CZ 4142   2.870   5.372   5.437  0.3596 -0.2675  0.2488
  271PHE     HZ 4143   2.843   5.473   5.467  0.7719 -0.5329  1.5562
  271PHE    CD2 4144   2.944   5.152   5.503  0.3405 -0.5786 -0.0196
  271PHE    HD2 4145   2.961   5.095   5.594 -0.6542  1.5073  1.5623
  271PHE    CE2 4146   2.913   5.287   5.534  0.9784 -0.1877  0.1516
  271PHE    HE2 4147   2.938   5.319   5.635  0.2995  0.0551  0.2449
  271PHE      C 4148   3.032   4.771   5.206  0.5041  0.2083  0.0105
  271PHE      O 4149   3.133   4.743   5.144 -0.0864 -0.2252  0.5176
  272PHE      N 4150   2.963   4.673   5.265  0.2180  0.4553  0.1080
  272PHE     HN 4151   2.886   4.688   5.327 -0.1898  1.4914 -0.6120
  272PHE     CA 4152   2.993   4.531   5.258  0.3443  0.3670  0.8003
  272PHE     HA 4153   3.092   4.506   5.293  0.2091 -0.6245  0.5133
  272PHE     CB 4154   2.891   4.452   5.343  0.1921  0.2404  0.2595
  272PHE    HB1 4155   2.893   4.501   5.443 -1.2849 -0.7862  0.8317
  272PHE    HB2 4156   2.785   4.457   5.312 -0.3500 -1.0559  1.8140
  272PHE     CG 4157   2.936   4.309   5.345 -0.1573  0.2781 -1.4149
  272PHE    CD1 4158   3.046   4.271   5.426 -0.2522 -0.0501 -0.3895
  272PHE    HD1 4159   3.099   4.348   5.480  2.6866 -0.7994 -1.9604
  272PHE    CE1 4160   3.088   4.139   5.444  1.2214  0.8510  0.3198
  272PHE    HE1 4161   3.165   4.111   5.514  3.3017  3.5329 -0.7007
  272PHE     CZ 4162   3.018   4.043   5.372 -0.3705  0.4643  0.2550
  272PHE     HZ 4163   3.047   3.939   5.375 -0.0808  0.5723  1.7761
  272PHE    CD2 4164   2.875   4.215   5.272  0.2668 -0.3465  0.1953
  272PHE    HD2 4165   2.793   4.230   5.204 -1.2504 -2.2838  1.4998
  272PHE    CE2 4166   2.911   4.077   5.284 -0.1714  0.5864  0.1891
  272PHE    HE2 4167   2.864   3.995   5.231  1.3510  0.0623 -0.4145
  272PHE      C 4168   2.987   4.483   5.111 -0.2086 -0.0701 -0.2364
  272PHE      O 4169   3.080   4.418   5.065  0.4339 -0.7769  0.3215
  273SER      N 4170   2.882   4.516   5.029 -0.1508 -0.6786 -0.5515
  273SER     HN 4171   2.799   4.554   5.070 -2.0546 -1.8245 -3.0622
  273SER     CA 4172   2.881   4.482   4.889  0.4370  0.9525  0.4596
  273SER     HA 4173   2.887   4.376   4.869 -0.3107  1.4063 -2.8882
  273SER     CB 4174   2.744   4.518   4.827  0.1566 -0.0222 -0.2842
  273SER    HB1 4175   2.657   4.471   4.878 -0.9419  1.2213 -0.9295
  273SER    HB2 4176   2.730   4.628   4.840  0.1821 -0.0528  0.0211
  273SER     OG 4177   2.727   4.485   4.691 -0.0848  0.1584 -0.1520
  273SER    HG1 4178   2.736   4.390   4.684  0.0037  0.0934  0.8019
  273SER      C 4179   2.997   4.542   4.810 -0.6844 -0.0267  0.4088
  273SER      O 4180   3.060   4.469   4.728 -0.2953 -0.1682  0.1211
  274VAL      N 4181   3.036   4.668   4.830 -0.8166 -0.1200  0.1253
  274VAL     HN 4182   2.983   4.718   4.898 -0.2690 -0.9273  1.1719
  274VAL     CA 4183   3.155   4.726   4.767 -0.1075 -0.0878  0.0156
  274VAL     HA 4184   3.150   4.710   4.661 -0.7026  0.4151 -0.0383
  274VAL     CB 4185   3.177   4.869   4.813  0.2706 -0.5449  0.0770
  274VAL     HB 4186   3.189   4.880   4.923 -1.8901  2.6828  0.1200
  274VAL    CG1 4187   3.311   4.919   4.758 -0.6462  0.2567 -0.8844
  274VAL   HG11 4188   3.313   4.927   4.647  1.2074  0.9956 -0.8326
  274VAL   HG12 4189   3.340   5.022   4.787  0.3025  0.1716 -1.4686
  274VAL   HG13 4190   3.395   4.856   4.795 -0.9916  0.6372  0.6136
  274VAL    CG2 4191   3.064   4.968   4.768 -0.0037  0.0985 -0.0569
  274VAL   HG21 4192   3.028   4.938   4.667 -1.9518 -0.4879  0.7681
  274VAL   HG22 4193   2.982   4.970   4.842  0.7459  1.8113  0.7896
  274VAL   HG23 4194   3.101   5.073   4.764 -1.0073  0.4828  0.4896
  274VAL      C 4195   3.279   4.640   4.798 -0.3144  0.0439 -0.4409
  274VAL      O 4196   3.355   4.616   4.706 -0.5383  0.3805  0.3024
  275GLN      N 4197   3.295   4.598   4.928  0.1097  0.7178 -0.3315
  275GLN     HN 4198   3.235   4.629   5.002 -0.0934 -1.5682  0.5581
  275GLN     CA 4199   3.402   4.510   4.976 -0.0009 -0.7594  0.4232
  275GLN     HA 4200   3.493   4.562   4.951  0.9715 -0.9196  3.2328
  275GLN     CB 4201   3.403   4.495   5.128 -0.3608 -0.2146 -0.1046
  275GLN    HB1 4202   3.302   4.456   5.154 -0.9678 -2.6170 -4.8702
  275GLN    HB2 4203   3.471   4.413   5.159 -0.5196 -0.2410  0.1714
  275GLN     CG 4204   3.435   4.630   5.206  0.7664  0.9743  0.2758
  275GLN    HG1 4205   3.537   4.669   5.226  1.6187 -0.7359 -0.5441
  275GLN    HG2 4206   3.395   4.715   5.146  1.1622 -0.1856 -1.7179
  275GLN     CD 4207   3.365   4.634   5.344 -0.4119 -0.2258 -0.1793
  275GLN    OE1 4208   3.377   4.536   5.415  0.5001 -0.3269  0.3076
  275GLN    NE2 4209   3.309   4.751   5.381  0.5254 -0.4592 -0.0097
  275GLN   HE21 4210   3.280   4.757   5.477 -0.3528 -2.1515 -0.1377
  275GLN   HE22 4211   3.293   4.821   5.311 -0.3772 -0.7720 -0.1276
  275GLN      C 4212   3.405   4.376   4.907 -0.0876 -0.5222 -0.3553
  275GLN      O 4213   3.512   4.318   4.893  0.3143  0.4224  0.6506
  276THR      N 4214   3.282   4.318   4.875 -0.7007  0.5449  0.0683
  276THR     HN 4215   3.199   4.359   4.913 -0.4628  2.0537 -0.9530
  276THR     CA 4216   3.289   4.194   4.798 -0.7168 -0.1691  0.1326
  276THR     HA 4217   3.372   4.136   4.836 -0.4439  0.4630  0.5164
  276THR     CB 4218   3.168   4.100   4.815 -0.2752  0.5279  0.3520
  276THR     HB 4219   3.092   4.122   4.737 -1.3980 -1.0411  0.9456
  276THR    OG1 4220   3.095   4.117   4.933 -0.1551  0.1746 -0.1051
  276THR    HG1 4221   3.005   4.087   4.919 -0.7529  1.5165  0.7429
  276THR    CG2 4222   3.215   3.950   4.791 -0.3322 -0.1326  0.0190
  276THR   HG21 4223   3.123   3.888   4.793  0.2232 -0.9453  1.3390
  276THR   HG22 4224   3.260   3.930   4.692  0.6287 -0.0646  0.4302
  276THR   HG23 4225   3.293   3.919   4.864 -0.8341 -2.4103 -0.3502
  276THR      C 4226   3.319   4.209   4.644  0.4668  0.2551  0.4021
  276THR      O 4227   3.397   4.133   4.587 -0.5074  0.2877  0.2658
  277MET      N 4228   3.232   4.298   4.579 -0.2323 -0.4466  0.1711
  277MET     HN 4229   3.164   4.338   4.640  0.1229 -1.6367  1.3879
  277MET     CA 4230   3.219   4.319   4.435  0.3114 -0.1142 -0.0189
  277MET     HA 4231   3.193   4.225   4.389  1.7787  0.4732 -2.2392
  277MET     CB 4232   3.116   4.428   4.409  0.3381  1.1513  0.0436
  277MET    HB1 4233   3.027   4.377   4.453  2.4193 -4.1620 -1.1187
  277MET    HB2 4234   3.142   4.528   4.450  1.7154  1.1260 -0.7035
  277MET     CG 4235   3.080   4.436   4.261 -0.2960 -0.3228 -0.4541
  277MET    HG1 4236   3.000   4.512   4.247 -0.0399  0.2498  1.0089
  277MET    HG2 4237   3.170   4.466   4.203  0.4863  1.5822  1.5920
  277MET     SD 4238   3.000   4.281   4.195 -0.6381 -0.1140 -0.0840
  277MET     CE 4239   3.004   4.333   4.021 -0.1761 -0.6368 -0.1841
  277MET    HE1 4240   2.960   4.435   4.020  0.0425 -0.4496  2.1942
  277MET    HE2 4241   3.107   4.335   3.981 -1.1071 -1.8457 -2.8715
  277MET    HE3 4242   2.946   4.263   3.957 -2.7487  0.1298  1.1524
  277MET      C 4243   3.349   4.359   4.371 -0.5592 -0.2526  0.1511
  277MET      O 4244   3.387   4.300   4.278 -0.5136 -0.3492 -0.4359
  278ALA      N 4245   3.425   4.446   4.449  0.9359 -0.3411  0.2548
  278ALA     HN 4246   3.394   4.465   4.542  1.5466 -0.3496  0.4602
  278ALA     CA 4247   3.556   4.496   4.408  0.1302  0.1835 -0.2161
  278ALA     HA 4248   3.568   4.477   4.302 -0.3113  2.6991 -0.7917
  278ALA     CB 4249   3.573   4.647   4.434 -0.1299  0.0216 -0.1906
  278ALA    HB1 4250   3.657   4.698   4.382  0.0622  2.1397  2.0527
  278ALA    HB2 4251   3.477   4.693   4.404  0.4816  0.8818 -0.9059
  278ALA    HB3 4252   3.584   4.657   4.544 -1.1903  0.0553 -0.0776
  278ALA      C 4253   3.671   4.422   4.483  0.4445  0.2824  0.1788
  278ALA      O 4254   3.790   4.435   4.462 -0.2270 -0.2580 -0.1029
  279THR      N 4255   3.631   4.335   4.585 -0.5766  0.0063  0.2788
  279THR     HN 4256   3.534   4.319   4.596 -0.3279 -2.1010 -0.2553
  279THR     CA 4257   3.712   4.222   4.639  0.4122 -0.3301 -0.3941
  279THR     HA 4258   3.644   4.158   4.693  0.1346 -0.3433 -0.7629
  279THR     CB 4259   3.791   4.131   4.542 -0.6511 -0.1051 -1.0020
  279THR     HB 4260   3.841   4.044   4.590  1.5950  1.7307  0.2441
  279THR    OG1 4261   3.906   4.196   4.482 -0.5232 -0.3706  0.4295
  279THR    HG1 4262   3.870   4.280   4.451 -0.6727 -0.9287 -0.9618
  279THR    CG2 4263   3.698   4.078   4.436  0.3974  0.3146  0.2782
  279THR   HG21 4264   3.597   4.060   4.480 -0.1199  2.0632 -0.1137
  279THR   HG22 4265   3.691   4.142   4.346  2.1058  1.1162  0.6828
  279THR   HG23 4266   3.740   3.980   4.406  0.5468  1.1385 -2.4410
  279THR      C 4267   3.814   4.269   4.746  0.1205 -0.1690  0.3703
  279THR      O 4268   3.917   4.212   4.770  0.0315  0.3432  0.3777
  280ILE      N 4269   3.791   4.390   4.799  0.7286 -0.1900 -0.5715
  280ILE     HN 4270   3.708   4.435   4.770 -0.4725 -0.5954  1.9644
  280ILE     CA 4271   3.873   4.452   4.900  0.6464 -0.4651 -0.4174
  280ILE     HA 4272   3.976   4.455   4.866  0.9999 -2.6249  0.3005
  280ILE     CB 4273   3.824   4.597   4.941 -0.1364 -0.1749 -0.2624
  280ILE     HB 4274   3.724   4.585   4.987  0.2183 -3.3137 -0.1237
  280ILE    CG2 4275   3.925   4.667   5.038  0.1037  0.0580 -0.1006
  280ILE   HG21 4276   3.911   4.777   5.047 -0.4486  0.0144 -0.3904
  280ILE   HG22 4277   3.926   4.605   5.130 -1.8912 -1.3940 -0.9906
  280ILE   HG23 4278   4.021   4.672   4.982 -0.3672  1.1173 -0.8290
  280ILE    CG1 4279   3.806   4.697   4.822  0.2393  0.8508  0.0504
  280ILE   HG11 4280   3.907   4.720   4.780  0.4932 -0.7785 -0.2858
  280ILE   HG12 4281   3.759   4.647   4.735  0.1944  2.0394 -0.6257
  280ILE     CD 4282   3.734   4.826   4.848  0.4715 -0.6049  0.4104
  280ILE    HD1 4283   3.724   4.881   4.752 -0.1168  0.5049  1.0763
  280ILE    HD2 4284   3.632   4.818   4.893  0.4899  3.3560  1.5737
  280ILE    HD3 4285   3.794   4.895   4.911 -0.3123  0.6423 -0.1572
  280ILE      C 4286   3.890   4.368   5.029 -0.0767 -0.4876 -0.2186
  280ILE      O 4287   4.003   4.334   5.069 -0.5207 -0.1243  0.2477
  281GLY      N 4288   3.775   4.324   5.077  0.2262  0.1551  1.1333
  281GLY     HN 4289   3.694   4.359   5.031 -1.7448 -0.5939  3.8353
  281GLY     CA 4290   3.757   4.224   5.184 -0.4281  0.5477  0.1796
  281GLY    HA1 4291   3.807   4.136   5.148  1.1395  2.1511 -1.7512
  281GLY    HA2 4292   3.653   4.213   5.214 -0.6650  1.7597 -0.1532
  281GLY      C 4293   3.840   4.259   5.322 -0.1160 -0.2024  0.0161
  281GLY      O 4294   3.935   4.189   5.357  0.0747  0.1670  0.0493
  282TYR      N 4295   3.807   4.364   5.387  0.0298 -0.5441  0.2459
  282TYR     HN 4296   3.736   4.425   5.353  0.9566 -0.2357 -1.2403
  282TYR     CA 4297   3.867   4.403   5.512  0.3625 -0.2594 -0.1453
  282TYR     HA 4298   3.972   4.422   5.493 -0.3526  3.3761 -1.3512
  282TYR     CB 4299   3.818   4.544   5.566 -0.0043  0.5244  0.0446
  282TYR    HB1 4300   3.710   4.540   5.591  0.1161 -1.5374  0.3928
  282TYR    HB2 4301   3.876   4.580   5.654  0.7046 -0.8749  0.1705
  282TYR     CG 4302   3.840   4.650   5.469  0.0285  0.3323  0.4482
  282TYR    CD1 4303   3.967   4.674   5.421 -0.0499  0.1693  0.1824
  282TYR    HD1 4304   4.043   4.615   5.469  0.7860  1.6138  0.7271
  282TYR    CE1 4305   3.996   4.800   5.361  0.6553 -0.3924  0.0578
  282TYR    HE1 4306   4.094   4.822   5.321 -0.1910  0.1907 -1.8567
  282TYR     CZ 4307   3.889   4.878   5.317 -0.2817 -0.2577  0.5327
  282TYR     OH 4308   3.904   4.983   5.219  0.3271  0.3505 -1.3400
  282TYR     HH 4309   3.994   5.016   5.221  0.7444 -0.6654  1.2770
  282TYR    CD2 4310   3.735   4.734   5.424 -0.6958 -0.0947 -0.6231
  282TYR    HD2 4311   3.632   4.707   5.442 -0.8462  0.7357 -0.2149
  282TYR    CE2 4312   3.763   4.842   5.351  0.6853 -0.0670  0.7883
  282TYR    HE2 4313   3.681   4.892   5.301  2.4169  0.0366 -2.2103
  282TYR      C 4314   3.860   4.311   5.634  0.4662  0.4041 -0.3112
  282TYR      O 4315   3.958   4.289   5.705  0.3627 -0.5695  0.4538
  283GLY      N 4316   3.737   4.256   5.653 -0.4195 -0.1495 -0.2433
  283GLY     HN 4317   3.666   4.264   5.584 -1.8033 -0.2406  1.0982
  283GLY     CA 4318   3.716   4.160   5.768 -0.3267 -0.3950  0.0505
  283GLY    HA1 4319   3.802   4.099   5.789 -0.3330 -0.5687 -0.4119
  283GLY    HA2 4320   3.635   4.097   5.737  0.8793 -2.0951  0.2501
  283GLY      C 4321   3.676   4.229   5.898 -0.2430 -0.4582 -0.1060
  283GLY      O 4322   3.694   4.174   6.002  0.0700  0.6307 -0.2981
  284LYS      N 4323   3.631   4.360   5.890  0.2063  0.3408  1.0453
  284LYS     HN 4324   3.617   4.399   5.799  1.6661  1.0097  1.0692
  284LYS     CA 4325   3.570   4.432   6.002 -0.3834 -0.5293 -0.1914
  284LYS     HA 4326   3.623   4.395   6.089 -0.9994  0.4956  0.6329
  284LYS     CB 4327   3.587   4.586   5.990 -0.0345 -0.1439  0.7454
  284LYS    HB1 4328   3.696   4.605   6.004 -0.3794  0.2550  3.2287
  284LYS    HB2 4329   3.559   4.632   5.892  0.4737  0.5960  0.9366
  284LYS     CG 4330   3.527   4.675   6.099  0.7752 -0.2527 -0.0450
  284LYS    HG1 4331   3.549   4.783   6.084  1.8270  0.0589  3.0417
  284LYS    HG2 4332   3.416   4.670   6.093  0.5241  2.0910  1.5707
  284LYS     CD 4333   3.562   4.635   6.246  0.4304  0.4912  0.9827
  284LYS    HD1 4334   3.518   4.535   6.267  0.5978  0.7951  2.9582
  284LYS    HD2 4335   3.673   4.631   6.253  0.5863  1.7581 -0.3566
  284LYS     CE 4336   3.503   4.733   6.344 -0.2100 -0.2942 -0.0728
  284LYS    HE1 4337   3.555   4.831   6.341  0.2880 -0.5796 -1.4567
  284LYS    HE2 4338   3.395   4.750   6.320 -0.0610 -0.4139 -0.8582
  284LYS     NZ 4339   3.511   4.673   6.485 -0.1236 -0.1172  0.1981
  284LYS    HZ1 4340   3.455   4.590   6.489  0.0166 -0.1706  1.3205
  284LYS    HZ2 4341   3.602   4.656   6.522 -1.0734  0.3387  3.0059
  284LYS      C 4342   3.431   4.392   6.015  0.8650 -0.2201 -0.4472
  284LYS      O 4343   3.370   4.363   6.122  0.1252  0.3610  0.1907
  285LEU      N 4344   3.353   4.382   5.897  0.2911  0.2157 -0.7012
  285LEU     HN 4345   3.391   4.435   5.821  1.8913  1.0284  0.6088
  285LEU     CA 4346   3.221   4.322   5.867 -0.1579 -0.5173 -0.1926
  285LEU     HA 4347   3.163   4.316   5.958 -2.3883  4.1104 -0.9995
  285LEU     CB 4348   3.149   4.414   5.758  0.6827 -0.0614 -0.5998
  285LEU    HB1 4349   3.220   4.430   5.674 -0.0092 -0.2555 -1.2315
  285LEU    HB2 4350   3.057   4.371   5.713 -0.5062  1.7043  0.0986
  285LEU     CG 4351   3.105   4.550   5.814 -0.1660 -0.1206  0.7099
  285LEU     HG 4352   3.186   4.583   5.883  1.2033 -0.1687 -0.8072
  285LEU    CD1 4353   3.086   4.643   5.701  0.2195 -0.3882  0.0310
  285LEU   HD11 4354   3.075   4.746   5.742  0.2082  0.9308 -3.0479
  285LEU   HD12 4355   3.179   4.649   5.641  0.2086 -0.2224  0.0297
  285LEU   HD13 4356   2.993   4.623   5.642  1.6958 -1.6062 -1.9923
  285LEU    CD2 4357   2.973   4.531   5.897  0.1447 -0.3738  0.8006
  285LEU   HD21 4358   2.952   4.625   5.952 -0.6077 -0.5308  0.7912
  285LEU   HD22 4359   2.888   4.502   5.832  1.6990 -3.1517 -0.1814
  285LEU   HD23 4360   2.998   4.448   5.967  1.5970 -0.2449  0.4741
  285LEU      C 4361   3.245   4.186   5.815 -0.3967  0.2251 -0.0099
  285LEU      O 4362   3.334   4.166   5.732  0.1144 -0.1911 -0.0370
  286ILE      N 4363   3.170   4.089   5.865 -0.4918 -0.5364  0.5407
  286ILE     HN 4364   3.092   4.122   5.918 -1.0398 -0.1072 -0.5056
  286ILE     CA 4365   3.197   3.951   5.843  0.6731  0.1377 -0.3800
  286ILE     HA 4366   3.266   3.946   5.760 -0.2916  0.5009 -1.2193
  286ILE     CB 4367   3.267   3.879   5.956 -0.3168 -0.2680 -0.3919
  286ILE     HB 4368   3.205   3.915   6.041  0.0484  2.9124 -1.3541
  286ILE    CG2 4369   3.259   3.721   5.967 -0.0642  0.4150 -0.1616
  286ILE   HG21 4370   3.327   3.689   6.049  1.8168 -0.5195 -1.9893
  286ILE   HG22 4371   3.154   3.689   5.980 -1.0712  3.2966 -0.4683
  286ILE   HG23 4372   3.290   3.667   5.874 -1.3956 -1.4792  0.4276
  286ILE    CG1 4373   3.414   3.921   5.978 -0.2836  0.6137 -0.3029
  286ILE   HG11 4374   3.423   4.032   5.972  0.4324  0.4814 -3.9278
  286ILE   HG12 4375   3.431   3.896   6.085  3.3972 -1.3223 -1.1665
  286ILE     CD 4376   3.507   3.854   5.875  0.8303  0.2804 -0.2991
  286ILE    HD1 4377   3.494   3.744   5.887 -0.8887  0.3460 -1.1830
  286ILE    HD2 4378   3.486   3.890   5.772 -0.9573 -0.4803 -0.2441
  286ILE    HD3 4379   3.613   3.881   5.893  0.6373  1.9927 -1.4557
  286ILE      C 4380   3.067   3.880   5.805 -0.5268  0.6722 -0.9038
  286ILE      O 4381   2.963   3.900   5.876  0.4198 -0.3386  0.2228
  287PRO      N 4382   3.062   3.802   5.701  0.3080  0.5139 -0.1125
  287PRO     CD 4383   3.175   3.763   5.607 -0.3132 -0.2419 -0.3493
  287PRO    HD1 4384   3.250   3.709   5.669  0.8854  0.7281 -0.9207
  287PRO    HD2 4385   3.229   3.849   5.563 -1.3491  0.3818 -0.4466
  287PRO     CA 4386   2.944   3.723   5.670 -1.2290  0.7152 -0.0675
  287PRO     HA 4387   2.856   3.782   5.692 -1.5043 -0.0632  1.0419
  287PRO     CB 4388   2.960   3.694   5.516 -0.9105  0.2446 -0.0847
  287PRO    HB1 4389   2.934   3.790   5.466 -0.4128  0.4544  0.0488
  287PRO    HB2 4390   2.886   3.619   5.482 -0.1365 -0.5011 -0.1559
  287PRO     CG 4391   3.108   3.667   5.505  0.1326 -0.5771  0.1616
  287PRO    HG1 4392   3.141   3.696   5.402  0.4402  1.8767  0.8761
  287PRO    HG2 4393   3.124   3.559   5.524  0.3700 -0.7828 -1.0842
  287PRO      C 4394   2.935   3.599   5.764  0.3188 -0.7483 -1.0369
  287PRO      O 4395   3.037   3.533   5.783  0.1884  0.0897 -0.4054
  288ILE      N 4396   2.818   3.568   5.821  0.1406 -0.3459  0.0674
  288ILE     HN 4397   2.733   3.615   5.796 -0.8698 -0.7367  2.4575
  288ILE     CA 4398   2.805   3.457   5.918 -0.0215 -0.1136 -0.2643
  288ILE     HA 4399   2.895   3.397   5.914  1.8636  2.5290 -0.1147
  288ILE     CB 4400   2.812   3.508   6.060  0.2203  0.7023  0.6523
  288ILE     HB 4401   2.916   3.547   6.069  1.0461 -0.4179 -2.6752
  288ILE    CG2 4402   2.718   3.628   6.077 -0.6511 -0.0031 -0.0942
  288ILE   HG21 4403   2.622   3.590   6.035 -0.8001  0.6410 -0.3610
  288ILE   HG22 4404   2.700   3.659   6.182  0.3666  1.0071 -0.2034
  288ILE   HG23 4405   2.751   3.721   6.027 -1.5140  1.3152  1.6519
  288ILE    CG1 4406   2.787   3.396   6.165 -0.2728  0.7915  0.2172
  288ILE   HG11 4407   2.789   3.445   6.265 -0.8324  2.1310 -0.4083
  288ILE   HG12 4408   2.684   3.357   6.152  1.0462 -3.4677  0.8661
  288ILE     CD 4409   2.886   3.274   6.156  0.2733 -0.1086 -1.3833
  288ILE    HD1 4410   2.989   3.304   6.186  0.8544 -2.9036 -0.2118
  288ILE    HD2 4411   2.854   3.216   6.245 -1.6457  0.5889 -1.5713
  288ILE    HD3 4412   2.891   3.224   6.057 -1.3224 -0.7855 -1.1466
  288ILE      C 4413   2.691   3.363   5.885  0.0956 -0.4022 -0.5528
  288ILE      O 4414   2.575   3.399   5.900  0.7546 -0.1651  0.8406
  289GLY      N 4415   2.727   3.242   5.852 -0.0853 -0.1499  0.2195
  289GLY     HN 4416   2.820   3.207   5.857 -0.9323 -2.4418  3.2093
  289GLY     CA 4417   2.632   3.139   5.825  0.0505 -0.2667 -0.1230
  289GLY    HA1 4418   2.540   3.159   5.878  1.2135 -0.9926  2.3553
  289GLY    HA2 4419   2.668   3.044   5.862  0.0143  0.2665  1.3856
  289GLY      C 4420   2.587   3.115   5.677 -0.4379 -0.9281 -0.1562
  289GLY      O 4421   2.641   3.181   5.588 -0.5162  0.0572 -0.1162
  290PRO      N 4422   2.496   3.035   5.648  0.4487 -0.2767  0.1959
  290PRO     CD 4423   2.416   2.954   5.741  0.0324  0.6613  0.2305
  290PRO    HD1 4424   2.364   3.016   5.817  1.2894  1.2853  0.6063
  290PRO    HD2 4425   2.480   2.873   5.783 -1.0417 -1.6237 -2.2366
  290PRO     CA 4426   2.477   2.991   5.511 -0.0543  0.3533 -0.3722
  290PRO     HA 4427   2.567   2.968   5.456 -0.7941  2.0104 -2.3915
  290PRO     CB 4428   2.390   2.868   5.523 -0.4203  0.1742  0.5579
  290PRO    HB1 4429   2.465   2.786   5.530 -0.3130  0.0700 -1.4426
  290PRO    HB2 4430   2.335   2.834   5.433  0.7306  1.3761 -0.6306
  290PRO     CG 4431   2.316   2.878   5.650  0.5224 -0.4036  0.2507
  290PRO    HG1 4432   2.284   2.781   5.692  0.3559 -1.5057 -2.2518
  290PRO    HG2 4433   2.231   2.947   5.633  1.0591 -0.0709 -1.3085
  290PRO      C 4434   2.419   3.088   5.415  0.5114 -0.2488 -0.5201
  290PRO      O 4435   2.481   3.115   5.312 -0.7435  0.6456  0.1096
  291LEU      N 4436   2.303   3.154   5.449  0.0686  0.8574 -0.1649
  291LEU     HN 4437   2.258   3.137   5.537 -0.1306 -1.2211 -0.6073
  291LEU     CA 4438   2.247   3.261   5.363 -0.3423  0.4664  0.0226
  291LEU     HA 4439   2.224   3.221   5.265 -1.7463  3.0187 -0.7657
  291LEU     CB 4440   2.114   3.327   5.421 -0.4452 -0.0497  0.3200
  291LEU    HB1 4441   2.145   3.384   5.511  1.1174 -2.3209  1.3173
  291LEU    HB2 4442   2.090   3.401   5.342 -1.0471 -0.6679 -0.0887
  291LEU     CG 4443   1.989   3.239   5.444  0.1651 -0.0303 -0.6839
  291LEU     HG 4444   2.010   3.137   5.404  0.1725 -0.0113 -0.7287
  291LEU    CD1 4445   1.980   3.225   5.598 -0.3355 -0.2503 -0.5210
  291LEU   HD11 4446   2.048   3.150   5.643  2.5914  3.1895  1.2797
  291LEU   HD12 4447   2.008   3.321   5.646  0.6238 -0.4831 -0.6128
  291LEU   HD13 4448   1.875   3.198   5.621 -0.4053  1.3941  1.3820
  291LEU    CD2 4449   1.872   3.305   5.374 -0.3247 -0.5029 -0.0988
  291LEU   HD21 4450   1.843   3.410   5.395 -2.5254 -0.7102 -1.7146
  291LEU   HD22 4451   1.884   3.293   5.264  0.4243 -1.6170  0.0790
  291LEU   HD23 4452   1.785   3.243   5.402  0.3381 -1.4068  0.0170
  291LEU      C 4453   2.341   3.376   5.330 -0.1205 -0.1451  0.5418
  291LEU      O 4454   2.358   3.400   5.208  0.0926 -0.1167  0.6192
  292ALA      N 4455   2.413   3.437   5.430  0.0772  0.0427 -0.1564
  292ALA     HN 4456   2.410   3.404   5.524 -0.0188  2.5360  0.7891
  292ALA     CA 4457   2.519   3.532   5.405  0.2376  0.0026  0.5549
  292ALA     HA 4458   2.481   3.620   5.354  1.0289  0.7803  1.3009
  292ALA     CB 4459   2.578   3.572   5.545 -0.5956 -0.0315  0.2067
  292ALA    HB1 4460   2.662   3.640   5.522 -0.5644 -0.2342 -0.2765
  292ALA    HB2 4461   2.507   3.618   5.617  2.8021  3.8974  1.3754
  292ALA    HB3 4462   2.630   3.483   5.587 -0.3811 -0.5574 -1.1360
  292ALA      C 4463   2.629   3.482   5.313 -0.0908 -0.6293 -0.2274
  292ALA      O 4464   2.677   3.555   5.229 -0.2427  0.4725  0.2451
  293ASN      N 4465   2.689   3.361   5.329 -0.7447 -0.0376 -0.7138
  293ASN     HN 4466   2.663   3.301   5.405 -0.1344  1.2549  0.5597
  293ASN     CA 4467   2.807   3.330   5.255 -0.7652  0.6725 -0.4015
  293ASN     HA 4468   2.877   3.411   5.240  0.3007  0.2947  2.0466
  293ASN     CB 4469   2.876   3.211   5.335 -0.6047 -0.6200  0.6058
  293ASN    HB1 4470   2.802   3.144   5.383  1.2179 -1.6301  2.1586
  293ASN    HB2 4471   2.946   3.157   5.267 -0.6382  0.5047 -0.3570
  293ASN     CG 4472   2.963   3.274   5.443  0.0212 -0.2647  0.5368
  293ASN    OD1 4473   3.071   3.316   5.414 -0.2052 -0.5044 -0.2156
  293ASN    ND2 4474   2.907   3.296   5.565 -0.0636  0.1832  0.0731
  293ASN   HD21 4475   2.957   3.337   5.641 -0.1657 -0.2970  0.4033
  293ASN   HD22 4476   2.815   3.262   5.584  0.7222 -1.3845  1.2725
  293ASN      C 4477   2.765   3.275   5.116  0.2113 -0.3061 -0.8819
  293ASN      O 4478   2.847   3.274   5.026  0.4870  0.3591  0.7346
  294THR      N 4479   2.638   3.240   5.097  0.7165 -0.1024  0.7625
  294THR     HN 4480   2.577   3.215   5.172 -0.0295  0.7564  0.4621
  294THR     CA 4481   2.585   3.220   4.963  0.1358  0.3755  0.2232
  294THR     HA 4482   2.648   3.146   4.915 -0.5202  0.0992 -0.2309
  294THR     CB 4483   2.441   3.170   4.976 -0.4306 -0.2623  0.1977
  294THR     HB 4484   2.374   3.245   5.023 -0.1564 -0.0700  0.2857
  294THR    OG1 4485   2.442   3.051   5.053  0.2947 -0.9712 -0.5506
  294THR    HG1 4486   2.441   3.075   5.146  0.9880 -1.9341 -0.2723
  294THR    CG2 4487   2.387   3.127   4.835  0.1973  0.0762  0.4696
  294THR   HG21 4488   2.387   3.211   4.762 -0.7468 -0.8259 -0.6102
  294THR   HG22 4489   2.445   3.039   4.801  1.0487  0.2291  1.4780
  294THR   HG23 4490   2.283   3.090   4.842  0.3230 -1.4172 -3.2069
  294THR      C 4491   2.591   3.346   4.882 -0.4629 -0.0576  1.1385
  294THR      O 4492   2.640   3.338   4.771 -0.2157 -0.2176  0.2983
  295LEU      N 4493   2.550   3.468   4.930  0.4483  0.2495 -0.1494
  295LEU     HN 4494   2.520   3.478   5.025  0.6017  1.7167 -0.2233
  295LEU     CA 4495   2.568   3.595   4.857  0.0052 -0.2698  0.2750
  295LEU     HA 4496   2.528   3.598   4.757  1.2753 -0.4839 -0.2721
  295LEU     CB 4497   2.477   3.700   4.936  0.1225  0.7890  0.4411
  295LEU    HB1 4498   2.506   3.693   5.043 -0.0635  2.4314  0.6317
  295LEU    HB2 4499   2.502   3.798   4.890  0.9027  0.4867  0.2112
  295LEU     CG 4500   2.325   3.681   4.930  0.0032  0.1315 -0.0109
  295LEU     HG 4501   2.306   3.582   4.978 -0.6608  1.0806  1.7368
  295LEU    CD1 4502   2.249   3.786   5.014  0.1293  0.3581  0.3156
  295LEU   HD11 4503   2.291   3.888   5.002 -0.6976  0.8048  1.1185
  295LEU   HD12 4504   2.145   3.794   4.977  0.3463 -1.8367 -0.9216
  295LEU   HD13 4505   2.242   3.767   5.124 -0.5678  0.4159  0.2817
  295LEU    CD2 4506   2.273   3.683   4.785  0.0463 -0.1947 -0.0116
  295LEU   HD21 4507   2.303   3.783   4.747  0.9748 -0.9266 -1.2511
  295LEU   HD22 4508   2.326   3.603   4.730 -1.8920 -1.8190  0.3728
  295LEU   HD23 4509   2.164   3.667   4.778  0.2003 -0.8308 -1.2722
  295LEU      C 4510   2.711   3.641   4.834 -0.4628  0.3603  0.8253
  295LEU      O 4511   2.732   3.698   4.730  0.3117 -0.0123  0.2202
  296VAL      N 4512   2.802   3.611   4.924 -0.6172  0.6321 -0.8677
  296VAL     HN 4513   2.788   3.557   5.006  1.6627 -0.1015 -0.9135
  296VAL     CA 4514   2.937   3.651   4.905  1.2701  0.6324 -0.1731
  296VAL     HA 4515   2.931   3.756   4.880 -1.6189  0.3486 -1.0379
  296VAL     CB 4516   3.012   3.620   5.029  0.2429  0.7492 -0.3146
  296VAL     HB 4517   2.986   3.518   5.066  1.4384  0.1344 -1.1304
  296VAL    CG1 4518   3.164   3.621   5.012 -0.0217  0.0103  0.4577
  296VAL   HG11 4519   3.208   3.602   5.112  2.3900  1.1351 -0.3045
  296VAL   HG12 4520   3.205   3.545   4.942 -2.0624 -0.2936 -0.4734
  296VAL   HG13 4521   3.195   3.720   4.972 -0.8416  0.1106  0.0379
  296VAL    CG2 4522   2.969   3.727   5.128  0.0384 -0.4982  0.1224
  296VAL   HG21 4523   3.033   3.726   5.219 -0.2121 -1.0875  0.2991
  296VAL   HG22 4524   2.983   3.829   5.087 -1.6097  0.0676  0.8702
  296VAL   HG23 4525   2.863   3.720   5.159 -0.3398 -4.0093 -1.4781
  296VAL      C 4526   2.997   3.576   4.783 -0.1699  0.2080  0.5861
  296VAL      O 4527   3.069   3.628   4.699 -0.0402  0.3509 -0.3330
  297THR      N 4528   2.961   3.447   4.774  0.0406  0.3011 -0.0353
  297THR     HN 4529   2.898   3.396   4.833  0.8876  0.1166  0.7210
  297THR     CA 4530   3.001   3.362   4.661  0.6551  0.5373 -0.0437
  297THR     HA 4531   3.108   3.361   4.647  0.5132  1.9566 -1.5972
  297THR     CB 4532   2.950   3.219   4.679  0.2123 -0.6882  0.0815
  297THR     HB 4533   2.840   3.229   4.667  0.5397 -0.1200 -3.1087
  297THR    OG1 4534   2.988   3.169   4.808 -0.6638 -0.1234  0.1152
  297THR    HG1 4535   2.923   3.200   4.871 -0.9756 -1.4592  0.4815
  297THR    CG2 4536   2.998   3.122   4.571 -0.5655 -0.2021 -0.2729
  297THR   HG21 4537   2.952   3.138   4.470  0.3590  0.8494 -0.5477
  297THR   HG22 4538   3.107   3.127   4.548 -1.2999 -1.3561 -5.0346
  297THR   HG23 4539   2.972   3.019   4.601  1.8314 -0.7048  0.2903
  297THR      C 4540   2.961   3.410   4.527  0.1307 -0.1178  0.5568
  297THR      O 4541   3.041   3.406   4.434 -0.4425  0.3934 -0.1728
  298LEU      N 4542   2.834   3.457   4.524 -0.5761  0.4960 -0.5117
  298LEU     HN 4543   2.768   3.439   4.596  0.2290  0.6390  0.2755
  298LEU     CA 4544   2.777   3.530   4.415 -0.4359 -0.3292  0.2134
  298LEU     HA 4545   2.812   3.471   4.332  0.6342 -0.6891  0.8997
  298LEU     CB 4546   2.621   3.533   4.436  0.1430 -0.1361 -0.4416
  298LEU    HB1 4547   2.581   3.430   4.427  0.3649 -0.1954 -0.7527
  298LEU    HB2 4548   2.614   3.578   4.538  0.5272 -1.6390  0.2846
  298LEU     CG 4549   2.539   3.618   4.336  0.6296 -0.4519  0.0826
  298LEU     HG 4550   2.577   3.722   4.344 -0.3106 -0.1396  0.5210
  298LEU    CD1 4551   2.545   3.568   4.192  0.2592  0.1378 -0.2737
  298LEU   HD11 4552   2.496   3.469   4.183  1.7151 -0.8733  1.8757
  298LEU   HD12 4553   2.492   3.639   4.125  0.7700  1.0490  0.2548
  298LEU   HD13 4554   2.646   3.533   4.159 -0.5972  0.1762 -3.2048
  298LEU    CD2 4555   2.383   3.620   4.382 -0.1504  0.2090 -0.2342
  298LEU   HD21 4556   2.323   3.672   4.305 -2.6840 -0.1878  1.3458
  298LEU   HD22 4557   2.356   3.513   4.391  0.5687 -0.1455 -1.9574
  298LEU   HD23 4558   2.358   3.675   4.476 -0.0249 -0.8965  0.4636
  298LEU      C 4559   2.829   3.666   4.382  0.1600  0.1696  0.4513
  298LEU      O 4560   2.857   3.691   4.266 -0.2079  0.5007 -0.6090
  299GLU      N 4561   2.849   3.760   4.478  0.1464 -0.6710  0.0609
  299GLU     HN 4562   2.826   3.740   4.573 -1.3036  1.3358  0.1888
  299GLU     CA 4563   2.910   3.890   4.445  1.2525 -0.0868 -0.2189
  299GLU     HA 4564   2.839   3.937   4.379 -2.9529 -3.3437  1.4772
  299GLU     CB 4565   2.913   3.989   4.571  0.2194  0.7338  0.2612
  299GLU    HB1 4566   2.972   3.944   4.654  2.3213  1.0628 -0.9851
  299GLU    HB2 4567   2.955   4.082   4.529  0.8895  0.0715 -0.5751
  299GLU     CG 4568   2.771   4.024   4.617  0.4920 -0.3602  0.2751
  299GLU    HG1 4569   2.714   4.073   4.536 -0.4909 -1.2988  0.3809
  299GLU    HG2 4570   2.714   3.933   4.645  0.4130 -0.3070  0.2868
  299GLU     CD 4571   2.781   4.111   4.738 -0.4038 -0.3315 -0.1257
  299GLU    OE1 4572   2.844   4.065   4.838 -0.2555  0.0797  0.0242
  299GLU    OE2 4573   2.731   4.223   4.736  0.3642  0.0358  0.6178
  299GLU      C 4574   3.059   3.880   4.386 -0.3341  0.1199 -0.9017
  299GLU      O 4575   3.114   3.957   4.304  0.1531  0.2727 -0.6820
  300ALA      N 4576   3.135   3.780   4.444 -0.7949  0.2434 -0.3364
  300ALA     HN 4577   3.089   3.734   4.519 -2.0794  1.7258 -0.1645
  300ALA     CA 4578   3.263   3.733   4.400 -0.3547 -0.0224  0.0975
  300ALA     HA 4579   3.332   3.816   4.409 -1.6615  0.9972  1.3513
  300ALA     CB 4580   3.305   3.619   4.487 -0.1286 -0.2091 -0.2925
  300ALA    HB1 4581   3.224   3.544   4.502 -1.2337  0.8947 -0.5530
  300ALA    HB2 4582   3.401   3.571   4.460  0.4730  0.4474  0.6209
  300ALA    HB3 4583   3.319   3.645   4.594 -1.7875 -0.4420  0.0154
  300ALA      C 4584   3.262   3.685   4.252  0.7027 -0.1348  0.1348
  300ALA      O 4585   3.342   3.726   4.172  0.1079 -0.4610  0.5412
  301LEU      N 4586   3.161   3.600   4.221 -0.0233 -0.5142  0.6119
  301LEU     HN 4587   3.092   3.573   4.287 -0.7819  0.7800  0.3744
  301LEU     CA 4588   3.140   3.560   4.083  0.8900 -0.1192  0.1843
  301LEU     HA 4589   3.225   3.506   4.045 -1.0517 -0.9303 -3.4967
  301LEU     CB 4590   3.027   3.460   4.091  0.5849  0.5469 -0.4689
  301LEU    HB1 4591   3.041   3.371   4.156  0.3931 -1.0900 -2.5489
  301LEU    HB2 4592   2.946   3.524   4.133 -0.7324 -0.2536 -1.6644
  301LEU     CG 4593   2.971   3.407   3.959  0.0103 -0.0969 -0.6088
  301LEU     HG 4594   2.959   3.487   3.882 -0.5559 -0.1275 -0.5524
  301LEU    CD1 4595   3.073   3.313   3.897 -0.6506  0.1157  0.2208
  301LEU   HD11 4596   3.170   3.357   3.865  0.9904 -4.3074 -1.5684
  301LEU   HD12 4597   3.080   3.230   3.971 -0.5898 -0.1576 -0.0912
  301LEU   HD13 4598   3.036   3.259   3.807  1.6120  0.5911 -1.0629
  301LEU    CD2 4599   2.833   3.331   3.977  0.1828 -0.5833 -0.0702
  301LEU   HD21 4600   2.846   3.252   4.053  4.4097  1.9936  2.2837
  301LEU   HD22 4601   2.767   3.410   4.018  0.8973  0.1263 -0.2522
  301LEU   HD23 4602   2.810   3.304   3.871  0.6137  0.5698 -0.4728
  301LEU      C 4603   3.108   3.681   3.992  0.1862  0.1744  0.7420
  301LEU      O 4604   3.159   3.699   3.877 -0.2464 -0.1524 -0.4027
  302CYS      N 4605   3.019   3.776   4.037  0.3481  0.8957  1.1947
  302CYS     HN 4606   2.973   3.764   4.124 -1.3834 -1.1610  0.0670
  302CYS     CA 4607   2.974   3.896   3.963  0.6256  0.4984 -0.1612
  302CYS     HA 4608   2.955   3.861   3.863 -1.4418  1.3860 -0.1330
  302CYS     CB 4609   2.865   3.971   4.033  0.9758 -0.3891 -0.6150
  302CYS    HB1 4610   2.901   4.004   4.132  1.5121 -0.1940 -0.8732
  302CYS    HB2 4611   2.846   4.064   3.975  1.4048 -0.1032 -0.2976
  302CYS     SG 4612   2.718   3.868   4.043 -0.0563  0.0227  0.2524
  302CYS    HG1 4613   2.772   3.810   4.148 -0.9236 -0.8086  0.2544
  302CYS      C 4614   3.084   3.992   3.935 -0.2585 -0.6530  0.0756
  302CYS      O 4615   3.097   4.043   3.826 -0.0303  0.6818  0.2520
  303GLY      N 4616   3.173   4.021   4.032 -0.1064 -0.5875 -0.0979
  303GLY     HN 4617   3.153   3.983   4.122  0.4687 -1.0183 -0.1498
  303GLY     CA 4618   3.291   4.105   4.006  1.0731 -0.3184  0.1331
  303GLY    HA1 4619   3.349   4.127   4.094  0.6974  2.2914 -0.1933
  303GLY    HA2 4620   3.241   4.197   3.978 -2.4159 -1.9694  0.4163
  303GLY      C 4621   3.388   4.055   3.895  0.2145  0.4156 -0.1693
  303GLY      O 4622   3.450   4.130   3.824 -0.1052  0.0357 -0.0059
  304MET      N 4623   3.412   3.919   3.905 -0.0637 -0.0891  0.4649
  304MET     HN 4624   3.363   3.863   3.971 -0.2635 -1.8400 -1.0927
  304MET     CA 4625   3.495   3.847   3.815  1.0045 -0.0401  0.4040
  304MET     HA 4626   3.583   3.910   3.814 -2.1868  4.9819 -1.2996
  304MET     CB 4627   3.519   3.700   3.862  0.5859  0.4036 -0.6812
  304MET    HB1 4628   3.419   3.660   3.892  0.4502 -0.1081 -1.7813
  304MET    HB2 4629   3.562   3.630   3.788  0.1981  0.9549 -1.4381
  304MET     CG 4630   3.620   3.699   3.980 -0.3762  0.4189 -0.2324
  304MET    HG1 4631   3.581   3.763   4.062  0.5469  0.6388  0.0481
  304MET    HG2 4632   3.646   3.595   4.009  1.4205  1.3242  1.7324
  304MET     SD 4633   3.782   3.778   3.944  0.2225 -0.1853  0.3055
  304MET     CE 4634   3.808   3.881   4.095 -0.0323 -0.8276 -0.9154
  304MET    HE1 4635   3.835   3.812   4.178  0.6428  1.6307  1.0372
  304MET    HE2 4636   3.887   3.957   4.078 -0.8524  0.8893  2.1619
  304MET    HE3 4637   3.717   3.938   4.124 -0.8598 -0.9435 -3.0796
  304MET      C 4638   3.450   3.835   3.669 -0.4844 -0.4033 -0.2645
  304MET      O 4639   3.524   3.863   3.571 -0.1000  0.2824  0.0032
  305LEU      N 4640   3.320   3.811   3.654 -0.5221  0.3784 -0.2257
  305LEU     HN 4641   3.270   3.802   3.739 -1.5429 -0.4684 -0.8895
  305LEU     CA 4642   3.252   3.837   3.531 -0.4479 -0.9593 -0.8975
  305LEU     HA 4643   3.297   3.782   3.450  1.9131  0.9545 -1.0331
  305LEU     CB 4644   3.106   3.789   3.534  0.2489 -0.4554  0.5834
  305LEU    HB1 4645   3.040   3.842   3.606  0.7892  1.7380 -0.4640
  305LEU    HB2 4646   3.065   3.825   3.438  0.1249 -0.2021  0.7295
  305LEU     CG 4647   3.098   3.637   3.550  0.0495 -0.1244  0.6554
  305LEU     HG 4648   3.142   3.609   3.648 -0.0121  0.9898  1.0205
  305LEU    CD1 4649   2.959   3.590   3.578  0.7833 -0.0302 -0.0614
  305LEU   HD11 4650   2.909   3.658   3.650 -0.2493  1.9125 -2.4880
  305LEU   HD12 4651   2.907   3.591   3.480  3.7324 -0.8267 -1.7788
  305LEU   HD13 4652   2.959   3.482   3.604 -0.1305  0.3698  1.7761
  305LEU    CD2 4653   3.151   3.544   3.437 -0.0710 -0.0608  0.3773
  305LEU   HD21 4654   3.183   3.446   3.479  0.9058 -1.0236 -2.3801
  305LEU   HD22 4655   3.084   3.533   3.349  0.4124 -2.0209  0.2043
  305LEU   HD23 4656   3.241   3.597   3.401 -0.6569  1.4543  1.0864
  305LEU      C 4657   3.255   3.983   3.492 -0.2172  0.7404  0.6364
  305LEU      O 4658   3.273   4.022   3.376 -0.2480 -0.4174  0.1997
  306GLY      N 4659   3.239   4.071   3.588  0.3833 -0.1912  0.1177
  306GLY     HN 4660   3.207   4.037   3.676 -0.1132  0.6934  0.2896
  306GLY     CA 4661   3.238   4.212   3.565 -0.3842 -0.2836  0.0067
  306GLY    HA1 4662   3.225   4.259   3.661  0.6585  2.2275 -0.9993
  306GLY    HA2 4663   3.165   4.230   3.488  0.5101 -0.1769 -0.8378
  306GLY      C 4664   3.359   4.268   3.511  0.1653 -0.4034 -0.3801
  306GLY      O 4665   3.355   4.353   3.424 -0.1008 -0.4474  0.2497
  307LEU      N 4666   3.475   4.222   3.558 -0.1622  0.2261  0.4761
  307LEU     HN 4667   3.463   4.156   3.632  0.7959  1.3134  1.6352
  307LEU     CA 4668   3.610   4.247   3.502 -0.1605 -0.4437  0.1498
  307LEU     HA 4669   3.609   4.354   3.485 -2.9538 -0.0399  2.0617
  307LEU     CB 4670   3.725   4.185   3.589  0.4793 -0.2137  0.6098
  307LEU    HB1 4671   3.688   4.085   3.619 -0.4894 -0.4884 -1.3367
  307LEU    HB2 4672   3.810   4.152   3.525 -1.3943 -0.5690 -1.8464
  307LEU     CG 4673   3.780   4.272   3.701  0.2129  0.2104  0.2908
  307LEU     HG 4674   3.702   4.299   3.776  1.4305  1.1137  1.2928
  307LEU    CD1 4675   3.886   4.193   3.775 -0.4755 -0.2354 -0.4297
  307LEU   HD11 4676   3.958   4.265   3.820  0.6662 -0.4916 -1.7880
  307LEU   HD12 4677   3.860   4.123   3.856  1.9721  1.1026  1.6692
  307LEU   HD13 4678   3.952   4.137   3.705  2.1584  2.8451 -0.6524
  307LEU    CD2 4679   3.843   4.397   3.638 -0.3437 -0.6321  0.1965
  307LEU   HD21 4680   3.756   4.453   3.597 -2.1712 -2.4981  1.3210
  307LEU   HD22 4681   3.896   4.459   3.713  0.6954 -0.9834 -0.2256
  307LEU   HD23 4682   3.909   4.364   3.555  1.7133 -1.2392  2.0079
  307LEU      C 4683   3.623   4.199   3.361 -0.6095 -0.0638  0.7886
  307LEU      O 4684   3.682   4.259   3.268  0.0330 -0.7052 -0.0559
  308ALA      N 4685   3.576   4.077   3.340 -0.2507  0.3876  0.0533
  308ALA     HN 4686   3.522   4.027   3.407 -1.6391  0.2809 -1.0757
  308ALA     CA 4687   3.576   4.011   3.210 -0.2455 -0.1073 -0.7121
  308ALA     HA 4688   3.672   4.012   3.162 -0.8046 -0.2249 -1.8710
  308ALA     CB 4689   3.538   3.866   3.241  0.2410  0.2860  0.5329
  308ALA    HB1 4690   3.431   3.849   3.266  0.5933 -2.4050  0.4497
  308ALA    HB2 4691   3.577   3.796   3.165  1.1655  2.3001 -0.9418
  308ALA    HB3 4692   3.594   3.835   3.332  2.2305 -0.4328 -0.8790
  308ALA      C 4693   3.499   4.080   3.101 -0.7483  0.7891  0.3922
  308ALA      O 4694   3.547   4.104   2.987  0.0710  0.4188  0.2102
  309VAL      N 4695   3.377   4.121   3.135 -0.3329 -0.4000  0.7214
  309VAL     HN 4696   3.327   4.091   3.216 -0.9355  0.2362  0.5912
  309VAL     CA 4697   3.303   4.210   3.039 -0.3100 -0.3853 -0.3919
  309VAL     HA 4698   3.325   4.178   2.938  2.4071 -1.4173  0.4377
  309VAL     CB 4699   3.152   4.207   3.069  0.6324 -1.1338  0.3183
  309VAL     HB 4700   3.102   4.261   2.986  0.8844 -2.3388 -0.6391
  309VAL    CG1 4701   3.100   4.064   3.071 -0.5400  0.3844 -0.2335
  309VAL   HG11 4702   3.122   4.014   3.167  0.7191  1.8257  0.2625
  309VAL   HG12 4703   2.993   4.055   3.042 -0.8401  0.2951  0.8753
  309VAL   HG13 4704   3.150   3.996   2.999  2.1675  0.7097  1.2291
  309VAL    CG2 4705   3.111   4.284   3.204 -0.2784 -0.0157  0.3476
  309VAL   HG21 4706   3.003   4.275   3.229 -0.2603  1.1458  0.8849
  309VAL   HG22 4707   3.168   4.234   3.285 -2.0730 -3.1512 -0.1251
  309VAL   HG23 4708   3.144   4.388   3.186 -0.4678  0.2607  1.5444
  309VAL      C 4709   3.351   4.352   3.037  0.1821  0.5117 -0.3917
  309VAL      O 4710   3.329   4.419   2.939  0.1006  0.1942  0.1357
  310ALA      N 4711   3.408   4.406   3.144 -0.2496 -0.0225  0.8088
  310ALA     HN 4712   3.392   4.359   3.230  0.3531  1.5920  1.8436
  310ALA     CA 4713   3.473   4.537   3.151  0.7478  0.3480  0.3954
  310ALA     HA 4714   3.396   4.605   3.116  1.0947 -0.1560 -1.4245
  310ALA     CB 4715   3.499   4.571   3.300  0.1049  0.8196 -0.0794
  310ALA    HB1 4716   3.548   4.670   3.311 -0.0242  1.2820 -2.9462
  310ALA    HB2 4717   3.402   4.585   3.350 -0.2492 -1.9261  0.1790
  310ALA    HB3 4718   3.566   4.491   3.339 -1.1855 -0.3620 -0.2197
  310ALA      C 4719   3.597   4.549   3.071  0.3554 -0.8050  0.5314
  310ALA      O 4720   3.617   4.658   3.013  0.2281 -0.3752  0.1006
  311ALA      N 4721   3.676   4.447   3.058  0.0064  0.0881  0.0534
  311ALA     HN 4722   3.678   4.370   3.122  0.0140 -0.7849 -0.9764
  311ALA     CA 4723   3.795   4.450   2.968  0.6133  0.0181  0.3617
  311ALA     HA 4724   3.843   4.546   2.982  0.6286  0.3064 -1.4324
  311ALA     CB 4725   3.889   4.334   3.012  0.0102 -0.4940 -0.1589
  311ALA    HB1 4726   3.909   4.338   3.121 -1.1919 -2.0791  0.1500
  311ALA    HB2 4727   3.824   4.246   2.993  1.6700 -1.9145  0.5073
  311ALA    HB3 4728   3.983   4.325   2.953 -0.2840  0.9299 -0.8938
  311ALA      C 4729   3.759   4.425   2.821  0.2809  0.5350 -0.0431
  311ALA      O 4730   3.849   4.439   2.736  0.3306 -0.0906 -0.2570
  312CYS      N 4731   3.633   4.387   2.799  0.0273  0.3482  0.1135
  312CYS     HN 4732   3.580   4.377   2.883  0.8658 -1.2590  0.4938
  312CYS     CA 4733   3.566   4.372   2.676  0.3539 -0.2259  0.2971
  312CYS     HA 4734   3.644   4.338   2.609  2.1167  0.8196  1.7299
  312CYS     CB 4735   3.452   4.264   2.669  0.2566  0.6010  0.2661
  312CYS    HB1 4736   3.490   4.160   2.674 -1.9711 -0.2075  1.7488
  312CYS    HB2 4737   3.393   4.273   2.763 -0.1165  2.3635 -0.1081
  312CYS     SG 4738   3.321   4.274   2.531 -0.1957 -0.1215  0.1584
  312CYS      C 4739   3.514   4.508   2.637  0.6570  0.0856  0.2945
  312CYS      O 4740   3.554   4.561   2.534  0.2119  0.5023  0.0856
  313LEU      N 4741   3.437   4.581   2.719 -0.1589  0.1976 -0.4451
  313LEU     HN 4742   3.408   4.544   2.808 -0.8135 -0.0139 -0.7426
  313LEU     CA 4743   3.383   4.710   2.687  0.0730 -0.1902 -0.1734
  313LEU     HA 4744   3.338   4.697   2.589  0.7255 -0.8182 -0.3928
  313LEU     CB 4745   3.277   4.754   2.791 -0.4145  0.2770  0.4774
  313LEU    HB1 4746   3.306   4.724   2.894 -2.0221 -0.2850  0.7887
  313LEU    HB2 4747   3.268   4.865   2.790 -1.6803  0.2060 -1.2715
  313LEU     CG 4748   3.136   4.707   2.777 -0.3876  0.0874  0.7047
  313LEU     HG 4749   3.131   4.598   2.754  1.7804  0.1668 -0.4021
  313LEU    CD1 4750   3.057   4.726   2.905  0.3551 -0.8394 -0.2349
  313LEU   HD11 4751   2.955   4.681   2.908  1.0916 -2.5187  1.0588
  313LEU   HD12 4752   3.103   4.674   2.992  0.5946  3.2552  2.4067
  313LEU   HD13 4753   3.042   4.834   2.929  0.3296 -1.1990  1.4830
  313LEU    CD2 4754   3.062   4.772   2.654  0.7487 -0.0318  0.1330
  313LEU   HD21 4755   3.100   4.743   2.554 -0.8544  1.7060 -1.0404
  313LEU   HD22 4756   2.955   4.742   2.654  0.5447  0.6810  0.0712
  313LEU   HD23 4757   3.071   4.882   2.665  2.1623 -0.3626  3.3589
  313LEU      C 4758   3.486   4.816   2.651  0.1704  0.0627 -0.1989
  313LEU      O 4759   3.476   4.891   2.558 -0.9352  0.5235  0.1050
  314ILE      N 4760   3.590   4.825   2.730  0.0698  0.6021 -0.0767
  314ILE     HN 4761   3.597   4.764   2.808 -1.0866  0.4155 -0.0975
  314ILE     CA 4762   3.689   4.919   2.703  0.2345 -0.6510 -1.1252
  314ILE     HA 4763   3.641   5.011   2.671  0.4845  1.0998  2.9146
  314ILE     CB 4764   3.770   4.947   2.826  0.4221  0.1849  0.4139
  314ILE     HB 4765   3.795   4.851   2.876 -1.6517 -0.1703  0.8506
  314ILE    CG2 4766   3.890   5.035   2.796  1.1774  0.2743 -0.9236
  314ILE   HG21 4767   3.967   4.976   2.741  1.3436  0.0890 -0.5023
  314ILE   HG22 4768   3.856   5.125   2.741 -2.3261 -0.6240 -0.4746
  314ILE   HG23 4769   3.941   5.085   2.881  0.6367 -0.1466 -0.3460
  314ILE    CG1 4770   3.687   5.024   2.929  0.6790 -0.0474 -0.1526
  314ILE   HG11 4771   3.684   5.135   2.918 -1.0362 -0.1031 -0.5126
  314ILE   HG12 4772   3.582   4.986   2.925  0.4128  0.7487 -0.9541
  314ILE     CD 4773   3.721   4.980   3.073  0.0160 -0.3178 -0.0207
  314ILE    HD1 4774   3.672   5.043   3.150  0.3832 -0.0313 -0.0147
  314ILE    HD2 4775   3.688   4.875   3.090 -0.0997 -0.0718  1.3783
  314ILE    HD3 4776   3.832   4.985   3.085 -0.0780  0.1264  0.7109
  314ILE      C 4777   3.774   4.880   2.592 -0.8435 -0.4401  1.0625
  314ILE      O 4778   3.811   4.967   2.510  0.3216 -0.2271 -0.1014
  315TYR      N 4779   3.820   4.754   2.561 -0.9442 -0.0238 -0.1729
  315TYR     HN 4780   3.798   4.669   2.608  1.8657 -2.5320 -2.9471
  315TYR     CA 4781   3.911   4.743   2.453  0.3315 -0.2630  0.6435
  315TYR     HA 4782   3.992   4.815   2.453 -0.4345  0.6821 -1.5600
  315TYR     CB 4783   3.985   4.610   2.471 -0.3535  0.5797  0.1628
  315TYR    HB1 4784   4.031   4.605   2.572  1.3444  0.7184 -0.5782
  315TYR    HB2 4785   3.907   4.530   2.463  0.3604 -0.1587  0.4645
  315TYR     CG 4786   4.094   4.594   2.364 -0.3705  0.5243 -0.6439
  315TYR    CD1 4787   4.214   4.658   2.378  0.1238  0.4938  0.1188
  315TYR    HD1 4788   4.230   4.727   2.460 -0.2159 -1.1931  1.6728
  315TYR    CE1 4789   4.309   4.653   2.273 -0.1946 -0.3944  0.5059
  315TYR    HE1 4790   4.407   4.697   2.288  0.0216 -1.4941  2.8658
  315TYR     CZ 4791   4.283   4.571   2.165 -0.2706  0.0521 -0.2341
  315TYR     OH 4792   4.379   4.570   2.066  0.5090  0.2323  0.6913
  315TYR     HH 4793   4.345   4.521   1.991 -0.5117 -0.5400  1.6218
  315TYR    CD2 4794   4.074   4.496   2.260 -0.2557  0.1445 -0.3048
  315TYR    HD2 4795   3.990   4.428   2.264  1.1795 -1.6448  1.9418
  315TYR    CE2 4796   4.171   4.492   2.161  1.1864  0.1522 -0.3233
  315TYR    HE2 4797   4.158   4.432   2.072  1.2316 -0.2720 -0.0476
  315TYR      C 4798   3.833   4.740   2.320  0.7239 -0.4426 -0.2171
  315TYR      O 4799   3.881   4.785   2.215 -0.0874  0.1936  0.4422
  316ALA      N 4800   3.703   4.704   2.330  0.0622  0.1369 -0.1366
  316ALA     HN 4801   3.665   4.655   2.408  0.3513 -0.3888 -0.3248
  316ALA     CA 4802   3.613   4.736   2.224 -0.4531  0.0485  0.1102
  316ALA     HA 4803   3.656   4.695   2.133 -0.0146  0.6859  0.0200
  316ALA     CB 4804   3.476   4.675   2.252 -0.0689  0.6798 -0.0543
  316ALA    HB1 4805   3.427   4.709   2.345 -0.4930 -1.5715  0.6153
  316ALA    HB2 4806   3.402   4.703   2.174 -0.6914  0.9025  0.6004
  316ALA    HB3 4807   3.477   4.564   2.256 -0.2854  0.6596 -0.4895
  316ALA      C 4808   3.598   4.882   2.192 -0.9880  0.0704 -0.2009
  316ALA      O 4809   3.608   4.917   2.072  1.1293 -0.2733 -0.5524
  317ARG      N 4810   3.590   4.973   2.282  0.2774  0.1244 -0.1735
  317ARG     HN 4811   3.584   4.954   2.379 -0.4144 -1.3532 -0.4809
  317ARG     CA 4812   3.613   5.121   2.265 -0.3454 -0.0057 -0.3778
  317ARG     HA 4813   3.553   5.156   2.183  0.1896  0.5998 -0.5113
  317ARG     CB 4814   3.581   5.186   2.398  0.3351  0.0750 -0.2222
  317ARG    HB1 4815   3.637   5.142   2.483  0.2523  0.4330  0.0151
  317ARG    HB2 4816   3.617   5.290   2.385  2.0189 -0.2738  1.2523
  317ARG     CG 4817   3.427   5.189   2.437  0.2409  0.0420 -0.6392
  317ARG    HG1 4818   3.380   5.250   2.357  2.0907  1.5554 -0.6370
  317ARG    HG2 4819   3.378   5.090   2.439  0.9572 -0.3604  2.5242
  317ARG     CD 4820   3.399   5.267   2.572 -0.3655  0.0981  0.0532
  317ARG    HD1 4821   3.295   5.247   2.607 -0.2108 -0.2209  0.3327
  317ARG    HD2 4822   3.459   5.229   2.656 -0.8623 -0.0182  0.3614
  317ARG     NE 4823   3.420   5.416   2.549  0.7494  0.1056  0.1912
  317ARG     HE 4824   3.509   5.460   2.546  0.1899  1.3120 -2.7193
  317ARG     CZ 4825   3.330   5.501   2.498 -0.7308  0.4045  0.9019
  317ARG    NH1 4826   3.207   5.467   2.490  0.5313 -0.2508 -0.0811
  317ARG   HH11 4827   3.144   5.533   2.447  0.8561  0.7821  0.9905
  317ARG   HH12 4828   3.177   5.372   2.479 -0.0237 -0.0056 -0.7483
  317ARG    NH2 4829   3.362   5.616   2.441 -0.2785 -0.4087 -0.2712
  317ARG   HH21 4830   3.289   5.658   2.387  2.0463  1.4854 -2.2121
  317ARG   HH22 4831   3.457   5.630   2.412 -0.7353  2.1021 -0.7398
  317ARG      C 4832   3.743   5.163   2.209  0.0397  0.3605 -0.4437
  317ARG      O 4833   3.752   5.253   2.126  0.0391  0.6685 -0.1863
  318CYS      N 4834   3.853   5.102   2.266 -0.0134  0.2674  0.0266
  318CYS     HN 4835   3.836   5.037   2.340  1.0498  0.4090  0.4048
  318CYS     CA 4836   3.989   5.134   2.230 -0.5713 -0.0356 -0.3823
  318CYS     HA 4837   3.994   5.242   2.231 -2.8320  0.1137 -0.2421
  318CYS     CB 4838   4.099   5.068   2.314 -0.9362 -0.0869 -0.2665
  318CYS    HB1 4839   4.106   4.959   2.296  1.4953 -0.0572  0.0716
  318CYS    HB2 4840   4.198   5.111   2.289 -0.0202 -0.4200  2.4275
  318CYS     SG 4841   4.093   5.114   2.499 -0.2203 -0.1601  0.1117
  318CYS      C 4842   4.022   5.101   2.084 -0.1536  0.5681  0.1640
  318CYS      O 4843   4.096   5.169   2.007 -0.7097  0.0351  0.6165
  319THR      N 4844   3.959   4.991   2.038  0.4304 -0.2583 -0.5023
  319THR     HN 4845   3.892   4.949   2.099  1.1564 -1.1737 -0.3174
  319THR     CA 4846   3.966   4.940   1.899  0.2408  0.1538  0.0785
  319THR     HA 4847   4.047   4.990   1.849 -1.3667  2.0765 -0.7766
  319THR     CB 4848   3.986   4.786   1.896 -0.2306  0.2963 -0.1605
  319THR     HB 4849   3.990   4.755   1.789  1.8430 -0.5737  0.1195
  319THR    OG1 4850   3.910   4.700   1.970 -0.3296 -0.0973  1.1252
  319THR    HG1 4851   3.913   4.727   2.062 -0.5920 -0.1866  1.1626
  319THR    CG2 4852   4.138   4.767   1.944 -0.4300  0.1446  0.2819
  319THR   HG21 4853   4.152   4.808   2.047  0.3597  0.8284 -0.0879
  319THR   HG22 4854   4.157   4.658   1.942 -2.0865 -0.1504 -1.0390
  319THR   HG23 4855   4.201   4.814   1.867 -0.8461 -0.6795 -0.5764
  319THR      C 4856   3.843   4.970   1.811  0.0735 -0.6036 -0.0586
  319THR      O 4857   3.832   4.917   1.699  0.0417  0.5431  0.4991
  320ARG      N 4858   3.742   5.057   1.858 -1.0373  0.5696  0.2187
  320ARG     HN 4859   3.750   5.088   1.953 -0.7645 -0.4950  0.5625
  320ARG     CA 4860   3.640   5.106   1.778 -0.3791 -0.2818 -0.7282
  320ARG     HA 4861   3.597   5.014   1.743  1.7557 -0.7135 -2.4193
  320ARG     CB 4862   3.529   5.166   1.866 -0.3013  0.1824 -0.1395
  320ARG    HB1 4863   3.485   5.089   1.933  0.0421  2.3293  2.7816
  320ARG    HB2 4864   3.583   5.247   1.921  1.3068 -1.3754  0.6657
  320ARG     CG 4865   3.409   5.232   1.785 -0.2616  0.0425  0.3351
  320ARG    HG1 4866   3.335   5.263   1.861  1.1969  0.8669  1.4563
  320ARG    HG2 4867   3.444   5.319   1.725 -1.2324  0.3886  0.2519
  320ARG     CD 4868   3.329   5.130   1.706 -0.0704 -0.0251 -0.6567
  320ARG    HD1 4869   3.396   5.089   1.627  0.0919 -2.2883  0.5990
  320ARG    HD2 4870   3.299   5.045   1.770 -0.8079  1.7160  1.4241
  320ARG     NE 4871   3.209   5.191   1.648 -0.7595 -0.3082 -0.2137
  320ARG     HE 4872   3.194   5.289   1.650 -0.8365 -0.3333  0.4567
  320ARG     CZ 4873   3.120   5.130   1.571  0.1142  0.1944  0.1648
  320ARG    NH1 4874   3.114   5.000   1.553 -0.8503  0.7353  0.5948
  320ARG   HH11 4875   3.029   4.966   1.513 -0.8591  0.1286  1.1190
  320ARG   HH12 4876   3.176   4.944   1.608  2.1658  2.0279 -1.2142
  320ARG    NH2 4877   3.033   5.198   1.507  0.0583 -0.4630  0.1760
  320ARG   HH21 4878   2.996   5.155   1.425 -0.8466  1.6590 -0.5743
  320ARG   HH22 4879   3.055   5.294   1.490 -0.6435 -0.5819 -1.5532
  320ARG      C 4880   3.675   5.186   1.657 -0.3478  0.1605  0.1291
  320ARG      O 4881   3.640   5.146   1.544  0.2397  0.3248  0.0207
  321PRO      N 4882   3.746   5.301   1.661 -0.6912 -0.1925 -0.0183
  321PRO     CD 4883   3.823   5.359   1.773 -0.1524 -0.1486 -0.2048
  321PRO    HD1 4884   3.905   5.292   1.808 -0.9705 -0.9986  0.1237
  321PRO    HD2 4885   3.755   5.364   1.861 -2.4881 -0.3040 -1.9243
  321PRO     CA 4886   3.735   5.393   1.547  0.7254  0.6888  0.0084
  321PRO     HA 4887   3.642   5.392   1.491  0.3293 -1.5340  0.6053
  321PRO     CB 4888   3.766   5.534   1.620 -0.3535 -0.1112  0.2362
  321PRO    HB1 4889   3.677   5.574   1.673 -0.4689  2.3726 -1.6735
  321PRO    HB2 4890   3.800   5.612   1.549 -0.6301 -1.0033 -0.9146
  321PRO     CG 4891   3.875   5.489   1.717 -0.1461 -0.0072  0.9419
  321PRO    HG1 4892   3.888   5.575   1.786  1.5464 -2.5892  4.1229
  321PRO    HG2 4893   3.967   5.467   1.658 -0.9093 -0.1555 -0.2256
  321PRO      C 4894   3.829   5.343   1.443 -0.1441  0.1136  0.5690
  321PRO    OT1 4895   3.830   5.396   1.327 -0.0359 -0.1768 -0.3114
  321PRO    OT2 4896   3.923   5.258   1.471 -0.4338  0.4092  0.2471
  322GLY      N 4897   4.159   1.820   1.960 -0.4445 -0.1154  0.2382
  322GLY    HT1 4898   4.106   1.897   1.914 -1.5267 -0.5529  0.7066
  322GLY    HT2 4899   4.111   1.811   2.053 -1.2776  0.5234 -0.1140
  322GLY    HT3 4900   4.157   1.733   1.905  2.4585 -0.1575  0.0467
  322GLY     CA 4901   4.307   1.849   1.979  0.2044  0.3422 -0.0381
  322GLY    HA1 4902   4.355   1.848   1.882 -2.8009  1.0506 -1.6438
  322GLY    HA2 4903   4.345   1.772   2.045  1.8962  0.8486 -0.3697
  322GLY      C 4904   4.347   1.964   2.063  0.3137 -0.4566 -0.3953
  322GLY      O 4905   4.295   1.985   2.174 -0.2283 -0.0200  0.1988
  323TRP      N 4906   4.453   2.041   2.023  0.3691  0.3571  0.1076
  323TRP     HN 4907   4.502   2.027   1.937 -1.4467 -3.3945 -0.5107
  323TRP     CA 4908   4.488   2.168   2.088 -0.7444 -0.3138  0.3552
  323TRP     HA 4909   4.493   2.160   2.196 -1.9973  1.1949  0.5709
  323TRP     CB 4910   4.625   2.217   2.040  0.1410 -0.4451  0.3477
  323TRP    HB1 4911   4.616   2.247   1.934  2.8059  1.8074  0.6328
  323TRP    HB2 4912   4.670   2.304   2.092 -1.0200  0.0725  0.5172
  323TRP     CG 4913   4.723   2.112   2.059 -0.1733 -0.1837  0.3737
  323TRP    CD1 4914   4.726   2.030   2.173  0.5693  1.0462  0.5309
  323TRP    HD1 4915   4.657   2.025   2.256 -1.6526 -2.5700 -1.2286
  323TRP    NE1 4916   4.835   1.945   2.166  0.2315 -0.3738  0.4544
  323TRP    HE1 4917   4.860   1.875   2.229 -0.6985 -0.5992  0.5883
  323TRP    CE2 4918   4.896   1.957   2.049  0.2546  0.2320 -1.2731
  323TRP    CD2 4919   4.833   2.062   1.979  0.1885 -0.1831  0.5125
  323TRP    CE3 4920   4.885   2.106   1.860 -0.0756  0.0397 -0.3443
  323TRP    HE3 4921   4.842   2.190   1.808 -1.1299  0.5768  1.3177
  323TRP    CZ3 4922   4.995   2.030   1.812  0.3436 -0.6961 -0.0400
  323TRP    HZ3 4923   5.038   2.051   1.715 -2.3890 -0.4460 -1.2911
  323TRP    CZ2 4924   5.006   1.889   2.012  0.7231  0.2818 -0.4795
  323TRP    HZ2 4925   5.055   1.820   2.078 -0.9202  0.4052  0.9167
  323TRP    CH2 4926   5.053   1.929   1.890  0.2459  0.1832 -0.1611
  323TRP    HH2 4927   5.149   1.895   1.853  0.5297  1.3180 -0.5237
  323TRP      C 4928   4.379   2.277   2.068  0.5581 -0.1488  0.2135
  323TRP      O 4929   4.363   2.339   1.965 -0.3293  0.1514  0.2965
  324LEU      N 4930   4.301   2.303   2.173  0.7356  0.2649  0.5747
  324LEU     HN 4931   4.306   2.243   2.253  0.4581 -0.3660  0.1268
  324LEU     CA 4932   4.205   2.407   2.177 -0.4519  0.6543  0.6847
  324LEU     HA 4933   4.167   2.406   2.278  2.0252  2.9453  1.7658
  324LEU     CB 4934   4.279   2.543   2.178  0.4850 -0.3708 -0.5782
  324LEU    HB1 4935   4.363   2.530   2.250  2.7513 -1.1620 -3.1857
  324LEU    HB2 4936   4.325   2.562   2.079  0.1114  0.1701 -0.6533
  324LEU     CG 4937   4.204   2.665   2.245 -0.0159  0.1961 -0.0352
  324LEU     HG 4938   4.099   2.654   2.209  0.0892  0.8052 -0.5447
  324LEU    CD1 4939   4.200   2.664   2.400  0.5227 -0.6122  0.5147
  324LEU   HD11 4940   4.135   2.581   2.436  0.3929 -0.3613  0.8636
  324LEU   HD12 4941   4.303   2.648   2.439  0.2361 -0.2073  1.4615
  324LEU   HD13 4942   4.158   2.756   2.446 -1.8031 -1.3425 -0.0489
  324LEU    CD2 4943   4.245   2.808   2.194 -0.2913 -0.2940  0.2919
  324LEU   HD21 4944   4.355   2.825   2.200 -0.2223  0.5927 -2.2028
  324LEU   HD22 4945   4.215   2.823   2.088 -0.4483  0.7844  0.4833
  324LEU   HD23 4946   4.199   2.889   2.254 -1.0736  0.2539 -1.0266
  324LEU      C 4947   4.086   2.399   2.081  0.0483  0.6530  0.0602
  324LEU      O 4948   4.036   2.501   2.027  0.1481  0.4137 -0.1125
  325ASP      N 4949   4.035   2.281   2.039 -0.0964 -0.8617  0.2868
  325ASP     HN 4950   4.080   2.199   2.072 -1.4181 -0.8544  2.2779
  325ASP     CA 4951   3.903   2.266   1.971  0.3681 -0.0990  0.1106
  325ASP     HA 4952   3.837   2.350   1.979 -1.1008 -1.0863 -1.1208
  325ASP     CB 4953   3.922   2.245   1.819 -0.3858  0.6141 -0.1451
  325ASP    HB1 4954   3.833   2.236   1.754  0.6699 -1.5242 -1.4062
  325ASP    HB2 4955   3.988   2.322   1.773  0.7553 -0.6623 -0.7172
  325ASP     CG 4956   3.998   2.117   1.788  0.0709  0.1507  0.1781
  325ASP    OD1 4957   4.035   2.094   1.666  0.0253 -0.3644  0.2065
  325ASP    OD2 4958   4.024   2.039   1.877  0.1469  0.0894  0.1302
  325ASP      C 4959   3.821   2.160   2.036 -0.4304  0.7669 -0.7766
  325ASP      O 4960   3.716   2.132   1.982  0.2916  0.1622 -0.4773
  326ASP      N 4961   3.857   2.097   2.146  0.0411 -0.1732 -0.3874
  326ASP     HN 4962   3.947   2.115   2.184 -2.1393  3.8368  3.8007
  326ASP     CA 4963   3.770   2.005   2.216  0.0066  0.0129 -0.1119
  326ASP     HA 4964   3.736   1.948   2.131 -2.6922  0.7734  0.3480
  326ASP     CB 4965   3.842   1.920   2.327 -0.6801  0.2287  0.0452
  326ASP    HB1 4966   3.866   1.975   2.420  1.0194  0.0388 -0.2560
  326ASP    HB2 4967   3.777   1.840   2.369  0.0562 -0.8516 -0.8257
  326ASP     CG 4968   3.973   1.851   2.277 -0.0280  0.2697  0.3203
  326ASP    OD1 4969   3.979   1.807   2.157 -0.0362  0.3359  0.1396
  326ASP    OD2 4970   4.069   1.826   2.355  0.2933  0.4391  1.0610
  326ASP      C 4971   3.634   2.059   2.279  0.3556  0.0852  0.3402
  326ASP      O 4972   3.528   2.000   2.271  0.3094 -0.4860  0.2601
  327HSD      N 4973   3.636   2.177   2.343 -0.3993  0.1371  0.5170
  327HSD     HN 4974   3.730   2.207   2.357  0.1923  0.0484 -2.5972
  327HSD     CA 4975   3.510   2.235   2.391 -0.6008  0.0838  0.5787
  327HSD     HA 4976   3.431   2.206   2.323  0.2488 -0.8515 -0.0360
  327HSD     CB 4977   3.480   2.173   2.530  0.3057 -0.3343  0.6889
  327HSD    HB1 4978   3.393   2.228   2.573 -0.9792 -1.4937 -0.3025
  327HSD    HB2 4979   3.446   2.067   2.518  0.2307 -0.3380  0.9339
  327HSD    ND1 4980   3.649   2.055   2.675  0.6577  0.2713  0.2006
  327HSD    HD1 4981   3.634   1.965   2.633  0.7115  0.5521 -0.4191
  327HSD     CG 4982   3.597   2.170   2.625  0.0822 -0.3077  0.6984
  327HSD    CE1 4983   3.741   2.092   2.763  0.1034  0.1087  0.5800
  327HSD    HE1 4984   3.798   2.013   2.814  1.6769 -1.4786 -3.2399
  327HSD    NE2 4985   3.752   2.223   2.770 -0.0149 -0.2694 -0.6428
  327HSD    CD2 4986   3.660   2.274   2.681  0.3015  0.5895  0.0110
  327HSD    HD2 4987   3.638   2.379   2.669 -1.1068  0.4456  1.1418
  327HSD      C 4988   3.521   2.389   2.400  0.2023 -0.2352 -0.2870
  327HSD      O 4989   3.440   2.452   2.461  0.7043 -0.3182  0.5915
  328TYR      N 4990   3.624   2.455   2.344  0.8958 -0.4344 -0.0271
  328TYR     HN 4991   3.692   2.408   2.289  2.0255  0.3341  0.6791
  328TYR     CA 4992   3.646   2.604   2.346  0.9213 -0.0097  0.8770
  328TYR     HA 4993   3.626   2.641   2.445 -1.1513  0.4283  0.3503
  328TYR     CB 4994   3.796   2.643   2.316  0.5596 -0.0345  0.0178
  328TYR    HB1 4995   3.862   2.627   2.404  1.6859  0.0808 -0.7769
  328TYR    HB2 4996   3.837   2.571   2.242  3.0098 -0.3573  1.5780
  328TYR     CG 4997   3.825   2.787   2.271  0.1769  0.2447  0.3361
  328TYR    CD1 4998   3.831   2.893   2.371 -0.0472  0.5222  0.0739
  328TYR    HD1 4999   3.835   2.874   2.478  1.9138  2.4954  0.4361
  328TYR    CE1 5000   3.864   3.021   2.332 -0.1634  0.1942  0.5266
  328TYR    HE1 5001   3.876   3.097   2.408 -0.9088  0.6268  0.2304
  328TYR     CZ 5002   3.875   3.061   2.204  0.1630  0.0115  0.9007
  328TYR     OH 5003   3.915   3.194   2.176  0.0655 -0.2260 -0.0152
  328TYR     HH 5004   3.919   3.200   2.080 -3.6927 -1.4658 -0.3943
  328TYR    CD2 5005   3.856   2.824   2.136 -0.0041 -0.0622  0.5036
  328TYR    HD2 5006   3.856   2.752   2.055 -0.3357 -1.1858  1.4685
  328TYR    CE2 5007   3.862   2.967   2.103 -0.1463 -0.4891  0.0142
  328TYR    HE2 5008   3.860   2.993   1.998  0.6552 -0.6006 -0.0333
  328TYR      C 5009   3.535   2.674   2.260  0.3168  0.5525 -0.6276
  328TYR      O 5010   3.466   2.768   2.293 -0.5037 -0.3446 -0.6202
  329HSD      N 5011   3.510   2.610   2.138  0.3762  0.2968 -0.6855
  329HSD     HN 5012   3.557   2.526   2.114  0.0010 -0.3811  0.8863
  329HSD     CA 5013   3.408   2.653   2.047  0.0069 -0.0161 -0.4762
  329HSD     HA 5014   3.416   2.761   2.041  1.8886 -0.0155  1.1199
  329HSD     CB 5015   3.423   2.610   1.900 -0.6791 -0.2151 -0.0788
  329HSD    HB1 5016   3.374   2.511   1.883  1.7170 -1.7391  1.2568
  329HSD    HB2 5017   3.371   2.679   1.830 -0.3985  1.0440  0.9216
  329HSD    ND1 5018   3.628   2.486   1.804  0.6740 -0.1573 -0.4185
  329HSD    HD1 5019   3.580   2.402   1.777  1.1110  0.0851 -2.0935
  329HSD     CG 5020   3.570   2.598   1.867  0.4369 -0.5184  0.2528
  329HSD    CE1 5021   3.759   2.520   1.786  0.4051 -0.3433 -0.6216
  329HSD    HE1 5022   3.822   2.448   1.736  1.5346 -0.8996  1.4889
  329HSD    NE2 5023   3.787   2.648   1.823 -0.5215  0.9481  0.0757
  329HSD    CD2 5024   3.670   2.695   1.878  0.4658 -0.2502 -0.4041
  329HSD    HD2 5025   3.672   2.789   1.933  1.2092 -0.7459  0.4487
  329HSD      C 5026   3.269   2.637   2.102  0.1544  0.0910  0.3087
  329HSD      O 5027   3.186   2.725   2.087  0.1771 -0.2255  0.0071
  330ASP      N 5028   3.237   2.522   2.164  0.2702 -0.0104 -0.8014
  330ASP     HN 5029   3.303   2.450   2.181 -1.7870 -1.3908  2.1223
  330ASP     CA 5030   3.105   2.495   2.229 -0.2882 -0.0577 -0.1554
  330ASP     HA 5031   3.038   2.486   2.145  2.1351 -1.0550 -2.1303
  330ASP     CB 5032   3.121   2.349   2.296 -0.2516  0.6437 -0.5380
  330ASP    HB1 5033   3.207   2.363   2.365 -1.4950  0.2887  1.1262
  330ASP    HB2 5034   3.027   2.332   2.353 -0.7676  0.3147 -1.4559
  330ASP     CG 5035   3.135   2.236   2.197 -0.3809  0.2246  0.2382
  330ASP    OD1 5036   3.159   2.262   2.075  0.2923  0.4242  0.3570
  330ASP    OD2 5037   3.130   2.116   2.238 -0.5381  0.6182  0.1810
  330ASP      C 5038   3.062   2.596   2.332 -0.8303 -0.6840  0.7208
  330ASP      O 5039   2.948   2.637   2.338  0.4232  0.2212 -0.2520
  331LEU      N 5040   3.151   2.644   2.422 -0.8375 -0.0799  0.3187
  331LEU     HN 5041   3.241   2.600   2.425 -0.4386  0.6933  0.0010
  331LEU     CA 5042   3.145   2.759   2.508  0.3375 -0.3241 -0.4626
  331LEU     HA 5043   3.060   2.740   2.573  0.1519  0.2104 -0.5401
  331LEU     CB 5044   3.270   2.778   2.598  0.1965  0.5223 -0.4736
  331LEU    HB1 5045   3.366   2.774   2.542  1.1725  2.5176  0.9093
  331LEU    HB2 5046   3.272   2.871   2.660  0.3154 -0.4978  1.1004
  331LEU     CG 5047   3.268   2.674   2.713 -0.3692 -0.5076  0.0672
  331LEU     HG 5048   3.250   2.573   2.669  1.0644 -0.6680 -0.2014
  331LEU    CD1 5049   3.406   2.658   2.766 -0.8691  0.3387 -0.0270
  331LEU   HD11 5050   3.407   2.582   2.848 -0.4649 -1.1755 -1.3992
  331LEU   HD12 5051   3.479   2.628   2.689 -0.6239  0.9052 -0.0211
  331LEU   HD13 5052   3.436   2.758   2.804 -1.7850  0.8015 -0.4762
  331LEU    CD2 5053   3.175   2.712   2.835  0.0578  0.2625  0.3965
  331LEU   HD21 5054   3.075   2.745   2.801  1.3432  1.5431 -2.4985
  331LEU   HD22 5055   3.177   2.619   2.897 -1.6465 -0.4260 -0.5166
  331LEU   HD23 5056   3.235   2.790   2.885  0.1778  0.9610 -0.8074
  331LEU      C 5057   3.113   2.889   2.436 -0.3096  0.7732  0.2378
  331LEU      O 5058   3.047   2.978   2.484  0.1424  0.3455  0.0910
  332LEU      N 5059   3.163   2.907   2.313 -0.1763  0.0063  0.2772
  332LEU     HN 5060   3.225   2.846   2.264  0.2451 -1.4128  2.4667
  332LEU     CA 5061   3.121   3.028   2.243  0.2308 -0.2388  0.9441
  332LEU     HA 5062   3.107   3.111   2.310 -0.0787 -0.2548  0.9006
  332LEU     CB 5063   3.227   3.080   2.144  0.0334  0.0300 -0.0837
  332LEU    HB1 5064   3.209   3.020   2.052 -1.7934 -0.9168  0.8458
  332LEU    HB2 5065   3.202   3.181   2.106  0.3241 -0.7888 -2.7126
  332LEU     CG 5066   3.376   3.084   2.179  0.2242 -0.4604  0.0422
  332LEU     HG 5067   3.399   2.984   2.221 -1.6939 -0.4084  1.3067
  332LEU    CD1 5068   3.455   3.094   2.049  0.0674  0.3635 -0.3482
  332LEU   HD11 5069   3.457   2.997   1.995 -0.7304  0.0376  0.1951
  332LEU   HD12 5070   3.433   3.182   1.985 -1.1718  0.3975  0.0937
  332LEU   HD13 5071   3.560   3.117   2.078  0.1725 -0.6822  0.1589
  332LEU    CD2 5072   3.413   3.189   2.291 -0.4551  0.6142 -0.2541
  332LEU   HD21 5073   3.399   3.297   2.268  0.2841  0.8665  0.4197
  332LEU   HD22 5074   3.366   3.159   2.387  1.6300 -1.0205  0.3430
  332LEU   HD23 5075   3.521   3.178   2.313 -0.6485  0.2459  0.5513
  332LEU      C 5076   2.988   3.012   2.170 -0.0681 -0.5822  0.6021
  332LEU      O 5077   2.923   3.108   2.126 -0.0417  0.1605  0.2774
  333THR      N 5078   2.953   2.880   2.133  0.1650 -0.1964  0.5536
  333THR     HN 5079   3.030   2.818   2.143 -1.4580 -2.6775 -1.3498
  333THR     CA 5080   2.831   2.840   2.061  0.1809 -0.1835 -0.3351
  333THR     HA 5081   2.833   2.912   1.981  2.6228  0.7955  0.5085
  333THR     CB 5082   2.848   2.696   2.005  0.2415 -0.3599  0.2442
  333THR     HB 5083   2.880   2.627   2.087 -1.2716 -1.6148 -0.1649
  333THR    OG1 5084   2.948   2.695   1.904 -0.2395  0.0109  0.0995
  333THR    HG1 5085   2.967   2.603   1.883  2.9160  0.9546 -1.8228
  333THR    CG2 5086   2.708   2.650   1.946  0.2497 -0.4259  0.3819
  333THR   HG21 5087   2.619   2.674   2.008 -0.2829  2.7775 -1.4338
  333THR   HG22 5088   2.708   2.709   1.852  0.4527  0.6417  1.0430
  333THR   HG23 5089   2.710   2.544   1.911 -1.6818 -0.5070  0.4155
  333THR      C 5090   2.710   2.853   2.147  0.4523  0.0111  0.0220
  333THR      O 5091   2.601   2.902   2.112 -0.5453 -0.6240  0.3622
  334VAL      N 5092   2.718   2.802   2.268 -0.1543 -0.0292 -0.0215
  334VAL     HN 5093   2.806   2.766   2.299  0.1990 -1.4895 -2.4353
  334VAL     CA 5094   2.600   2.763   2.344 -0.1197 -0.6475 -0.2534
  334VAL     HA 5095   2.527   2.725   2.273 -1.3698  0.9308  0.1145
  334VAL     CB 5096   2.642   2.666   2.447 -0.1972 -0.1605 -0.4633
  334VAL     HB 5097   2.708   2.595   2.392 -0.8019 -1.4147  0.3934
  334VAL    CG1 5098   2.718   2.723   2.573 -0.9015  0.3083 -0.7355
  334VAL   HG11 5099   2.655   2.803   2.617 -1.2743 -0.7267  0.6661
  334VAL   HG12 5100   2.733   2.639   2.645 -0.5578 -1.4636 -2.7655
  334VAL   HG13 5101   2.817   2.759   2.537 -0.1336 -1.0844 -0.0821
  334VAL    CG2 5102   2.518   2.581   2.494  0.0346 -0.5767  0.1851
  334VAL   HG21 5103   2.569   2.509   2.561  3.5414  0.0060 -1.5877
  334VAL   HG22 5104   2.435   2.643   2.535  0.1039  0.3454 -1.0094
  334VAL   HG23 5105   2.477   2.536   2.401  0.8303 -2.5062  0.7266
  334VAL      C 5106   2.536   2.887   2.412 -0.1083 -0.1068  0.6198
  334VAL      O 5107   2.600   2.994   2.422  0.0441  0.4765 -0.1333
  335SER      N 5108   2.407   2.891   2.446  0.6186 -0.9341  0.2501
  335SER     HN 5109   2.349   2.810   2.438 -1.2383  0.0472  2.4046
  335SER     CA 5110   2.331   3.010   2.481  0.6714 -0.9186 -0.0734
  335SER     HA 5111   2.342   3.079   2.399 -0.8002 -0.8225 -0.2211
  335SER     CB 5112   2.177   2.987   2.492 -1.1689  0.0919 -0.2588
  335SER    HB1 5113   2.129   3.079   2.532  1.0313  0.3793  1.9341
  335SER    HB2 5114   2.149   2.955   2.390 -1.2224  0.8526 -0.4878
  335SER     OG 5115   2.157   2.887   2.589 -0.0323 -0.1913  0.5521
  335SER    HG1 5116   2.181   2.804   2.547 -0.6989  0.4132 -1.1225
  335SER      C 5117   2.378   3.077   2.603 -0.0914  0.0328 -0.6860
  335SER      O 5118   2.436   3.012   2.692 -0.2741 -0.5393 -0.6914
  336TRP      N 5119   2.360   3.209   2.619  0.3165 -0.1534 -0.2223
  336TRP     HN 5120   2.318   3.269   2.552  0.9506 -1.2095 -1.6079
  336TRP     CA 5121   2.417   3.281   2.736  0.4309  0.7362 -0.1378
  336TRP     HA 5122   2.524   3.265   2.730  0.4483  0.5114  0.7208
  336TRP     CB 5123   2.390   3.433   2.720 -0.2793  0.3313 -0.1755
  336TRP    HB1 5124   2.298   3.443   2.660 -2.0786  0.7385  2.4860
  336TRP    HB2 5125   2.376   3.481   2.819 -0.8422 -2.4508  1.2000
  336TRP     CG 5126   2.509   3.499   2.653  0.3566 -0.1843 -0.2294
  336TRP    CD1 5127   2.516   3.509   2.518  0.0975  0.2978  0.9708
  336TRP    HD1 5128   2.438   3.496   2.444  0.5853  1.3534  0.2355
  336TRP    NE1 5129   2.628   3.577   2.475 -0.4805  0.9574  0.1028
  336TRP    HE1 5130   2.668   3.591   2.387  2.7777 -1.0361  1.1176
  336TRP    CE2 5131   2.703   3.604   2.594  1.2358  0.4745  0.3216
  336TRP    CD2 5132   2.634   3.549   2.703 -0.0071 -0.1920  0.1773
  336TRP    CE3 5133   2.690   3.555   2.830  0.3498 -0.0275 -0.0128
  336TRP    HE3 5134   2.633   3.506   2.907 -1.2838 -0.3266 -1.3594
  336TRP    CZ3 5135   2.819   3.613   2.840  0.5195 -0.3179 -0.3635
  336TRP    HZ3 5136   2.865   3.626   2.937  1.5176 -2.2948 -0.5084
  336TRP    CZ2 5137   2.825   3.660   2.603 -1.1472 -0.2333  0.4689
  336TRP    HZ2 5138   2.860   3.706   2.512  1.9218 -0.2923  1.5003
  336TRP    CH2 5139   2.882   3.672   2.728 -0.0625 -0.0973  0.1853
  336TRP    HH2 5140   2.981   3.712   2.739  0.0256 -0.5477  1.1489
  336TRP      C 5141   2.378   3.222   2.876  0.5916 -0.2340  0.1309
  336TRP      O 5142   2.462   3.222   2.964  0.3956  0.0654  0.2699
  337PRO      N 5143   2.254   3.184   2.907 -0.3352  0.3818  0.6271
  337PRO     CD 5144   2.139   3.230   2.836  0.2271 -0.0281 -0.4909
  337PRO    HD1 5145   2.121   3.159   2.752 -3.0219 -0.7266  0.6339
  337PRO    HD2 5146   2.145   3.334   2.796  0.1616 -0.4364 -1.6099
  337PRO     CA 5147   2.226   3.122   3.035  0.3805 -0.4454 -0.3184
  337PRO     HA 5148   2.274   3.173   3.118  3.4438 -3.7176  0.1153
  337PRO     CB 5149   2.070   3.127   3.044 -0.3925 -0.2141  0.7992
  337PRO    HB1 5150   2.020   3.162   3.137  0.0825 -0.4147  1.1333
  337PRO    HB2 5151   2.024   3.030   3.016  1.2736 -0.3340 -1.8703
  337PRO     CG 5152   2.022   3.231   2.934  0.2693  0.0192 -0.0364
  337PRO    HG1 5153   2.015   3.326   2.991 -0.0994  0.3379 -0.6045
  337PRO    HG2 5154   1.917   3.199   2.911  0.5904 -1.5797  0.5294
  337PRO      C 5155   2.294   2.986   3.043  0.2129  0.4083 -0.7126
  337PRO      O 5156   2.350   2.962   3.151  0.6069  0.0556  0.0913
  338VAL      N 5157   2.303   2.905   2.941 -0.0281 -0.0693  0.1379
  338VAL     HN 5158   2.251   2.926   2.859  0.2083  0.6738  0.1753
  338VAL     CA 5159   2.375   2.781   2.944 -0.0388  0.1854 -0.6680
  338VAL     HA 5160   2.354   2.742   3.042  1.8014  2.5439  0.7872
  338VAL     CB 5161   2.338   2.683   2.832  0.2118  0.4523 -0.2934
  338VAL     HB 5162   2.354   2.727   2.731 -0.4691 -2.5169 -1.7922
  338VAL    CG1 5163   2.412   2.548   2.827  0.3939 -0.1948 -0.3611
  338VAL   HG11 5164   2.351   2.473   2.773  0.3880  0.3822 -1.1646
  338VAL   HG12 5165   2.515   2.563   2.788  1.4797 -0.2322  2.2360
  338VAL   HG13 5166   2.412   2.510   2.932  0.0454  2.4224  0.6778
  338VAL    CG2 5167   2.190   2.655   2.851  0.1652  0.1267  0.2086
  338VAL   HG21 5168   2.127   2.745   2.831  1.9299  1.5832  0.9099
  338VAL   HG22 5169   2.158   2.581   2.775  0.2756 -0.4771  0.7415
  338VAL   HG23 5170   2.164   2.626   2.955 -0.9617 -0.2971 -0.1762
  338VAL      C 5171   2.532   2.800   2.951  0.2638 -0.1354 -0.7368
  338VAL      O 5172   2.598   2.725   3.025  0.2799 -0.1983  0.4314
  339PHE      N 5173   2.594   2.896   2.882  0.1381 -0.0734 -0.3814
  339PHE     HN 5174   2.538   2.955   2.823  1.1384  1.5384  0.2015
  339PHE     CA 5175   2.734   2.940   2.903 -0.1417  1.0575  0.6678
  339PHE     HA 5176   2.796   2.852   2.899 -3.0213 -1.1063  0.0363
  339PHE     CB 5177   2.761   3.040   2.790 -0.9457 -0.1545  0.3385
  339PHE    HB1 5178   2.741   2.989   2.693 -0.2588 -1.3477  0.8060
  339PHE    HB2 5179   2.678   3.113   2.798 -0.2185  0.8917 -1.2673
  339PHE     CG 5180   2.896   3.118   2.793 -0.1232  0.9238  0.3171
  339PHE    CD1 5181   3.013   3.055   2.759  0.5468  0.4517 -0.4645
  339PHE    HD1 5182   3.017   2.949   2.741  1.9889 -0.1696  2.7467
  339PHE    CE1 5183   3.134   3.130   2.766 -0.6194 -0.7115  0.3361
  339PHE    HE1 5184   3.221   3.070   2.743 -0.8373 -0.8102 -0.2618
  339PHE     CZ 5185   3.130   3.268   2.794 -0.0125  0.1587  0.2245
  339PHE     HZ 5186   3.220   3.326   2.810  1.0927 -0.7993 -1.9179
  339PHE    CD2 5187   2.888   3.245   2.824  0.0761 -0.5641 -0.1086
  339PHE    HD2 5188   2.799   3.305   2.836  1.3996  1.5920 -0.5446
  339PHE    CE2 5189   3.004   3.322   2.828 -0.7280  0.2257 -0.0785
  339PHE    HE2 5190   2.997   3.427   2.852  1.4158  0.0400  1.6768
  339PHE      C 5191   2.761   2.992   3.044 -0.0267  0.3962  0.2169
  339PHE      O 5192   2.857   2.949   3.108  0.5377  0.5169 -0.3404
  340ILE      N 5193   2.680   3.071   3.108 -0.1362 -0.2249  0.2296
  340ILE     HN 5194   2.614   3.127   3.058  0.4177  0.7639  0.5820
  340ILE     CA 5195   2.694   3.114   3.247 -0.0715  0.5012 -0.7871
  340ILE     HA 5196   2.794   3.150   3.270 -0.3606  0.2340  1.0180
  340ILE     CB 5197   2.593   3.228   3.291 -0.2241 -0.3604 -0.5811
  340ILE     HB 5198   2.495   3.195   3.252 -0.3623 -0.2359 -0.3426
  340ILE    CG2 5199   2.593   3.256   3.442 -0.1936 -0.1782  0.2821
  340ILE   HG21 5200   2.697   3.274   3.475  0.0613 -1.1932  0.0745
  340ILE   HG22 5201   2.542   3.353   3.464  0.9530  0.2232  1.2745
  340ILE   HG23 5202   2.550   3.181   3.511 -0.7675  2.6121  3.1931
  340ILE    CG1 5203   2.628   3.353   3.214 -0.0145  0.1039  0.4498
  340ILE   HG11 5204   2.631   3.343   3.104 -0.0552  0.6489  0.3969
  340ILE   HG12 5205   2.553   3.429   3.243  1.0774 -0.0692  4.3949
  340ILE     CD 5206   2.768   3.415   3.253  0.2533  0.2239 -0.0061
  340ILE    HD1 5207   2.790   3.416   3.362 -2.7088  1.7718  0.6663
  340ILE    HD2 5208   2.841   3.357   3.192 -0.3109  1.5456 -2.0165
  340ILE    HD3 5209   2.776   3.519   3.213 -0.5579  1.3031  2.3976
  340ILE      C 5210   2.674   2.995   3.346 -0.0488 -0.1482 -0.1096
  340ILE      O 5211   2.743   2.983   3.443 -0.2544 -0.3431 -0.7007
  341THR      N 5212   2.585   2.902   3.315 -0.2225  1.0736  0.1713
  341THR     HN 5213   2.535   2.930   3.233 -2.1521 -1.5825  0.2839
  341THR     CA 5214   2.563   2.771   3.384 -0.6344 -0.0184 -0.1847
  341THR     HA 5215   2.548   2.797   3.488 -2.4187 -0.8484 -0.2041
  341THR     CB 5216   2.437   2.679   3.344  0.4077  0.4522 -0.5371
  341THR     HB 5217   2.461   2.649   3.240  2.8126 -0.7238  0.2818
  341THR    OG1 5218   2.308   2.744   3.352 -0.6269  0.2234 -0.7673
  341THR    HG1 5219   2.324   2.824   3.301  2.1236  0.4926  0.3620
  341THR    CG2 5220   2.420   2.550   3.430 -0.2154  0.1585 -0.1089
  341THR   HG21 5221   2.417   2.561   3.541 -1.4136  0.1330 -0.1233
  341THR   HG22 5222   2.340   2.483   3.393  0.7682 -0.8710 -0.4088
  341THR   HG23 5223   2.506   2.485   3.405 -2.2076 -2.4484 -0.6009
  341THR      C 5224   2.690   2.684   3.378  0.7015 -0.6206  0.6540
  341THR      O 5225   2.735   2.634   3.477 -0.2137 -0.6831 -0.5604
  342LEU      N 5226   2.757   2.674   3.257 -0.1270  0.0876  0.0763
  342LEU     HN 5227   2.716   2.718   3.177 -0.9800 -0.8958 -0.0351
  342LEU     CA 5228   2.880   2.604   3.236 -0.3000 -0.1455 -1.1426
  342LEU     HA 5229   2.871   2.505   3.278  0.7844  0.0007 -0.5296
  342LEU     CB 5230   2.923   2.585   3.087 -0.1023  0.8146 -0.6224
  342LEU    HB1 5231   2.932   2.687   3.043 -0.6281  0.0118 -2.7211
  342LEU    HB2 5232   3.021   2.535   3.081 -0.3219  0.3847 -0.6608
  342LEU     CG 5233   2.818   2.497   3.001 -0.1056 -0.4754 -0.2636
  342LEU     HG 5234   2.718   2.512   3.048  0.4141  1.4403  0.3198
  342LEU    CD1 5235   2.822   2.534   2.851  0.0498  0.9640 -0.0607
  342LEU   HD11 5236   2.749   2.473   2.794 -0.7326  0.0602  1.8108
  342LEU   HD12 5237   2.801   2.642   2.836 -1.5352  0.6346 -0.3786
  342LEU   HD13 5238   2.922   2.506   2.812  0.3062  2.6197 -0.6459
  342LEU    CD2 5239   2.856   2.351   3.008 -0.5934  0.1261 -0.3572
  342LEU   HD21 5240   2.860   2.315   3.113 -0.4690 -0.8776 -0.7039
  342LEU   HD22 5241   2.778   2.294   2.955  1.7927 -2.0466 -1.7738
  342LEU   HD23 5242   2.957   2.333   2.965  0.3316  1.0914  1.2793
  342LEU      C 5243   3.004   2.674   3.320  0.4818 -0.3586  0.1895
  342LEU      O 5244   3.090   2.610   3.372  0.1127  0.0894  0.2156
  343ILE      N 5245   2.994   2.808   3.333  0.2012  0.2227  0.1190
  343ILE     HN 5246   2.919   2.861   3.293 -1.8138  0.7229  4.0735
  343ILE     CA 5247   3.096   2.879   3.404 -1.1763 -0.1720 -0.2963
  343ILE     HA 5248   3.196   2.845   3.386 -1.6747 -2.3393  0.6991
  343ILE     CB 5249   3.090   3.028   3.355 -0.2699  0.2179 -0.3345
  343ILE     HB 5250   2.983   3.057   3.356  0.0192  1.3239 -0.4852
  343ILE    CG2 5251   3.163   3.125   3.454  0.6147 -0.2718 -0.9017
  343ILE   HG21 5252   3.097   3.166   3.533 -0.0190 -1.6039 -0.7165
  343ILE   HG22 5253   3.260   3.102   3.503  0.4463 -1.1293 -0.9630
  343ILE   HG23 5254   3.178   3.217   3.394 -1.5468  1.1552  0.5894
  343ILE    CG1 5255   3.157   3.038   3.217 -0.4154  0.4204 -0.9453
  343ILE   HG11 5256   3.264   3.050   3.245 -0.1327 -2.0808 -0.7545
  343ILE   HG12 5257   3.137   2.945   3.161 -0.9070 -0.5727  0.8198
  343ILE     CD 5258   3.111   3.160   3.137  0.0055 -0.1330 -0.3309
  343ILE    HD1 5259   3.160   3.150   3.038  0.6705 -1.0678  0.0786
  343ILE    HD2 5260   3.000   3.162   3.130 -0.1031 -1.2398  0.6661
  343ILE    HD3 5261   3.140   3.261   3.172  1.7635 -0.8475  0.3885
  343ILE      C 5262   3.076   2.876   3.555 -0.1323 -0.0088  0.6503
  343ILE      O 5263   3.164   2.850   3.632  0.1602  0.0206 -0.6455
  344THR      N 5264   2.949   2.894   3.583 -0.6654  0.0774  0.7246
  344THR     HN 5265   2.873   2.900   3.519 -0.7958  3.4351  1.0232
  344THR     CA 5266   2.906   2.884   3.726 -0.0798 -0.6365  1.3001
  344THR     HA 5267   2.974   2.951   3.776 -0.1917  0.2407  0.3033
  344THR     CB 5268   2.773   2.940   3.752  0.3488  0.1226 -0.7531
  344THR     HB 5269   2.692   2.870   3.719 -0.0146 -0.6268  1.5697
  344THR    OG1 5270   2.754   3.070   3.695 -0.3695  0.3370 -0.3274
  344THR    HG1 5271   2.739   3.055   3.601 -1.8694  2.2482 -0.4634
  344THR    CG2 5272   2.751   2.959   3.906  0.0380 -0.2618  0.1115
  344THR   HG21 5273   2.653   3.008   3.928 -0.1468 -0.7119  0.2898
  344THR   HG22 5274   2.749   2.861   3.957  1.4355  0.2363  1.1723
  344THR   HG23 5275   2.826   3.032   3.943 -0.2159 -0.4759  1.0578
  344THR      C 5276   2.930   2.756   3.793 -0.4576  0.8235 -0.1835
  344THR      O 5277   2.989   2.741   3.902 -0.2842 -0.4941  0.1918
  345GLY      N 5278   2.885   2.645   3.731  0.6282 -0.4816  0.1004
  345GLY     HN 5279   2.833   2.653   3.647  2.4827  1.8497 -0.9486
  345GLY     CA 5280   2.892   2.512   3.779  0.1322  0.3564  0.3271
  345GLY    HA1 5281   2.859   2.461   3.690  1.0956  2.5765 -1.4071
  345GLY    HA2 5282   2.843   2.506   3.876 -0.9427 -1.2141 -0.2796
  345GLY      C 5283   3.044   2.468   3.796  0.3324 -0.1018  0.4217
  345GLY      O 5284   3.089   2.422   3.898  0.9585 -0.1582 -0.7456
  346LEU      N 5285   3.133   2.502   3.693 -0.0589 -0.4946 -0.3952
  346LEU     HN 5286   3.104   2.539   3.605  0.8417 -1.9776 -1.3571
  346LEU     CA 5287   3.278   2.489   3.709 -0.2142 -0.6213 -0.1732
  346LEU     HA 5288   3.303   2.390   3.743  1.4783  0.2136  1.1616
  346LEU     CB 5289   3.356   2.525   3.577  0.0442  0.1011  0.0756
  346LEU    HB1 5290   3.292   2.472   3.504 -1.8654  2.5575 -0.1491
  346LEU    HB2 5291   3.351   2.636   3.569 -0.4379  0.1559  1.0535
  346LEU     CG 5292   3.499   2.471   3.567  0.0375 -0.4651 -0.3901
  346LEU     HG 5293   3.519   2.454   3.460 -0.4399 -0.0821 -0.5420
  346LEU    CD1 5294   3.600   2.573   3.632 -0.0543  0.6215  1.0361
  346LEU   HD11 5295   3.588   2.580   3.742 -2.1215 -0.4011  0.9466
  346LEU   HD12 5296   3.699   2.531   3.607 -0.4409 -0.1376  0.7273
  346LEU   HD13 5297   3.585   2.669   3.579 -0.7365  0.1541  0.3514
  346LEU    CD2 5298   3.521   2.325   3.636  0.6416 -0.0781  0.2327
  346LEU   HD21 5299   3.598   2.263   3.587 -0.1628  0.8849 -2.4118
  346LEU   HD22 5300   3.553   2.339   3.742  1.0169  0.1080  0.0922
  346LEU   HD23 5301   3.423   2.271   3.629  1.3047 -1.5164  1.4257
  346LEU      C 5302   3.340   2.562   3.828  0.1626 -0.0960 -0.2232
  346LEU      O 5303   3.415   2.501   3.909 -0.4014 -0.0837 -0.3673
  347TYR      N 5304   3.305   2.691   3.849  0.0841 -0.2008 -0.0237
  347TYR     HN 5305   3.237   2.731   3.787  0.3058 -1.4625 -1.1124
  347TYR     CA 5306   3.345   2.774   3.965  0.2297 -0.0232  0.2193
  347TYR     HA 5307   3.453   2.772   3.965  0.3650 -0.9893  4.1785
  347TYR     CB 5308   3.295   2.924   3.945 -0.8075  0.2519  0.0213
  347TYR    HB1 5309   3.359   2.968   3.865 -0.9337  0.2341 -0.0902
  347TYR    HB2 5310   3.188   2.931   3.917 -0.4556  2.3252 -0.9820
  347TYR     CG 5311   3.310   3.005   4.072  0.0495 -0.4835  0.7707
  347TYR    CD1 5312   3.439   3.040   4.111 -0.0772 -0.5001  0.0911
  347TYR    HD1 5313   3.525   3.006   4.054  0.5714 -0.8037  1.2335
  347TYR    CE1 5314   3.463   3.128   4.210 -0.4415 -0.5083 -0.5011
  347TYR    HE1 5315   3.559   3.171   4.236 -1.2683  0.8500  0.4468
  347TYR     CZ 5316   3.355   3.183   4.280  0.6199  0.1914 -0.0503
  347TYR     OH 5317   3.377   3.263   4.395  0.2083  0.1237 -0.5622
  347TYR     HH 5318   3.292   3.272   4.437  1.0227  1.2556  0.9544
  347TYR    CD2 5319   3.202   3.055   4.141  0.0217 -0.3796  0.6919
  347TYR    HD2 5320   3.107   3.035   4.094  0.7209 -0.6995 -0.6336
  347TYR    CE2 5321   3.226   3.136   4.252  0.4691  0.4411 -0.4313
  347TYR    HE2 5322   3.145   3.177   4.310  0.2501  0.8199 -0.9990
  347TYR      C 5323   3.313   2.706   4.102 -0.5218 -0.2109  0.0921
  347TYR      O 5324   3.402   2.673   4.184  0.0319 -0.1401 -0.0561
  348LEU      N 5325   3.185   2.668   4.123  0.0623  0.2830  0.3839
  348LEU     HN 5326   3.113   2.697   4.060  0.2409  1.2537  0.6053
  348LEU     CA 5327   3.142   2.595   4.241  0.0991 -0.1417  0.0710
  348LEU     HA 5328   3.179   2.650   4.326 -2.1881  2.1277 -0.2517
  348LEU     CB 5329   2.993   2.597   4.247  1.1403  0.2050  0.6537
  348LEU    HB1 5330   2.949   2.549   4.156 -2.1449  1.6786  1.3200
  348LEU    HB2 5331   2.946   2.550   4.336 -0.1335  2.8243  1.4655
  348LEU     CG 5332   2.928   2.744   4.253 -0.5918  0.5358  0.1361
  348LEU     HG 5333   2.959   2.803   4.164 -1.9383 -1.2858 -1.6269
  348LEU    CD1 5334   2.779   2.724   4.236 -0.7112 -0.5862 -0.1240
  348LEU   HD11 5335   2.750   2.653   4.155  0.7869  0.8590 -2.0193
  348LEU   HD12 5336   2.743   2.699   4.338 -4.2445  1.9065 -0.5767
  348LEU   HD13 5337   2.724   2.818   4.215 -0.9249 -0.2537  1.7607
  348LEU    CD2 5338   2.971   2.830   4.377  0.0841 -0.5009  0.9690
  348LEU   HD21 5339   2.922   2.770   4.456 -0.4609 -1.4059 -0.0372
  348LEU   HD22 5340   3.080   2.846   4.389  0.2207  0.5537 -1.2200
  348LEU   HD23 5341   2.919   2.928   4.369  0.1941 -0.5819 -3.1684
  348LEU      C 5342   3.201   2.455   4.260  0.7256  0.3829 -0.3747
  348LEU      O 5343   3.251   2.423   4.368  0.2133 -0.3037  0.6886
  349VAL      N 5344   3.220   2.381   4.150  0.3891  0.0051 -0.4604
  349VAL     HN 5345   3.193   2.418   4.061 -0.0463  0.8820  0.0192
  349VAL     CA 5346   3.287   2.253   4.140 -0.5359  0.0340  0.1635
  349VAL     HA 5347   3.249   2.196   4.223  1.1479  0.5512  1.3406
  349VAL     CB 5348   3.264   2.179   4.004  0.6137 -0.1757  0.3000
  349VAL     HB 5349   3.275   2.253   3.922 -0.7381  0.2061  0.4387
  349VAL    CG1 5350   3.368   2.064   3.973  0.1232 -0.2508  0.0541
  349VAL   HG11 5351   3.382   1.994   4.058 -1.4333 -1.0371 -0.2990
  349VAL   HG12 5352   3.334   2.012   3.880 -0.4321  0.8712 -0.3901
  349VAL   HG13 5353   3.461   2.122   3.954 -0.7709  0.5899 -2.1151
  349VAL    CG2 5354   3.126   2.118   4.009 -0.4068 -0.1951 -0.5757
  349VAL   HG21 5355   3.116   2.039   4.087 -1.8894  0.5315  0.0075
  349VAL   HG22 5356   3.054   2.200   4.031 -0.4368 -0.2011 -0.6526
  349VAL   HG23 5357   3.101   2.075   3.910  0.3659  1.3101 -1.4583
  349VAL      C 5358   3.431   2.264   4.185 -0.0093 -0.0114  1.5126
  349VAL      O 5359   3.485   2.177   4.251 -0.4216  0.4863 -0.4424
  350THR      N 5360   3.496   2.373   4.148 -0.4366  0.2933  0.2695
  350THR     HN 5361   3.442   2.444   4.103  1.4461  1.1192 -0.7865
  350THR     CA 5362   3.636   2.401   4.178  0.0535  0.6729 -0.5115
  350THR     HA 5363   3.685   2.307   4.159 -2.4349 -0.6255 -1.0230
  350THR     CB 5364   3.708   2.513   4.100 -0.1856  0.1792 -0.2276
  350THR     HB 5365   3.680   2.616   4.129 -0.3227 -0.1120  0.7127
  350THR    OG1 5366   3.679   2.510   3.965  0.1189 -0.3464  0.1156
  350THR    HG1 5367   3.588   2.539   3.954  0.2145 -0.4913 -1.2803
  350THR    CG2 5368   3.861   2.501   4.102 -0.8667  0.5556 -0.2022
  350THR   HG21 5369   3.888   2.513   4.209  0.2201 -1.1411 -0.2515
  350THR   HG22 5370   3.886   2.404   4.054 -1.7669 -0.4651  1.2991
  350THR   HG23 5371   3.909   2.585   4.047  2.0329 -1.5559 -1.0823
  350THR      C 5372   3.647   2.438   4.327  0.4895  0.3880 -0.0890
  350THR      O 5373   3.732   2.386   4.392 -0.5702 -0.2169 -0.0770
  351ASN      N 5374   3.552   2.516   4.390  0.4109  0.3523 -0.4357
  351ASN     HN 5375   3.490   2.565   4.329 -0.3259 -1.3390 -1.0978
  351ASN     CA 5376   3.546   2.534   4.537 -0.8568 -1.1432  0.1888
  351ASN     HA 5377   3.642   2.574   4.568  0.3379 -0.9338 -3.2954
  351ASN     CB 5378   3.439   2.647   4.565 -1.2360 -0.4668  0.5469
  351ASN    HB1 5379   3.338   2.613   4.533 -0.1869 -2.1359 -1.2495
  351ASN    HB2 5380   3.416   2.658   4.673 -1.6493  1.3565  0.3059
  351ASN     CG 5381   3.463   2.785   4.505 -0.7404 -0.2719  0.0737
  351ASN    OD1 5382   3.379   2.837   4.428 -0.3592  0.4325  0.4656
  351ASN    ND2 5383   3.580   2.841   4.528 -0.5581  0.0277 -0.2507
  351ASN   HD21 5384   3.599   2.932   4.491  1.1528  0.7105  2.0528
  351ASN   HD22 5385   3.643   2.798   4.592 -1.0185  0.6277  0.6366
  351ASN      C 5386   3.523   2.399   4.618 -0.1567  0.0260 -0.5920
  351ASN      O 5387   3.586   2.374   4.724  0.3258 -0.5864  0.5741
  352ALA      N 5388   3.437   2.311   4.571  0.0839  0.2267 -0.2545
  352ALA     HN 5389   3.390   2.329   4.485 -1.9580 -0.9214  0.5345
  352ALA     CA 5390   3.411   2.186   4.630 -0.1090  0.3100  0.6681
  352ALA     HA 5391   3.385   2.203   4.734 -2.8709  1.2304 -0.1036
  352ALA     CB 5392   3.292   2.114   4.561 -0.2174  0.0571  0.1300
  352ALA    HB1 5393   3.279   2.017   4.615 -0.7442  0.2835  0.4103
  352ALA    HB2 5394   3.204   2.180   4.566 -0.6949 -0.4867 -0.7501
  352ALA    HB3 5395   3.322   2.102   4.454 -0.0784 -0.1786  0.1935
  352ALA      C 5396   3.538   2.096   4.621 -0.8072 -0.2594  0.2547
  352ALA      O 5397   3.569   2.024   4.716 -0.3129  0.0537 -0.2649
  353LEU      N 5398   3.613   2.097   4.504 -0.2996  0.0420 -0.6555
  353LEU     HN 5399   3.596   2.157   4.425 -0.1217  0.9054 -0.0557
  353LEU     CA 5400   3.739   2.029   4.492 -0.4035  0.1226  0.0545
  353LEU     HA 5401   3.718   1.925   4.513 -0.8375  0.1076 -0.4363
  353LEU     CB 5402   3.792   2.035   4.345 -1.1135 -0.3590  0.8104
  353LEU    HB1 5403   3.720   1.967   4.294  0.4013 -0.7037 -1.0256
  353LEU    HB2 5404   3.790   2.143   4.318 -1.5562 -0.0438  2.0656
  353LEU     CG 5405   3.942   2.000   4.302  0.3364  0.1968  0.1437
  353LEU     HG 5406   4.004   2.070   4.362 -0.1106  0.9230 -0.2298
  353LEU    CD1 5407   3.976   1.855   4.328 -0.5223 -0.4484 -0.6662
  353LEU   HD11 5408   4.082   1.833   4.301 -0.1094  0.5333  0.1144
  353LEU   HD12 5409   3.972   1.831   4.436  0.5224 -0.7505 -0.6855
  353LEU   HD13 5410   3.916   1.781   4.270 -1.4769  1.0135 -1.5916
  353LEU    CD2 5411   3.954   2.042   4.148 -0.4735 -0.0986  0.1379
  353LEU   HD21 5412   3.922   1.953   4.089  0.3244  0.6770 -1.5230
  353LEU   HD22 5413   3.889   2.130   4.131 -0.7822 -0.5373 -1.0603
  353LEU   HD23 5414   4.056   2.083   4.132 -0.0227 -1.6713 -1.3517
  353LEU      C 5415   3.848   2.079   4.591 -0.4108  0.0397  0.2439
  353LEU      O 5416   3.912   1.995   4.654  0.7654  0.2959  0.0587
  354PHE      N 5417   3.864   2.212   4.608 -0.5716 -0.2457 -0.2660
  354PHE     HN 5418   3.825   2.279   4.545  0.0972  0.4658  0.0547
  354PHE     CA 5419   3.961   2.276   4.705 -0.3974  0.2355  0.4068
  354PHE     HA 5420   4.052   2.218   4.697 -0.1100  0.4849  1.6078
  354PHE     CB 5421   3.986   2.424   4.673 -0.3881  0.2550 -0.9705
  354PHE    HB1 5422   3.887   2.474   4.660  0.3324  2.0621  0.1634
  354PHE    HB2 5423   4.036   2.474   4.758 -0.1965 -2.2619  0.4581
  354PHE     CG 5424   4.080   2.429   4.553  0.7967 -1.1361 -0.8124
  354PHE    CD1 5425   4.042   2.490   4.432  0.1401  0.1630  0.0312
  354PHE    HD1 5426   3.943   2.532   4.427 -0.6313 -1.5650  0.1773
  354PHE    CE1 5427   4.138   2.517   4.330  0.3831  0.6886  0.6174
  354PHE    HE1 5428   4.103   2.565   4.240 -2.1339  1.8016  2.0821
  354PHE     CZ 5429   4.269   2.472   4.335 -0.1461 -0.1604  0.0609
  354PHE     HZ 5430   4.331   2.477   4.247 -2.9903 -1.2130 -2.1612
  354PHE    CD2 5431   4.215   2.391   4.561  0.1349  0.7919  0.4427
  354PHE    HD2 5432   4.248   2.352   4.656  0.7151 -2.3165 -0.8756
  354PHE    CE2 5433   4.304   2.398   4.453  0.0742  0.6647  0.3423
  354PHE    HE2 5434   4.407   2.369   4.465  0.0432  0.7516  0.8257
  354PHE      C 5435   3.924   2.252   4.852  0.2564  0.0958  0.0502
  354PHE      O 5436   4.014   2.237   4.934 -0.1464 -0.4108  0.2757
  355ALA      N 5437   3.794   2.251   4.887  0.0636  0.3624  0.1281
  355ALA     HN 5438   3.723   2.263   4.817 -2.6027  0.1653  2.6046
  355ALA     CA 5439   3.739   2.210   5.008  0.2857 -0.4824 -0.3342
  355ALA     HA 5440   3.768   2.273   5.091 -0.8268  0.0066 -0.3058
  355ALA     CB 5441   3.586   2.244   5.009 -0.1958  0.0058  0.1129
  355ALA    HB1 5442   3.542   2.237   5.111 -0.0060 -0.2808  0.1793
  355ALA    HB2 5443   3.554   2.343   4.970 -0.8037  0.2834  1.2771
  355ALA    HB3 5444   3.531   2.176   4.941 -1.0808  0.6343  0.1915
  355ALA      C 5445   3.783   2.069   5.057  0.4413 -0.4497 -0.2297
  355ALA      O 5446   3.831   2.042   5.168  0.4429 -0.7526 -0.7247
  356LEU      N 5447   3.765   1.968   4.969 -0.4965 -0.4491 -0.6777
  356LEU     HN 5448   3.714   1.978   4.884  0.6106  0.4245 -1.2607
  356LEU     CA 5449   3.829   1.840   5.002 -0.1815 -1.2038  0.1378
  356LEU     HA 5450   3.785   1.817   5.098 -0.4764  0.0282  0.3164
  356LEU     CB 5451   3.797   1.747   4.886 -0.4248  0.0384  0.6149
  356LEU    HB1 5452   3.805   1.805   4.792  1.3870 -1.1690 -0.0377
  356LEU    HB2 5453   3.877   1.671   4.877 -0.2442  0.0826  1.6982
  356LEU     CG 5454   3.662   1.681   4.885 -0.3519 -0.2282  0.5684
  356LEU     HG 5455   3.570   1.738   4.911 -1.2537 -1.4762  0.2370
  356LEU    CD1 5456   3.632   1.632   4.740  0.8589 -0.1662 -0.6116
  356LEU   HD11 5457   3.716   1.563   4.716 -0.0208 -0.6199 -2.5515
  356LEU   HD12 5458   3.532   1.588   4.722 -1.2507  4.0465 -0.4830
  356LEU   HD13 5459   3.646   1.719   4.672  0.1560 -1.0766 -1.9781
  356LEU    CD2 5460   3.669   1.558   4.971  0.1879  0.2982 -0.4106
  356LEU   HD21 5461   3.581   1.492   4.951  0.6225 -0.3919 -0.0819
  356LEU   HD22 5462   3.763   1.503   4.949  0.9079 -0.0234  2.9110
  356LEU   HD23 5463   3.664   1.574   5.081 -0.0973 -2.1774  0.0108
  356LEU      C 5464   3.986   1.839   5.028  0.1248  0.6519  0.1979
  356LEU      O 5465   4.034   1.781   5.121 -0.3836  0.3407 -0.0262
  357ALA      N 5466   4.054   1.912   4.946 -0.3882 -0.2828 -0.3179
  357ALA     HN 5467   4.007   1.966   4.877 -0.6905 -2.0806 -1.5907
  357ALA     CA 5468   4.197   1.940   4.962 -0.1095  0.2803  0.0913
  357ALA     HA 5469   4.251   1.847   4.959  2.6847  1.8248 -0.9988
  357ALA     CB 5470   4.249   2.018   4.844 -0.4940 -0.2656  0.2176
  357ALA    HB1 5471   4.192   1.980   4.757  1.0712 -1.2469 -0.4233
  357ALA    HB2 5472   4.227   2.127   4.844 -0.0712 -0.1708 -0.5803
  357ALA    HB3 5473   4.360   2.007   4.836 -0.4232 -0.9714  1.7225
  357ALA      C 5474   4.237   2.015   5.093  0.2050  0.8066  0.5244
  357ALA      O 5475   4.339   1.980   5.152  0.1263  0.0235  0.0787
  358TYR      N 5476   4.153   2.111   5.133 -0.7476 -0.0204 -0.0274
  358TYR     HN 5477   4.086   2.157   5.075  0.1190  1.8873  0.4332
  358TYR     CA 5478   4.175   2.165   5.270 -0.5281 -0.5103  0.2695
  358TYR     HA 5479   4.281   2.182   5.274  0.0729 -3.1319 -1.8005
  358TYR     CB 5480   4.087   2.300   5.297  0.0015  0.4811 -0.4287
  358TYR    HB1 5481   3.986   2.271   5.262 -0.8756  2.1249  0.6355
  358TYR    HB2 5482   4.094   2.307   5.408  1.6576 -1.3514 -0.3543
  358TYR     CG 5483   4.164   2.415   5.233  0.8048  0.4775  0.4242
  358TYR    CD1 5484   4.294   2.459   5.264 -0.5631  0.3460  0.1051
  358TYR    HD1 5485   4.348   2.414   5.346  2.7938 -1.1187 -2.6724
  358TYR    CE1 5486   4.367   2.556   5.185  0.0938  0.3035 -0.2691
  358TYR    HE1 5487   4.465   2.598   5.203  0.1525  0.4170 -0.8485
  358TYR     CZ 5488   4.294   2.611   5.077 -0.5006  0.0286  0.8387
  358TYR     OH 5489   4.344   2.718   4.994 -0.4685  0.2658 -0.0397
  358TYR     HH 5490   4.279   2.749   4.931  0.6028  0.0438 -1.2945
  358TYR    CD2 5491   4.094   2.475   5.125 -0.2789  0.2129  0.4430
  358TYR    HD2 5492   3.991   2.456   5.098  0.1100 -1.1113 -0.1643
  358TYR    CE2 5493   4.164   2.570   5.043 -0.4633 -0.2026  0.0135
  358TYR    HE2 5494   4.114   2.608   4.955 -0.1812 -1.1651 -0.5830
  358TYR      C 5495   4.142   2.065   5.391 -0.4427  0.5097  0.2499
  358TYR      O 5496   4.205   2.059   5.491 -0.2662 -0.1651 -0.3173
  359LEU      N 5497   4.032   1.992   5.377  0.3667  0.4897  0.2192
  359LEU     HN 5498   3.977   2.015   5.297  2.6641 -1.3121 -2.0374
  359LEU     CA 5499   3.987   1.891   5.477  0.0832 -0.6565  0.4275
  359LEU     HA 5500   3.980   1.929   5.578  2.6222 -2.0283  1.2023
  359LEU     CB 5501   3.848   1.834   5.438 -0.6914  0.0185  0.5282
  359LEU    HB1 5502   3.853   1.819   5.328  2.6168 -0.3981  0.6127
  359LEU    HB2 5503   3.825   1.732   5.476  3.8338 -2.1530 -1.7682
  359LEU     CG 5504   3.729   1.930   5.469 -0.5530 -0.2948  0.0376
  359LEU     HG 5505   3.745   2.028   5.418  2.3921 -0.4017  0.5555
  359LEU    CD1 5506   3.598   1.858   5.432 -0.2200 -0.0672 -0.0785
  359LEU   HD11 5507   3.605   1.750   5.457 -2.5742  0.1122  1.6862
  359LEU   HD12 5508   3.508   1.899   5.483 -1.2474 -1.8440 -0.3658
  359LEU   HD13 5509   3.581   1.871   5.323 -1.7191 -0.5870  0.0713
  359LEU    CD2 5510   3.719   1.959   5.622  0.5268 -0.5479 -0.5955
  359LEU   HD21 5511   3.618   2.000   5.644  1.0258  0.2625  0.2727
  359LEU   HD22 5512   3.711   1.868   5.684  2.1063 -1.2090 -1.3208
  359LEU   HD23 5513   3.786   2.034   5.669 -0.0423 -1.8659  2.5624
  359LEU      C 5514   4.089   1.779   5.488  0.6005  0.3665 -0.8402
  359LEU      O 5515   4.117   1.733   5.600  0.0994  0.3783 -0.3804
  360ALA      N 5516   4.149   1.729   5.373 -0.4730 -0.3820 -0.1032
  360ALA     HN 5517   4.109   1.753   5.285  0.4899 -2.2416 -1.1148
  360ALA     CA 5518   4.256   1.636   5.355 -0.3077 -0.0813 -0.3497
  360ALA     HA 5519   4.229   1.536   5.388 -0.1547  0.2512  0.8479
  360ALA     CB 5520   4.286   1.631   5.210 -0.7483 -0.4004 -0.2419
  360ALA    HB1 5521   4.307   1.733   5.172  1.2165 -0.3956  0.7464
  360ALA    HB2 5522   4.362   1.555   5.183 -0.7896 -0.3769 -0.4259
  360ALA    HB3 5523   4.187   1.613   5.162 -1.1413 -0.1092  0.4533
  360ALA      C 5524   4.385   1.677   5.433 -0.3463  0.2813 -0.6957
  360ALA      O 5525   4.443   1.589   5.497 -0.0834 -0.2455 -0.4351
  361CYS      N 5526   4.415   1.808   5.437 -0.0283  0.0222  0.0160
  361CYS     HN 5527   4.358   1.869   5.382 -0.8251 -0.2824  0.4975
  361CYS     CA 5528   4.519   1.861   5.523 -0.0749 -0.5058  0.5724
  361CYS     HA 5529   4.600   1.794   5.497  0.2059 -0.2686  0.8379
  361CYS     CB 5530   4.559   2.004   5.474  0.7882  0.3268  0.4605
  361CYS    HB1 5531   4.475   2.077   5.476  0.6119  0.1149  1.4507
  361CYS    HB2 5532   4.641   2.043   5.537  2.0656 -2.0097  0.3562
  361CYS     SG 5533   4.609   1.995   5.301 -0.2311 -0.2877 -0.3313
  361CYS    HG1 5534   4.519   1.928   5.230 -0.2327 -0.6606  0.0149
  361CYS      C 5535   4.502   1.843   5.674 -0.3375 -0.5829 -1.3769
  361CYS      O 5536   4.596   1.811   5.746 -0.4055 -0.2537  0.7831
  362GLY      N 5537   4.379   1.838   5.726  0.1555  0.2394  0.3440
  362GLY     HN 5538   4.305   1.872   5.667  0.5342  1.9057  0.7705
  362GLY     CA 5539   4.344   1.832   5.865  0.1270  0.2661 -0.8656
  362GLY    HA1 5540   4.434   1.822   5.924  0.1156  0.4462 -0.8179
  362GLY    HA2 5541   4.279   1.746   5.876  0.6533  0.0244  0.5874
  362GLY      C 5542   4.267   1.961   5.902  0.7528  0.3131  0.7974
  362GLY      O 5543   4.220   2.027   5.810  0.1523  0.1926 -0.2198
  363ASP      N 5544   4.268   1.999   6.032 -0.2892  0.2402  0.0334
  363ASP     HN 5545   4.323   1.949   6.098 -0.1410 -0.5734 -0.6870
  363ASP     CA 5546   4.199   2.117   6.084 -0.5140  0.0753  0.4215
  363ASP     HA 5547   4.107   2.133   6.030  0.5284  1.0326 -1.1404
  363ASP     CB 5548   4.179   2.095   6.234  0.0289 -0.9387 -0.4607
  363ASP    HB1 5549   4.277   2.083   6.285 -0.7795 -4.1440  0.5918
  363ASP    HB2 5550   4.121   2.183   6.271  3.6189  1.2476  0.4251
  363ASP     CG 5551   4.099   1.972   6.276 -0.4369 -0.2245  0.4620
  363ASP    OD1 5552   4.016   1.926   6.187 -0.0415  0.4275 -0.0838
  363ASP    OD2 5553   4.112   1.930   6.392 -0.3356 -0.3239 -0.5371
  363ASP      C 5554   4.283   2.241   6.064 -0.4922  0.0610  0.1334
  363ASP      O 5555   4.313   2.318   6.154  0.4459 -0.1254 -0.4921
  364VAL      N 5556   4.331   2.265   5.941 -0.7465 -0.1103  0.4087
  364VAL     HN 5557   4.296   2.208   5.867  2.5498 -0.7132 -0.8698
  364VAL     CA 5558   4.447   2.354   5.898 -0.6333  0.0417  0.3422
  364VAL     HA 5559   4.517   2.369   5.979 -0.1218  0.5794 -0.1902
  364VAL     CB 5560   4.529   2.301   5.778 -0.4269  0.0557 -0.4835
  364VAL     HB 5561   4.603   2.370   5.731  2.6023 -2.9858 -0.5394
  364VAL    CG1 5562   4.608   2.182   5.845 -0.8710  0.5041 -0.2246
  364VAL   HG11 5563   4.539   2.096   5.856 -1.5613  1.2274  1.4515
  364VAL   HG12 5564   4.682   2.146   5.770 -0.1712 -1.2691  1.2320
  364VAL   HG13 5565   4.658   2.192   5.944  0.5380 -0.3483 -0.8100
  364VAL    CG2 5566   4.437   2.260   5.663 -0.4803 -0.2989  0.4841
  364VAL   HG21 5567   4.365   2.344   5.661  0.0192  0.2143  2.6272
  364VAL   HG22 5568   4.487   2.256   5.563 -0.5929 -0.9576  0.4452
  364VAL   HG23 5569   4.394   2.157   5.674  0.9791 -1.2954 -2.2230
  364VAL      C 5570   4.392   2.488   5.862  0.8977 -0.2093  0.1624
  364VAL      O 5571   4.475   2.569   5.818  0.0740  0.6437 -0.3650
  365ILE      N 5572   4.267   2.531   5.889  0.0934 -0.1621 -0.4381
  365ILE     HN 5573   4.201   2.465   5.924 -0.8122  0.5576 -0.7472
  365ILE     CA 5574   4.211   2.662   5.863 -0.0766  0.3084 -0.5762
  365ILE     HA 5575   4.283   2.735   5.830 -0.7693  1.6571  0.7430
  365ILE     CB 5576   4.092   2.659   5.763 -0.1275  0.1099 -0.2194
  365ILE     HB 5577   3.999   2.607   5.795 -2.0116  3.3160 -0.0465
  365ILE    CG2 5578   4.058   2.803   5.722 -0.6887 -0.0528 -0.1942
  365ILE   HG21 5579   3.997   2.806   5.629 -0.1027  0.1745 -0.5787
  365ILE   HG22 5580   4.010   2.856   5.807 -0.4138  1.6968 -1.1001
  365ILE   HG23 5581   4.154   2.854   5.702  0.7416 -1.5305  2.3944
  365ILE    CG1 5582   4.138   2.596   5.631  0.0442  0.2799 -0.0893
  365ILE   HG11 5583   4.217   2.644   5.569  0.9430 -0.6423  0.2982
  365ILE   HG12 5584   4.197   2.505   5.657  0.9050  0.8122 -0.1501
  365ILE     CD 5585   4.021   2.550   5.530 -0.4013 -0.0558 -0.5917
  365ILE    HD1 5586   4.073   2.510   5.440  1.5664 -2.3846  1.4444
  365ILE    HD2 5587   3.957   2.473   5.578 -0.5920  0.4818  0.0331
  365ILE    HD3 5588   3.951   2.633   5.504  0.3621 -0.1460 -3.2865
  365ILE      C 5589   4.162   2.709   5.996  0.2319  0.1752 -0.8327
  365ILE      O 5590   4.073   2.656   6.058  0.4191  0.0183  0.1354
  366GLU      N 5591   4.228   2.804   6.058 -0.2966 -0.2839 -0.0171
  366GLU     HN 5592   4.296   2.854   6.004 -0.6844 -0.6019 -0.8076
  366GLU     CA 5593   4.183   2.864   6.189  0.1393 -0.0909 -0.1004
  366GLU     HA 5594   4.174   2.787   6.265  2.6803  0.9649  1.3638
  366GLU     CB 5595   4.289   2.959   6.243 -0.0125 -0.7739 -0.0051
  366GLU    HB1 5596   4.368   2.889   6.279  2.7096  2.2760  0.3365
  366GLU    HB2 5597   4.327   3.022   6.161  0.5085 -1.7428 -0.5227
  366GLU     CG 5598   4.251   3.036   6.375 -0.0626 -0.4107  0.2040
  366GLU    HG1 5599   4.204   3.136   6.365  1.6270  0.2213 -2.5025
  366GLU    HG2 5600   4.186   2.969   6.436  0.9846 -3.3103 -1.6519
  366GLU     CD 5601   4.383   3.065   6.449 -0.0640  0.3167 -0.4437
  366GLU    OE1 5602   4.418   2.995   6.542 -0.3717  0.0023  0.0686
  366GLU    OE2 5603   4.438   3.177   6.426  0.1704  0.2172  0.3896
  366GLU      C 5604   4.048   2.933   6.179 -0.2648  0.3409  0.2706
  366GLU      O 5605   4.009   2.995   6.080  0.1290 -0.7283  0.3264
  367ASN      N 5606   3.963   2.902   6.273 -0.0875 -0.1132  0.4490
  367ASN     HN 5607   3.997   2.853   6.353  0.6347  0.3280  0.4204
  367ASN     CA 5608   3.828   2.952   6.294 -0.4049  0.5229  0.2010
  367ASN     HA 5609   3.813   2.931   6.398  0.8255 -2.1074 -0.0663
  367ASN     CB 5610   3.810   3.105   6.290 -0.5450 -0.0998 -0.5052
  367ASN    HB1 5611   3.821   3.147   6.188 -2.1604 -1.2436 -1.1975
  367ASN    HB2 5612   3.704   3.123   6.321 -0.8853 -0.2566 -1.5342
  367ASN     CG 5613   3.893   3.172   6.401  0.1721 -0.0527  0.4424
  367ASN    OD1 5614   3.898   3.124   6.516 -0.0115 -0.3668 -0.0925
  367ASN    ND2 5615   3.966   3.280   6.370 -0.2853 -0.2407  0.1620
  367ASN   HD21 5616   4.024   3.312   6.445 -0.4831 -1.3486  0.8264
  367ASN   HD22 5617   3.977   3.308   6.275 -2.6354  3.2554  0.7375
  367ASN      C 5618   3.722   2.872   6.215 -0.1321  0.0513  0.2054
  367ASN      O 5619   3.600   2.890   6.235  0.5890 -0.3932 -0.5745
  368ALA      N 5620   3.767   2.768   6.137  0.4267 -0.9259 -0.1777
  368ALA     HN 5621   3.867   2.764   6.132  0.4748  0.5234 -0.8639
  368ALA     CA 5622   3.679   2.675   6.077  0.5847  0.5377 -0.2016
  368ALA     HA 5623   3.592   2.727   6.040  0.3859  1.5439  1.5173
  368ALA     CB 5624   3.737   2.590   5.969 -0.1121 -0.3943  0.1538
  368ALA    HB1 5625   3.782   2.654   5.891 -0.1334  0.2496  0.6592
  368ALA    HB2 5626   3.816   2.517   5.999 -0.7747 -1.7852 -1.3073
  368ALA    HB3 5627   3.661   2.530   5.914 -0.0205  0.7503 -1.2429
  368ALA      C 5628   3.614   2.592   6.184  0.7656  0.6223  0.5772
  368ALA      O 5629   3.666   2.576   6.296 -0.3540 -0.0846 -0.0478
  369ARG      N 5630   3.494   2.541   6.156  0.6748  0.5001  0.5418
  369ARG     HN 5631   3.447   2.590   6.082  0.7809  0.9611  0.7761
  369ARG     CA 5632   3.417   2.442   6.218  0.8067  0.1240  1.4257
  369ARG     HA 5633   3.428   2.463   6.323  0.5511  3.7973  0.8552
  369ARG     CB 5634   3.267   2.457   6.178 -0.3059  0.4806 -0.1486
  369ARG    HB1 5635   3.255   2.464   6.068 -0.3243 -0.3931 -0.2031
  369ARG    HB2 5636   3.209   2.368   6.209  2.2658 -0.9405  0.9270
  369ARG     CG 5637   3.198   2.583   6.244 -0.0789 -0.1242 -0.5119
  369ARG    HG1 5638   3.225   2.574   6.352 -0.5829 -1.6058 -0.4802
  369ARG    HG2 5639   3.263   2.664   6.207 -1.2363  0.6588 -0.8794
  369ARG     CD 5640   3.058   2.615   6.211  0.3606 -0.0146 -0.4164
  369ARG    HD1 5641   2.988   2.533   6.238  0.5398 -0.5295 -1.4809
  369ARG    HD2 5642   3.019   2.707   6.259 -1.9376 -0.3411 -1.5177
  369ARG     NE 5643   3.045   2.643   6.067  0.3006  0.0489 -0.3314
  369ARG     HE 5644   3.126   2.644   6.008 -2.4342  1.8013 -4.4468
  369ARG     CZ 5645   2.935   2.675   6.001 -0.1399  0.0659 -0.0730
  369ARG    NH1 5646   2.812   2.680   6.054 -0.0354  0.2732  0.3431
  369ARG   HH11 5647   2.735   2.708   5.997  0.8563  2.2311  0.0107
  369ARG   HH12 5648   2.793   2.649   6.147 -0.0754 -1.5256 -0.2104
  369ARG    NH2 5649   2.944   2.701   5.875  0.4288  0.0816 -0.1089
  369ARG   HH21 5650   2.854   2.713   5.833 -0.9709 -1.9077  2.0766
  369ARG   HH22 5651   3.038   2.702   5.839  0.9692 -0.7997  1.2066
  369ARG      C 5652   3.469   2.295   6.194  0.0140 -0.0737  0.6017
  369ARG      O 5653   3.506   2.262   6.080  0.2511  0.0366 -0.4525
  370PRO      N 5654   3.484   2.208   6.295 -0.2287  0.7441 -0.8386
  370PRO     CD 5655   3.471   2.247   6.433 -0.3375 -0.6148 -0.6304
  370PRO    HD1 5656   3.378   2.304   6.450  0.7858  2.0430 -2.5720
  370PRO    HD2 5657   3.555   2.317   6.456 -0.3807 -0.8886  0.3609
  370PRO     CA 5658   3.562   2.086   6.286 -0.3463 -0.0990  0.6600
  370PRO     HA 5659   3.656   2.097   6.233  0.9221 -0.7612  2.6777
  370PRO     CB 5660   3.596   2.045   6.428 -0.5540 -0.3769 -0.0707
  370PRO    HB1 5661   3.695   2.089   6.453 -0.7269  0.5943 -1.0387
  370PRO    HB2 5662   3.615   1.936   6.444  1.3928  0.0485  0.8324
  370PRO     CG 5663   3.490   2.123   6.509  0.1512  0.7698  0.2138
  370PRO    HG1 5664   3.505   2.159   6.613 -1.3360 -1.8903  1.4582
  370PRO    HG2 5665   3.395   2.064   6.508 -1.2627  2.8417 -2.9884
  370PRO      C 5666   3.489   1.977   6.215  0.2112  0.2116  0.5151
  370PRO      O 5667   3.374   1.944   6.250 -0.4576  0.1957 -0.0621
  371GLY      N 5668   3.553   1.920   6.117  0.0278  0.6275 -0.4068
  371GLY     HN 5669   3.647   1.944   6.094 -0.1374 -0.9157 -3.1648
  371GLY     CA 5670   3.494   1.832   6.012 -0.1615 -0.6242 -1.3306
  371GLY    HA1 5671   3.454   1.747   6.065  0.8338  0.5635  1.5686
  371GLY    HA2 5672   3.585   1.797   5.965  0.6943 -2.1854  1.2634
  371GLY      C 5673   3.388   1.895   5.919  0.1267 -0.0997 -0.3374
  371GLY      O 5674   3.315   1.829   5.845  0.0688  0.3111 -0.4186
  372SER      N 5675   3.390   2.030   5.898 -0.4304 -0.2293  0.2949
  372SER     HN 5676   3.454   2.083   5.954  2.2852 -2.8948 -0.0082
  372SER     CA 5677   3.292   2.092   5.810 -0.5917 -0.7427  0.9109
  372SER     HA 5678   3.206   2.027   5.810  0.1885 -1.7998  1.2073
  372SER     CB 5679   3.235   2.223   5.878 -0.6369  0.1177 -0.5552
  372SER    HB1 5680   3.175   2.194   5.967 -1.8084 -3.1050 -2.2588
  372SER    HB2 5681   3.314   2.287   5.922  0.9171 -2.2628  0.2948
  372SER     OG 5682   3.157   2.297   5.792  0.2510 -0.4507  0.1343
  372SER    HG1 5683   3.070   2.257   5.792 -0.2534  0.5637 -1.4087
  372SER      C 5684   3.344   2.127   5.669 -0.0832  0.2577 -0.2983
  372SER      O 5685   3.435   2.201   5.654  0.1822 -0.4738  0.3698
  373PHE      N 5686   3.281   2.070   5.568  0.3387  0.0295 -0.0153
  373PHE     HN 5687   3.221   1.993   5.589  0.3370  0.1983  0.6293
  373PHE     CA 5688   3.298   2.095   5.419 -0.1034 -0.5422  0.3284
  373PHE     HA 5689   3.405   2.080   5.416 -0.2148 -1.1665 -1.1372
  373PHE     CB 5690   3.239   1.990   5.321  0.3232 -0.3654 -0.3439
  373PHE    HB1 5691   3.307   1.902   5.324  0.0872 -0.5448 -0.2771
  373PHE    HB2 5692   3.140   1.963   5.361  0.4875  1.1108  1.1973
  373PHE     CG 5693   3.226   2.033   5.180 -0.1656  0.4472 -0.0561
  373PHE    CD1 5694   3.309   1.974   5.080  0.6737  0.1342 -0.2243
  373PHE    HD1 5695   3.377   1.896   5.113  0.7991  0.2909 -0.1120
  373PHE    CE1 5696   3.301   2.009   4.950  0.5755  0.0758 -0.0066
  373PHE    HE1 5697   3.368   1.969   4.875  0.7534  0.2593  0.0539
  373PHE     CZ 5698   3.191   2.092   4.914 -0.1373 -0.6285 -0.4256
  373PHE     HZ 5699   3.179   2.128   4.813  1.1201  0.1867 -0.3071
  373PHE    CD2 5700   3.117   2.113   5.139  0.2147 -0.1792 -0.2829
  373PHE    HD2 5701   3.056   2.155   5.218 -0.6747 -0.1822 -0.9574
  373PHE    CE2 5702   3.101   2.141   5.009  0.1570 -0.3630  0.0108
  373PHE    HE2 5703   3.024   2.210   4.975  0.6128  0.3352  0.3745
  373PHE      C 5704   3.279   2.238   5.382 -0.5395 -0.1795 -0.4682
  373PHE      O 5705   3.363   2.304   5.321  0.4839  0.0490  0.1177
  374THR      N 5706   3.166   2.295   5.429  0.1774 -0.1145  0.0714
  374THR     HN 5707   3.100   2.242   5.482  0.8456  0.8027  1.8960
  374THR     CA 5708   3.116   2.434   5.405 -0.7229 -0.6445  0.0682
  374THR     HA 5709   3.116   2.438   5.297  0.5234 -0.6324  0.0485
  374THR     CB 5710   2.982   2.476   5.439  0.4323 -0.3507  0.5619
  374THR     HB 5711   2.958   2.584   5.423 -0.7341 -0.5944  0.5425
  374THR    OG1 5712   2.948   2.425   5.569 -0.3424 -0.2830 -0.0507
  374THR    HG1 5713   2.928   2.333   5.553  1.9314 -0.6811 -0.9585
  374THR    CG2 5714   2.877   2.425   5.335 -0.3411 -0.1380  0.7327
  374THR   HG21 5715   2.776   2.411   5.380 -0.1779  1.2208  1.5752
  374THR   HG22 5716   2.871   2.487   5.244  1.8087 -1.9027 -0.7174
  374THR   HG23 5717   2.904   2.327   5.290 -1.5348  0.4781 -1.4469
  374THR      C 5718   3.215   2.538   5.449 -0.2940 -0.5136 -0.3609
  374THR      O 5719   3.244   2.635   5.375 -0.2674  0.4738 -0.4590
  375ASP      N 5720   3.282   2.518   5.570  0.0049  0.0648 -1.0269
  375ASP     HN 5721   3.253   2.452   5.640 -0.2022 -0.1718 -1.3318
  375ASP     CA 5722   3.380   2.626   5.604  0.2871  0.1273  0.4348
  375ASP     HA 5723   3.336   2.719   5.570 -0.9278 -0.6213 -0.1160
  375ASP     CB 5724   3.412   2.615   5.753  0.6062  1.0991  0.4838
  375ASP    HB1 5725   3.406   2.507   5.781 -0.5665  1.4021  1.5292
  375ASP    HB2 5726   3.515   2.643   5.783  1.4901 -2.9163  1.8291
  375ASP     CG 5727   3.316   2.682   5.846  0.3603  0.6309  0.4137
  375ASP    OD1 5728   3.205   2.723   5.798 -0.0247 -0.4612  0.4644
  375ASP    OD2 5729   3.336   2.673   5.969 -0.5061 -0.2411  0.3228
  375ASP      C 5730   3.502   2.623   5.517 -0.4297 -0.0665 -0.0231
  375ASP      O 5731   3.555   2.731   5.484  0.6257 -0.4356 -0.5275
  376ALA      N 5732   3.550   2.505   5.472 -0.2338  0.0566  0.4375
  376ALA     HN 5733   3.504   2.419   5.495 -0.5236  0.1615  0.2559
  376ALA     CA 5734   3.653   2.497   5.368 -0.6011 -0.6404 -0.0864
  376ALA     HA 5735   3.743   2.545   5.404  0.4886 -1.2296 -1.8595
  376ALA     CB 5736   3.691   2.356   5.352 -0.2933 -0.4206 -0.6545
  376ALA    HB1 5737   3.788   2.341   5.302 -0.0250  4.4986 -2.2011
  376ALA    HB2 5738   3.690   2.307   5.452 -3.7777 -0.1332 -0.4179
  376ALA    HB3 5739   3.615   2.297   5.296 -0.9326  0.6710 -0.9859
  376ALA      C 5740   3.618   2.561   5.228 -0.3156  0.4088 -0.3617
  376ALA      O 5741   3.697   2.635   5.175 -0.2826 -0.1641 -0.0549
  377PHE      N 5742   3.495   2.536   5.187  0.1999  0.1824 -0.5574
  377PHE     HN 5743   3.437   2.474   5.239 -0.8568 -0.4039 -2.3602
  377PHE     CA 5744   3.430   2.588   5.067 -0.4273 -0.4704 -0.6430
  377PHE     HA 5745   3.492   2.557   4.984  1.4345 -0.1681  0.5830
  377PHE     CB 5746   3.293   2.517   5.056  0.2394  0.5255  0.2024
  377PHE    HB1 5747   3.304   2.408   5.075 -1.6829  0.6822  2.8446
  377PHE    HB2 5748   3.230   2.562   5.136 -1.4058  1.6335 -1.6482
  377PHE     CG 5749   3.230   2.547   4.926  0.2566 -0.7852  0.2404
  377PHE    CD1 5750   3.210   2.450   4.829  0.4809  0.2091  0.9751
  377PHE    HD1 5751   3.246   2.351   4.850 -1.8383 -0.8377  0.3084
  377PHE    CE1 5752   3.141   2.473   4.713  0.7207  0.0850  0.3133
  377PHE    HE1 5753   3.142   2.396   4.637 -2.0770  0.2765  0.0061
  377PHE     CZ 5754   3.088   2.604   4.684 -0.3173  0.3171  0.0439
  377PHE     HZ 5755   3.039   2.624   4.590  0.2005 -1.1303 -0.5685
  377PHE    CD2 5756   3.177   2.670   4.900 -0.0655 -0.1783  0.4192
  377PHE    HD2 5757   3.189   2.749   4.973  0.3582 -0.9917  1.2437
  377PHE    CE2 5758   3.102   2.701   4.780 -0.1960 -0.4064  0.0653
  377PHE    HE2 5759   3.063   2.800   4.762  0.0766 -0.6429 -1.9871
  377PHE      C 5760   3.427   2.738   5.074  0.6613 -0.4421  0.1393
  377PHE      O 5761   3.460   2.807   4.973 -0.5135  0.6489  0.2657
  378PHE      N 5762   3.388   2.799   5.183  0.4312  0.0957 -0.2348
  378PHE     HN 5763   3.353   2.746   5.259 -2.1923  2.0460  0.0386
  378PHE     CA 5764   3.379   2.942   5.196 -0.6025  0.3370 -0.1553
  378PHE     HA 5765   3.321   2.988   5.117  1.3159  2.1642 -0.6220
  378PHE     CB 5766   3.289   2.966   5.319  0.1643 -0.6135  0.3316
  378PHE    HB1 5767   3.331   2.906   5.403  0.7402 -0.4263  0.1824
  378PHE    HB2 5768   3.289   3.076   5.338  1.3584 -0.5778  0.1557
  378PHE     CG 5769   3.144   2.914   5.312 -0.0235 -0.1278 -0.0976
  378PHE    CD1 5770   3.074   2.884   5.189  0.1046 -0.2184  0.2149
  378PHE    HD1 5771   3.118   2.897   5.091 -0.4940  2.2719  0.1995
  378PHE    CE1 5772   2.937   2.847   5.193  0.5185  0.8906  0.1490
  378PHE    HE1 5773   2.893   2.814   5.099 -1.5737  2.2185  0.5817
  378PHE     CZ 5774   2.862   2.840   5.309 -0.0638 -0.1129 -0.1547
  378PHE     HZ 5775   2.758   2.818   5.293 -0.1193  1.2587 -1.9822
  378PHE    CD2 5776   3.069   2.895   5.436 -0.0108  0.1795  0.6404
  378PHE    HD2 5777   3.115   2.915   5.531  1.3404  0.4848 -0.0507
  378PHE    CE2 5778   2.931   2.873   5.432  0.3080  0.1187  0.4021
  378PHE    HE2 5779   2.876   2.869   5.525  0.4107 -0.2516  0.4483
  378PHE      C 5780   3.519   3.010   5.200  0.0010 -0.2407  0.2234
  378PHE      O 5781   3.541   3.107   5.124 -0.8852 -0.1126  0.4881
  379PHE      N 5782   3.618   2.954   5.269  0.1085 -0.1746  0.1207
  379PHE     HN 5783   3.586   2.881   5.329 -1.4905  0.8661  0.6104
  379PHE     CA 5784   3.757   2.996   5.256  0.1511  0.1056 -0.3082
  379PHE     HA 5785   3.761   3.101   5.280  1.4037 -0.0481  0.2243
  379PHE     CB 5786   3.832   2.902   5.357  0.1102  0.6481  0.4487
  379PHE    HB1 5787   3.800   2.902   5.463 -0.4119 -0.2052  0.3012
  379PHE    HB2 5788   3.807   2.799   5.321  2.3028  0.2159 -0.0075
  379PHE     CG 5789   3.980   2.930   5.361  0.0429  0.1619 -0.7847
  379PHE    CD1 5790   4.031   3.039   5.444  0.0571  0.5675  0.0458
  379PHE    HD1 5791   3.965   3.102   5.502  0.9583  0.0520  1.7005
  379PHE    CE1 5792   4.169   3.063   5.451 -0.6392  0.5848 -0.2835
  379PHE    HE1 5793   4.208   3.150   5.501 -1.1190  0.9841 -0.5933
  379PHE     CZ 5794   4.257   2.973   5.383 -0.1794  0.2290 -0.0165
  379PHE     HZ 5795   4.364   2.989   5.381 -0.3947  1.7332 -0.9958
  379PHE    CD2 5796   4.069   2.849   5.293  0.5145  0.5087 -0.5571
[truncated: 3,655,169 more chars]
