# Supplementary material for: A constricted opening in Kir channels does not impede potassium conduction
Source: Nat Commun. 2020 Jun 15;11:3024. doi: 10.1038/s41467-020-16842-0 (PMC7295778; doi:10.1038/s41467-020-16842-0)
Supplement: Supplementary file 6 — Source Data [file 41467_2020_16842_MOESM6_ESM.zip › Source_Data/step6.6_equilibration_Native.gro]

Title
58588
   32GLY      N    1   1.715   3.825   6.084  0.4490 -0.0700  0.1886
   32GLY    HT1    2   1.758   3.759   6.016  0.0359 -0.2674  0.1206
   32GLY    HT2    3   1.661   3.902   6.041  0.5958  0.0111  0.1502
   32GLY    HT3    4   1.653   3.789   6.159  0.0973  0.5646  0.2092
   32GLY     CA    5   1.827   3.888   6.162 -0.4373 -0.5412  0.1678
   32GLY    HA1    6   1.876   3.816   6.226  1.8901  1.7023  1.0943
   32GLY    HA2    7   1.767   3.966   6.207 -0.5210  1.1815 -2.6459
   32GLY      C    8   1.941   3.958   6.083 -0.1658  0.4671 -0.6384
   32GLY      O    9   1.962   3.946   5.966 -0.4284  0.8416  0.1815
   33TRP      N   10   2.026   4.038   6.151  0.1248  0.0195 -0.0439
   33TRP     HN   11   2.015   4.051   6.249  0.9827  0.1976  0.0331
   33TRP     CA   12   2.121   4.129   6.083  0.4283 -0.1787  0.4229
   33TRP     HA   13   2.109   4.131   5.976  0.4807  0.7738  0.4246
   33TRP     CB   14   2.106   4.272   6.131 -0.3316  0.0124 -1.1903
   33TRP    HB1   15   2.183   4.346   6.098 -0.1168 -0.7585 -2.5109
   33TRP    HB2   16   2.123   4.275   6.241 -2.7471 -0.3932 -0.7585
   33TRP     CG   17   1.975   4.329   6.099  0.6482 -0.1725 -0.5620
   33TRP    CD1   18   1.943   4.406   5.991  0.6072  0.5028 -0.2623
   33TRP    HD1   19   2.017   4.437   5.919  3.1420 -2.8209  0.6367
   33TRP    NE1   20   1.809   4.438   5.995  0.5791 -0.0240  0.1260
   33TRP    HE1   21   1.776   4.518   5.949  0.2556  0.3525  0.9775
   33TRP    CE2   22   1.759   4.388   6.116  0.1310  0.4905  0.5602
   33TRP    CD2   23   1.861   4.324   6.180  0.5816 -0.0048  0.0197
   33TRP    CE3   24   1.833   4.261   6.307  0.1109 -0.5244  0.1390
   33TRP    HE3   25   1.913   4.212   6.359 -2.6178 -2.0560  3.2726
   33TRP    CZ3   26   1.705   4.283   6.368 -0.3768 -0.2237  0.1818
   33TRP    HZ3   27   1.680   4.236   6.462  0.3457 -0.4930  0.2515
   33TRP    CZ2   28   1.633   4.406   6.165  0.7122  0.0351  0.5972
   33TRP    HZ2   29   1.564   4.468   6.110 -0.3871 -2.6203 -1.1894
   33TRP    CH2   30   1.608   4.356   6.296  0.5841 -0.0724  0.4331
   33TRP    HH2   31   1.517   4.376   6.350  1.1426 -0.0324  1.3904
   33TRP      C   32   2.265   4.082   6.104 -0.0070 -0.3869 -0.2171
   33TRP      O   33   2.327   4.100   6.212  0.0035 -1.0073 -0.1687
   34LEU      N   34   2.319   4.025   5.990  0.0167  0.6348  0.0221
   34LEU     HN   35   2.272   4.021   5.902 -1.6479 -2.8470  0.8714
   34LEU     CA   36   2.448   3.957   5.984  0.7167 -0.2519  0.2828
   34LEU     HA   37   2.463   3.933   5.879 -0.5719  0.8227 -0.1810
   34LEU     CB   38   2.558   4.053   6.024 -0.2166  0.8310 -0.8242
   34LEU    HB1   39   2.571   4.062   6.134  0.9355  0.0786 -0.8858
   34LEU    HB2   40   2.534   4.154   5.985  0.5977  1.0256 -0.8454
   34LEU     CG   41   2.700   4.003   5.981  0.0650 -0.3818 -0.2066
   34LEU     HG   42   2.702   3.894   6.005 -2.5030 -0.9847 -2.2267
   34LEU    CD1   43   2.723   4.018   5.826 -0.2138 -0.3767 -0.0783
   34LEU   HD11   44   2.726   4.122   5.786  1.2454 -0.5061 -0.3602
   34LEU   HD12   45   2.650   3.949   5.778 -2.2233 -0.1409  2.3797
   34LEU   HD13   46   2.826   3.980   5.812 -0.1987 -0.8757  1.2576
   34LEU    CD2   47   2.815   4.076   6.052 -0.6756 -0.4637  0.3160
   34LEU   HD21   48   2.873   4.140   5.983  0.4705 -1.9969 -0.2036
   34LEU   HD22   49   2.895   4.005   6.084 -1.0051 -1.7060 -1.4482
   34LEU   HD23   50   2.783   4.140   6.137  0.7317  1.1848 -0.3490
   34LEU      C   51   2.432   3.829   6.062 -0.0108 -0.2542  0.0693
   34LEU      O   52   2.513   3.787   6.142 -1.1064  0.4058 -0.4182
   35ASP      N   53   2.316   3.763   6.056  0.8552  0.0049  0.4124
   35ASP     HN   54   2.252   3.786   5.982  2.8091 -0.2050 -1.4494
   35ASP     CA   55   2.272   3.660   6.154  0.1484 -0.2944  0.3222
   35ASP     HA   56   2.361   3.637   6.210  1.0072  1.2793 -0.3312
   35ASP     CB   57   2.152   3.721   6.240 -0.1455  0.6985 -0.4302
   35ASP    HB1   58   2.051   3.715   6.195 -0.7898  1.1990  0.8948
   35ASP    HB2   59   2.181   3.825   6.266 -2.2238  0.8185  1.8282
   35ASP     CG   60   2.162   3.657   6.378  0.0106  0.2715  0.4756
   35ASP    OD1   61   2.071   3.685   6.461  0.0359 -0.4368  0.4112
   35ASP    OD2   62   2.260   3.585   6.417  0.2412  0.1540 -0.0026
   35ASP      C   63   2.236   3.535   6.077  0.0352 -0.4174 -1.0381
   35ASP      O   64   2.304   3.434   6.090 -0.1165  0.2018  0.2514
   36ASP      N   65   2.125   3.539   5.995  0.6316  0.1002 -0.2281
   36ASP     HN   66   2.075   3.625   5.990  1.5083  0.6646  0.5248
   36ASP     CA   67   2.059   3.427   5.934 -0.5204 -0.3058 -0.4716
   36ASP     HA   68   1.993   3.378   6.005 -0.4508 -1.1815 -1.0020
   36ASP     CB   69   1.962   3.479   5.826 -0.3787 -0.2277  0.3193
   36ASP    HB1   70   1.909   3.398   5.771  0.8271  0.8092 -2.5822
   36ASP    HB2   71   2.034   3.532   5.759 -0.1098 -2.6267 -1.4319
   36ASP     CG   72   1.856   3.576   5.874  0.4706 -0.3264 -0.0243
   36ASP    OD1   73   1.833   3.598   5.994  0.4901 -0.6114  0.5297
   36ASP    OD2   74   1.789   3.637   5.781 -0.1288  0.1990 -0.3802
   36ASP      C   75   2.140   3.310   5.884 -0.5746  0.8891  0.3166
   36ASP      O   76   2.116   3.192   5.929  0.2032 -0.5629  0.0408
   37HSP      N   77   2.241   3.328   5.794  0.0013 -0.0945  0.4792
   37HSP     HN   78   2.259   3.418   5.754 -2.4228 -0.1809 -1.0159
   37HSP     CA   79   2.333   3.220   5.755 -0.1076  0.3958  0.2304
   37HSP     HA   80   2.331   3.148   5.836 -2.7159  0.3589  0.2193
   37HSP     CB   81   2.306   3.150   5.615  0.0356 -0.3687 -0.4861
   37HSP    HB1   82   2.378   3.069   5.593 -0.9421 -0.6984 -2.6223
   37HSP    HB2   83   2.315   3.227   5.536  0.2712  0.6578  0.5067
   37HSP    CD2   84   2.081   3.080   5.502  0.4552  0.2537  0.4587
   37HSP    HD2   85   2.073   3.143   5.415  1.4942  0.2011  0.3075
   37HSP     CG   86   2.172   3.080   5.603  0.7946 -0.5642  0.0778
   37HSP    NE2   87   1.990   2.977   5.532 -0.5447  0.4530 -0.0591
   37HSP    HE2   88   1.903   2.961   5.485  0.8281 -0.6632 -2.3837
   37HSP    ND1   89   2.137   2.978   5.683 -0.3933 -0.1543 -0.1194
   37HSP    HD1   90   2.192   2.944   5.759 -1.1844 -1.6783 -0.1888
   37HSP    CE1   91   2.028   2.923   5.642 -0.4442  0.2412 -1.3705
   37HSP    HE1   92   1.975   2.841   5.686 -0.3891  0.0242 -1.7004
   37HSP      C   93   2.481   3.256   5.754 -0.0064  0.5399  0.5532
   37HSP      O   94   2.569   3.196   5.691 -0.2007  0.3268 -0.5938
   38TYR      N   95   2.514   3.362   5.830 -0.2022 -0.6266  0.4292
   38TYR     HN   96   2.449   3.419   5.880  1.8987  2.2242  0.1744
   38TYR     CA   97   2.653   3.414   5.847 -0.5648  0.1874  0.5712
   38TYR     HA   98   2.698   3.423   5.750 -1.3317  0.3037  0.2160
   38TYR     CB   99   2.660   3.560   5.910 -0.0124  0.2660 -0.0669
   38TYR    HB1  100   2.597   3.559   6.001  1.8957  1.1210  1.3340
   38TYR    HB2  101   2.614   3.635   5.841  0.1221  1.5110  1.1523
   38TYR     CG  102   2.802   3.611   5.948  0.6387  0.7258 -0.7076
   38TYR    CD1  103   2.909   3.583   5.866  0.4128 -0.5662  0.3328
   38TYR    HD1  104   2.892   3.549   5.765 -1.6678  1.7794 -0.2176
   38TYR    CE1  105   3.040   3.625   5.901  0.4191  0.0238 -0.1711
   38TYR    HE1  106   3.129   3.624   5.839  0.4747 -0.0007 -0.0909
   38TYR     CZ  107   3.057   3.678   6.031 -0.4423 -0.4763 -0.0928
   38TYR     OH  108   3.191   3.724   6.071  0.1006  0.6075 -0.1290
   38TYR     HH  109   3.187   3.767   6.157  2.2867  2.1606 -0.7203
   38TYR    CD2  110   2.821   3.660   6.081 -0.0907  0.6706 -0.2377
   38TYR    HD2  111   2.737   3.677   6.147  0.3658 -2.0511  1.1675
   38TYR    CE2  112   2.952   3.697   6.120  0.0453  1.2154 -0.1152
   38TYR    HE2  113   2.970   3.726   6.223  0.4045  0.7752 -0.0485
   38TYR      C  114   2.740   3.314   5.928 -1.1412 -0.0724  0.2699
   38TYR      O  115   2.851   3.273   5.893 -0.4010  0.3628  0.5430
   39HSP      N  116   2.681   3.264   6.041 -0.2357 -0.6469  0.0749
   39HSP     HN  117   2.585   3.285   6.058 -0.6821 -1.2774 -1.4776
   39HSP     CA  118   2.754   3.173   6.132  0.0904 -0.6578 -0.6095
   39HSP     HA  119   2.859   3.196   6.145 -0.2128 -0.3039  1.7619
   39HSP     CB  120   2.677   3.169   6.267  1.0995  0.1981 -0.0382
   39HSP    HB1  121   2.749   3.137   6.345  0.3883 -0.4402  0.3765
   39HSP    HB2  122   2.603   3.086   6.265  1.8460 -0.4957  0.4619
   39HSP    CD2  123   2.486   3.324   6.345 -0.1343  0.0604 -0.3933
   39HSP    HD2  124   2.397   3.262   6.343  0.6462 -1.0882 -2.7511
   39HSP     CG  125   2.615   3.298   6.321 -0.1332 -0.2136 -0.5963
   39HSP    NE2  126   2.477   3.456   6.379  0.1896 -0.2540 -0.1675
   39HSP    HE2  127   2.391   3.505   6.399 -0.3384 -1.4873  0.7261
   39HSP    ND1  128   2.684   3.416   6.350 -0.3890  0.7298 -0.2892
   39HSP    HD1  129   2.782   3.434   6.351  0.0283 -1.2859 -0.2161
   39HSP    CE1  130   2.596   3.514   6.387 -0.3208  0.6584  0.3452
   39HSP    HE1  131   2.619   3.612   6.422  2.8273  1.2118 -2.6739
   39HSP      C  132   2.765   3.032   6.072  0.5550  0.0013 -0.1580
   39HSP      O  133   2.867   2.968   6.103  0.0225 -0.0496  0.2086
   40ASP      N  134   2.671   2.985   5.982 -0.6932 -0.4506 -0.2385
   40ASP     HN  135   2.586   3.035   5.966 -2.6497 -3.1730  1.1049
   40ASP     CA  136   2.680   2.860   5.906  0.1330 -0.1060 -0.2620
   40ASP     HA  137   2.687   2.771   5.968  2.7481 -0.7964 -1.4204
   40ASP     CB  138   2.558   2.853   5.812  0.0814  0.0460  0.0606
   40ASP    HB1  139   2.559   2.759   5.752  0.3018  0.4417 -0.5662
   40ASP    HB2  140   2.561   2.946   5.751 -1.4113  0.1343  0.0687
   40ASP     CG  141   2.424   2.838   5.892 -0.3838  0.0011  0.4529
   40ASP    OD1  142   2.317   2.845   5.828  0.3991  0.1878 -0.0490
   40ASP    OD2  143   2.430   2.832   6.018 -0.0588 -0.2871 -0.5617
   40ASP      C  144   2.809   2.860   5.817  0.2159 -0.0835 -0.8606
   40ASP      O  145   2.886   2.765   5.814 -0.2643 -0.6219  0.3237
   41LEU      N  146   2.826   2.974   5.755  0.3511 -0.3779  0.8467
   41LEU     HN  147   2.775   3.058   5.773  1.2390  0.3057  0.3079
   41LEU     CA  148   2.944   2.998   5.675  0.1594 -0.2242  0.0478
   41LEU     HA  149   2.955   2.919   5.602  1.5814 -2.7322  2.7387
   41LEU     CB  150   2.943   3.131   5.602 -0.7189  0.1429 -0.2401
   41LEU    HB1  151   3.047   3.143   5.566  0.1284 -1.1920  1.5931
   41LEU    HB2  152   2.925   3.216   5.672  0.3799 -0.0385  0.2939
   41LEU     CG  153   2.850   3.145   5.474  0.0690  0.0402  0.8976
   41LEU     HG  154   2.759   3.084   5.492  0.2654 -0.8873 -1.0114
   41LEU    CD1  155   2.815   3.293   5.450 -0.6934  0.0412  0.1368
   41LEU   HD11  156   2.746   3.313   5.365 -0.4558  0.5907  0.0688
   41LEU   HD12  157   2.914   3.340   5.435  0.1234 -1.9207 -0.8843
   41LEU   HD13  158   2.772   3.332   5.545  0.6021  1.9281 -0.0109
   41LEU    CD2  159   2.904   3.096   5.340 -0.7171  0.7703  0.2644
   41LEU   HD21  160   2.984   3.166   5.307  0.6394  0.5880  2.9114
   41LEU   HD22  161   2.826   3.098   5.260  0.3509  1.5051 -0.8016
   41LEU   HD23  162   2.940   2.991   5.352 -2.0143  0.2595 -0.1603
   41LEU      C  163   3.071   2.982   5.753 -0.1919 -0.8321  0.4687
   41LEU      O  164   3.169   2.923   5.710 -0.1911  0.0191 -0.2816
   42LEU      N  165   3.073   3.037   5.876  0.3404  0.6561 -0.7732
   42LEU     HN  166   2.994   3.087   5.911  0.7054  0.5492  0.2341
   42LEU     CA  167   3.178   3.004   5.971 -0.0083 -0.4451  0.4291
   42LEU     HA  168   3.274   3.021   5.925  0.3828  0.9080  1.6575
   42LEU     CB  169   3.166   3.104   6.095  0.1099  0.0120 -0.3086
   42LEU    HB1  170   3.253   3.095   6.165  0.2251 -1.0546 -0.5622
   42LEU    HB2  171   3.077   3.076   6.157  0.2668 -0.6635 -0.3779
   42LEU     CG  172   3.150   3.248   6.062 -0.0874  0.3844  0.8194
   42LEU     HG  173   3.047   3.275   6.029  0.6819  1.7886 -0.5894
   42LEU    CD1  174   3.162   3.327   6.194 -0.7347  0.6453  0.4602
   42LEU   HD11  175   3.089   3.277   6.261  0.2547 -1.7692 -0.1561
   42LEU   HD12  176   3.125   3.430   6.174  0.9582  1.2996  0.5141
   42LEU   HD13  177   3.262   3.332   6.243 -1.2276 -1.8680  1.9062
   42LEU    CD2  178   3.251   3.301   5.965  0.2644  0.1764 -0.0601
   42LEU   HD21  179   3.349   3.251   5.983  0.2973  0.2981  0.1009
   42LEU   HD22  180   3.281   3.406   5.984 -0.9546  0.6289 -0.5812
   42LEU   HD23  181   3.220   3.286   5.860  1.4692  0.0623 -0.4105
   42LEU      C  182   3.193   2.861   6.020  0.4125 -0.1481 -0.2433
   42LEU      O  183   3.308   2.808   6.016 -0.5590 -0.2593 -0.0180
   43THR      N  184   3.080   2.792   6.067 -0.6314 -0.2358  0.4774
   43THR     HN  185   2.993   2.840   6.057 -1.0573 -1.3550 -1.9856
   43THR     CA  186   3.089   2.673   6.149 -0.7664  0.1935  0.6943
   43THR     HA  187   3.173   2.690   6.214 -0.1286 -0.4683  0.0522
   43THR     CB  188   2.973   2.649   6.244  0.4006 -0.7327 -0.7752
   43THR     HB  189   2.959   2.543   6.273 -0.8315 -0.3134  0.2952
   43THR    OG1  190   2.852   2.698   6.188  0.2863  0.0348  0.3563
   43THR    HG1  191   2.866   2.792   6.196  1.2126 -0.1115  0.5378
   43THR    CG2  192   3.000   2.738   6.358 -0.0422  0.1264  0.1194
   43THR   HG21  193   3.080   2.683   6.413 -0.7191 -2.0712 -0.9557
   43THR   HG22  194   2.908   2.728   6.420 -0.1383  0.7907  0.0901
   43THR   HG23  195   3.024   2.843   6.332  1.2222 -0.1178  0.2039
   43THR      C  196   3.127   2.548   6.070 -0.0755  0.4662 -0.2810
   43THR      O  197   3.213   2.479   6.118 -0.0085  0.6302 -0.2970
   44VAL      N  198   3.057   2.519   5.956  0.2817 -0.2301 -0.0506
   44VAL     HN  199   2.997   2.587   5.915 -2.1899 -3.3599 -2.1035
   44VAL     CA  200   3.072   2.400   5.869 -0.2585 -0.0970 -0.0664
   44VAL     HA  201   3.037   2.316   5.927  0.2016  0.9776  1.8417
   44VAL     CB  202   2.972   2.393   5.754 -0.1108 -0.5327 -0.3063
   44VAL     HB  203   2.872   2.425   5.792 -0.7087  1.5254 -3.2825
   44VAL    CG1  204   3.012   2.490   5.636  0.4366  0.1680 -0.2962
   44VAL   HG11  205   2.996   2.596   5.666 -1.0316 -0.6640  2.0832
   44VAL   HG12  206   2.956   2.475   5.541  0.2042  0.2188 -0.1659
   44VAL   HG13  207   3.116   2.462   5.607  0.0637 -3.6792  1.5226
   44VAL    CG2  208   2.957   2.251   5.712 -0.7876 -0.0543 -0.9407
   44VAL   HG21  209   2.931   2.186   5.798 -0.1559  0.2792 -0.4857
   44VAL   HG22  210   3.052   2.205   5.678  0.8707  1.4702  1.3138
   44VAL   HG23  211   2.875   2.237   5.639  0.8142 -2.2612 -2.4593
   44VAL      C  212   3.215   2.374   5.816  0.7463 -0.1208  0.4295
   44VAL      O  213   3.290   2.458   5.771  0.1961  0.2217  0.0049
   45SER      N  214   3.268   2.250   5.824 -0.6236 -0.1695  0.0742
   45SER     HN  215   3.216   2.183   5.877 -1.4513  1.0288  0.8249
   45SER     CA  216   3.386   2.196   5.763  0.1028  0.1847 -0.0701
   45SER     HA  217   3.466   2.216   5.832  0.0969 -0.5476  0.1545
   45SER     CB  218   3.376   2.042   5.748 -0.1670 -0.5174  0.5136
   45SER    HB1  219   3.298   2.023   5.671  1.0083  0.0512 -0.8710
   45SER    HB2  220   3.343   2.008   5.848  0.3147  2.0443  1.6280
   45SER     OG  221   3.497   1.973   5.716  0.1100 -0.9157  0.3808
   45SER    HG1  222   3.564   1.997   5.781 -0.8023 -0.7691  1.2852
   45SER      C  223   3.428   2.251   5.623  0.1970 -0.1796 -0.4840
   45SER      O  224   3.345   2.284   5.538  0.2114 -0.2722 -0.5853
   46TRP      N  225   3.561   2.274   5.616  0.2667 -0.4112  0.0183
   46TRP     HN  226   3.622   2.245   5.690 -0.3204  1.7370  1.4263
   46TRP     CA  227   3.634   2.335   5.503 -0.4333  0.0900 -0.2065
   46TRP     HA  228   3.611   2.438   5.523 -1.7393 -0.1982 -0.1323
   46TRP     CB  229   3.791   2.324   5.520  0.4670 -0.1908 -0.0268
   46TRP    HB1  230   3.853   2.350   5.431  0.1564 -1.1284 -0.5358
   46TRP    HB2  231   3.817   2.220   5.549 -1.4295  0.5575  5.5317
   46TRP     CG  232   3.834   2.410   5.632 -0.4129  0.2318 -0.0097
   46TRP    CD1  233   3.884   2.385   5.753  1.3340  0.3888  0.5069
   46TRP    HD1  234   3.913   2.287   5.788 -3.6115 -1.5591  0.0087
   46TRP    NE1  235   3.901   2.509   5.816 -0.3199 -0.7354  0.2667
   46TRP    HE1  236   3.922   2.520   5.911  0.4976 -0.5238  0.0709
   46TRP    CE2  237   3.879   2.614   5.731  0.6113 -0.3149  0.4487
   46TRP    CD2  238   3.836   2.550   5.615  0.3334 -0.5232 -0.0275
   46TRP    CE3  239   3.798   2.642   5.504  0.0955 -0.5463 -0.3316
   46TRP    HE3  240   3.768   2.597   5.410 -2.6492 -2.4438  1.3313
   46TRP    CZ3  241   3.814   2.782   5.514  0.0784 -0.9212 -0.0682
   46TRP    HZ3  242   3.796   2.841   5.425  1.5043 -1.6842 -0.8836
   46TRP    CZ2  243   3.887   2.755   5.741  0.2505 -0.0068  0.0850
   46TRP    HZ2  244   3.933   2.793   5.831  3.0155 -0.1197 -1.1632
   46TRP    CH2  245   3.859   2.834   5.632 -0.4721 -0.5832  0.5870
   46TRP    HH2  246   3.872   2.939   5.653 -0.4783 -0.6495  0.9443
   46TRP      C  247   3.594   2.318   5.354 -0.1851  0.2372 -0.1050
   46TRP      O  248   3.564   2.419   5.292 -0.4726  0.4294  0.3305
   47PRO      N  249   3.587   2.192   5.302  0.2166  0.2484  0.7123
   47PRO     CD  250   3.640   2.071   5.364  0.1508  0.7783 -0.7425
   47PRO    HD1  251   3.585   2.056   5.460  2.7323 -1.4478  0.5178
   47PRO    HD2  252   3.749   2.089   5.379  0.7386 -0.5795 -2.9518
   47PRO     CA  253   3.538   2.174   5.170 -0.5062 -0.6569 -0.1511
   47PRO     HA  254   3.589   2.248   5.109  0.3257  0.0386  1.3286
   47PRO     CB  255   3.597   2.038   5.129  0.5487 -0.3895 -0.0900
   47PRO    HB1  256   3.702   2.042   5.093  1.1969  0.2718  1.7546
   47PRO    HB2  257   3.540   1.986   5.049 -0.7854 -0.9815  1.2109
   47PRO     CG  258   3.608   1.964   5.258 -0.3920  0.4000  0.3302
   47PRO    HG1  259   3.508   1.926   5.287  0.0954 -0.8396  0.4621
   47PRO    HG2  260   3.670   1.872   5.259 -0.6689  0.2085  1.7352
   47PRO      C  261   3.390   2.190   5.156 -0.0230 -0.4603  0.6595
   47PRO      O  262   3.347   2.225   5.043 -0.0886 -0.2196  0.3165
   48VAL      N  263   3.303   2.175   5.262  0.2927  0.1882  0.0525
   48VAL     HN  264   3.325   2.145   5.354  0.0837  0.8862  0.3337
   48VAL     CA  265   3.159   2.217   5.246 -0.4342  0.8136  0.8131
   48VAL     HA  266   3.119   2.170   5.158 -0.5652 -0.6469  1.6197
   48VAL     CB  267   3.068   2.163   5.360 -0.6815 -0.9407  0.1382
   48VAL     HB  268   3.115   2.211   5.448 -0.2994  0.6929 -0.9153
   48VAL    CG1  269   2.924   2.214   5.328 -0.2721  0.1051 -0.1153
   48VAL   HG11  270   2.867   2.190   5.421 -0.4666  1.8221  0.2498
   48VAL   HG12  271   2.874   2.163   5.244  0.6874 -0.6136 -0.2576
   48VAL   HG13  272   2.917   2.325   5.328  0.0103  0.1254 -0.7464
   48VAL    CG2  273   3.073   2.015   5.366 -0.4573  0.4430 -0.1290
   48VAL   HG21  274   3.019   1.963   5.284  0.7102  0.6914 -1.0853
   48VAL   HG22  275   3.035   1.989   5.467  0.1064  2.2177  0.5856
   48VAL   HG23  276   3.175   1.972   5.357 -0.6009  0.2208 -0.7023
   48VAL      C  277   3.151   2.368   5.231  0.0444 -0.1389  0.3699
   48VAL      O  278   3.072   2.424   5.158 -0.0205  0.1426  0.7662
   49PHE      N  279   3.236   2.434   5.314  0.4098 -0.8679  0.3988
   49PHE     HN  280   3.302   2.386   5.371  1.3146  0.4522  0.5079
   49PHE     CA  281   3.238   2.585   5.307 -0.5214  0.2561 -0.4945
   49PHE     HA  282   3.139   2.626   5.315  0.0266  1.2759  1.8779
   49PHE     CB  283   3.317   2.631   5.427  0.3943  0.2155  0.3980
   49PHE    HB1  284   3.413   2.575   5.428  1.6736  2.2982  1.3727
   49PHE    HB2  285   3.265   2.604   5.521  0.4417  0.9390  0.6308
   49PHE     CG  286   3.335   2.789   5.422  0.6232  1.0566  0.3257
   49PHE    CD1  287   3.230   2.876   5.411 -0.0179  0.1295  0.0977
   49PHE    HD1  288   3.130   2.839   5.393  0.0300  0.4750 -1.0073
   49PHE    CE1  289   3.245   3.013   5.393 -1.5425 -0.2809 -0.4339
   49PHE    HE1  290   3.165   3.083   5.376  1.7485  3.6540 -1.4411
   49PHE     CZ  291   3.373   3.066   5.387 -0.7428  0.5533 -0.1751
   49PHE     HZ  292   3.400   3.170   5.380  0.8025  0.1907  0.0131
   49PHE    CD2  293   3.461   2.841   5.419  0.0511  0.6818 -0.7907
   49PHE    HD2  294   3.542   2.770   5.420 -0.7259 -0.2065  0.1006
   49PHE    CE2  295   3.486   2.976   5.398  0.2491 -0.4170  0.6588
   49PHE    HE2  296   3.586   3.013   5.381  0.8005 -3.1373 -3.1817
   49PHE      C  297   3.285   2.637   5.176 -0.2111 -0.1247 -0.3247
   49PHE      O  298   3.218   2.727   5.125 -0.0191 -0.2120  0.1531
   50ILE      N  299   3.390   2.582   5.113  0.3461 -0.4106 -0.2750
   50ILE     HN  300   3.451   2.518   5.158  0.4505 -1.6092 -2.0483
   50ILE     CA  301   3.419   2.613   4.976  0.5307  0.3898  0.2900
   50ILE     HA  302   3.432   2.720   4.966  2.6385  0.0922 -0.9000
   50ILE     CB  303   3.552   2.554   4.924  0.2829  0.1021 -0.2136
   50ILE     HB  304   3.553   2.443   4.925  1.5395  0.0616  2.8067
   50ILE    CG2  305   3.584   2.592   4.775 -0.6379 -0.0299 -0.5452
   50ILE   HG21  306   3.527   2.534   4.700 -1.6837 -1.0724  0.9762
   50ILE   HG22  307   3.692   2.570   4.764 -0.3467  1.7847 -1.6036
   50ILE   HG23  308   3.571   2.701   4.760  0.5254 -0.0387 -1.7828
   50ILE    CG1  309   3.675   2.592   5.018 -0.5645 -0.8095 -0.4827
   50ILE   HG11  310   3.770   2.555   4.972  1.5407 -0.1311  2.9729
   50ILE   HG12  311   3.665   2.537   5.114  0.6235 -1.4554 -0.7059
   50ILE     CD  312   3.692   2.742   5.046  0.2528  0.9260  0.2342
   50ILE    HD1  313   3.597   2.785   5.087 -0.2706 -0.3538  0.4154
   50ILE    HD2  314   3.709   2.784   4.945 -1.3838 -0.6407 -0.7377
   50ILE    HD3  315   3.781   2.760   5.111 -1.0354  0.3392  2.2708
   50ILE      C  316   3.304   2.578   4.877 -0.6071  0.0845 -0.2451
   50ILE      O  317   3.274   2.646   4.781 -0.0172 -0.1113  0.2278
   51THR      N  318   3.228   2.462   4.904  0.1495 -0.0307 -0.1460
   51THR     HN  319   3.261   2.402   4.977  0.5815  0.5746  0.1696
   51THR     CA  320   3.101   2.422   4.831  0.4744 -0.5543 -0.4092
   51THR     HA  321   3.118   2.399   4.727 -0.4650 -0.7035 -0.5366
   51THR     CB  322   3.038   2.286   4.877 -0.9694 -0.8523 -0.3854
   51THR     HB  323   3.014   2.285   4.985  1.0188 -0.6012  0.0973
   51THR    OG1  324   3.135   2.189   4.858  0.1364 -0.0719 -0.2378
   51THR    HG1  325   3.217   2.206   4.906 -1.5146  0.5594  2.5724
   51THR    CG2  326   2.918   2.245   4.792 -0.1785  0.1925 -0.2908
   51THR   HG21  327   2.948   2.236   4.685 -0.3009 -1.7959 -0.1831
   51THR   HG22  328   2.834   2.318   4.798  1.1983  1.9227 -0.8419
   51THR   HG23  329   2.882   2.147   4.827  0.0318  1.3055  3.5366
   51THR      C  330   2.994   2.538   4.840 -0.2237  0.0087  0.7443
   51THR      O  331   2.935   2.574   4.737 -0.4230  0.8468 -0.0352
   52LEU      N  332   2.973   2.604   4.955 -0.0370 -1.3354 -0.1519
   52LEU     HN  333   3.020   2.563   5.032 -1.6206  1.0077  2.2394
   52LEU     CA  334   2.887   2.723   4.972  0.4140 -0.0777 -0.1622
   52LEU     HA  335   2.785   2.694   4.952 -0.4107  0.9000  2.1967
   52LEU     CB  336   2.896   2.783   5.116  0.2067  0.4277 -0.1856
   52LEU    HB1  337   2.822   2.866   5.119  1.3127  1.4231  0.4722
   52LEU    HB2  338   2.999   2.814   5.142  0.4800 -0.7556  0.1929
   52LEU     CG  339   2.856   2.679   5.225 -0.0113 -0.8413 -0.2640
   52LEU     HG  340   2.939   2.606   5.237 -0.5237 -1.6472 -1.5234
   52LEU    CD1  341   2.832   2.759   5.349 -0.0787 -0.3074 -0.8315
   52LEU   HD11  342   2.773   2.852   5.335  1.1209  0.3650 -1.6356
   52LEU   HD12  343   2.932   2.796   5.379  0.2213 -0.4816 -1.5888
   52LEU   HD13  344   2.797   2.699   5.436  0.6910  0.1547 -0.1887
   52LEU    CD2  345   2.729   2.608   5.183  0.1184 -0.1740 -0.5698
   52LEU   HD21  346   2.738   2.518   5.117 -4.6066 -0.4478 -1.1846
   52LEU   HD22  347   2.651   2.680   5.150  2.1225  2.9044  0.9434
   52LEU   HD23  348   2.688   2.568   5.278 -1.0211 -0.7231 -1.2678
   52LEU      C  349   2.928   2.843   4.882  0.5666 -0.6051 -0.0309
   52LEU      O  350   2.846   2.918   4.825 -0.3632 -0.3001 -0.5466
   53ILE      N  351   3.053   2.868   4.882 -0.4960 -0.2787  0.4109
   53ILE     HN  352   3.101   2.805   4.943 -0.7837 -1.7399 -0.8085
   53ILE     CA  353   3.113   2.975   4.802 -0.0418  0.0503  0.8674
   53ILE     HA  354   3.054   3.062   4.827 -1.4177 -0.7808  0.6518
   53ILE     CB  355   3.265   2.993   4.848  0.7397  0.1402 -0.6219
   53ILE     HB  356   3.309   2.892   4.850  0.0647 -0.1541  0.6624
   53ILE    CG2  357   3.348   3.083   4.750  0.7333  0.3428 -0.5896
   53ILE   HG21  358   3.317   3.189   4.754  0.8843  0.4628 -2.0529
   53ILE   HG22  359   3.335   3.048   4.645 -0.1429  3.5992 -1.6744
   53ILE   HG23  360   3.453   3.061   4.777  1.1480  0.7595 -1.8008
   53ILE    CG1  361   3.272   3.043   4.994  0.4456 -0.2629 -0.7128
   53ILE   HG11  362   3.379   3.036   5.023  0.1846 -0.3133  0.2812
   53ILE   HG12  363   3.227   2.964   5.059  0.5980 -0.6417 -1.0590
   53ILE     CD  364   3.210   3.180   5.026  0.2390 -0.7424  0.2785
   53ILE    HD1  365   3.241   3.252   4.947 -3.5407  1.7475  0.7835
   53ILE    HD2  366   3.238   3.228   5.122 -0.2164 -0.8561  0.4714
   53ILE    HD3  367   3.099   3.173   5.021  0.0056 -0.2135  3.2259
   53ILE      C  368   3.101   2.964   4.655 -0.3446  0.5731 -0.3452
   53ILE      O  369   3.068   3.059   4.587 -0.6627 -0.3597 -0.1286
   54THR      N  370   3.129   2.842   4.606 -0.6150 -0.4735 -0.3536
   54THR     HN  371   3.143   2.767   4.671  3.0655  1.3164  1.2696
   54THR     CA  372   3.118   2.808   4.468 -0.3697  0.8641 -0.1564
   54THR     HA  373   3.166   2.891   4.418 -0.5779  1.0547 -0.0423
   54THR     CB  374   3.202   2.677   4.432 -0.0133 -0.1918 -0.4696
   54THR     HB  375   3.154   2.590   4.483  0.1215 -0.4397 -0.7605
   54THR    OG1  376   3.331   2.689   4.491  0.5571  0.2434 -0.0843
   54THR    HG1  377   3.320   2.665   4.583  1.1073  2.0113  0.4776
   54THR    CG2  378   3.213   2.656   4.282  0.1263  0.6480  0.3009
   54THR   HG21  379   3.116   2.647   4.229  1.5723 -0.4555 -2.3559
   54THR   HG22  380   3.274   2.568   4.252  3.8035  1.9286  3.2249
   54THR   HG23  381   3.265   2.743   4.237  1.5679  0.4329  1.4904
   54THR      C  382   2.974   2.801   4.421 -0.3016 -0.4347  0.9986
   54THR      O  383   2.945   2.847   4.314 -0.4466 -0.2534 -0.2545
   55GLY      N  384   2.886   2.736   4.501  0.7073  0.2417  0.1893
   55GLY     HN  385   2.908   2.690   4.587  0.4250 -1.6694 -0.7063
   55GLY     CA  386   2.740   2.726   4.464 -0.2424 -0.7793 -0.2380
   55GLY    HA1  387   2.688   2.661   4.533  1.4369  0.9110  2.8465
   55GLY    HA2  388   2.738   2.676   4.368 -2.5329 -2.7541  0.7352
   55GLY      C  389   2.681   2.866   4.438  0.3314  0.4684 -0.0045
   55GLY      O  390   2.621   2.884   4.332  0.3092 -0.3911  0.2226
   56LEU      N  391   2.696   2.959   4.534 -0.6362  0.3490 -0.0439
   56LEU     HN  392   2.749   2.950   4.618 -0.4067  2.1349  0.0418
   56LEU     CA  393   2.654   3.093   4.512  0.2244 -0.4188 -0.2375
   56LEU     HA  394   2.548   3.091   4.489  0.0981  2.8256 -0.5038
   56LEU     CB  395   2.677   3.178   4.632 -0.4197 -0.1444  0.7200
   56LEU    HB1  396   2.642   3.281   4.611 -1.3545 -0.7162 -0.6752
   56LEU    HB2  397   2.785   3.178   4.662 -0.8321 -2.2422  2.4768
   56LEU     CG  398   2.609   3.138   4.763  0.4236  0.5655 -0.3778
   56LEU     HG  399   2.626   3.029   4.774 -0.8854  0.4731  1.1409
   56LEU    CD1  400   2.656   3.221   4.879 -0.1289 -0.6275 -0.3696
   56LEU   HD11  401   2.762   3.205   4.907  0.0512  0.2037 -0.5593
   56LEU   HD12  402   2.592   3.208   4.969 -1.1108  0.3300 -0.9061
   56LEU   HD13  403   2.642   3.328   4.855  0.5584 -0.4643 -0.0554
   56LEU    CD2  404   2.454   3.150   4.754 -0.4187 -0.1059 -0.1574
   56LEU   HD21  405   2.410   3.092   4.670 -2.7903  0.8012  0.3631
   56LEU   HD22  406   2.436   3.259   4.743 -0.6687  0.0780  1.6495
   56LEU   HD23  407   2.413   3.108   4.849 -2.4529  1.0270 -0.4834
   56LEU      C  408   2.721   3.176   4.398 -0.1160  0.0508 -0.1348
   56LEU      O  409   2.645   3.241   4.332 -0.5473 -0.5922  0.3000
   57TYR      N  410   2.853   3.161   4.371  0.0273  0.1945  0.4850
   57TYR     HN  411   2.903   3.095   4.426 -0.7946  0.8270  2.0418
   57TYR     CA  412   2.923   3.218   4.251  0.5076  0.0678 -0.8604
   57TYR     HA  413   2.906   3.325   4.253 -1.8582 -0.2432 -0.6528
   57TYR     CB  414   3.072   3.175   4.252 -0.4131  0.5924  0.0420
   57TYR    HB1  415   3.063   3.065   4.257 -0.1471  0.5704  0.0490
   57TYR    HB2  416   3.124   3.222   4.339  0.3388 -0.0405 -0.0544
   57TYR     CG  417   3.153   3.209   4.127 -0.2847  1.0013 -0.1975
   57TYR    CD1  418   3.270   3.137   4.102 -0.2569 -0.7047  0.8527
   57TYR    HD1  419   3.300   3.045   4.151  1.0922 -1.8825 -1.9729
   57TYR    CE1  420   3.361   3.181   4.000 -0.0330  0.5649  0.0939
   57TYR    HE1  421   3.448   3.122   3.974 -1.1065 -0.9776 -0.1532
   57TYR     CZ  422   3.341   3.297   3.933  1.1998  0.1725  0.3987
   57TYR     OH  423   3.426   3.328   3.823  0.2099  0.0540 -0.2456
   57TYR     HH  424   3.383   3.407   3.788  1.1339  0.1674 -1.1780
   57TYR    CD2  425   3.132   3.327   4.051 -0.1831 -0.0457 -0.6013
   57TYR    HD2  426   3.046   3.389   4.066 -0.7760 -1.2435  1.3669
   57TYR    CE2  427   3.226   3.370   3.962  0.2819 -0.2046 -0.2678
   57TYR    HE2  428   3.194   3.451   3.900 -0.8537  1.2818  2.1270
   57TYR      C  429   2.847   3.159   4.126 -0.0831 -1.0698 -0.4363
   57TYR      O  430   2.833   3.231   4.028  0.1641 -0.2969  0.5699
   58LEU      N  431   2.805   3.032   4.122  0.3501  0.7939 -0.0549
   58LEU     HN  432   2.810   2.963   4.193  1.9940 -0.4735 -1.3223
   58LEU     CA  433   2.755   2.972   3.996 -0.1526 -0.2087 -0.0273
   58LEU     HA  434   2.802   3.020   3.912 -0.6158 -0.8912 -0.6872
   58LEU     CB  435   2.787   2.821   3.987  0.9948  0.7488 -0.3002
   58LEU    HB1  436   2.762   2.772   3.891  0.6878 -2.1518  1.1745
   58LEU    HB2  437   2.734   2.763   4.065  2.0934  0.7959  0.5035
   58LEU     CG  438   2.940   2.797   3.980 -0.0814 -0.3007 -1.2968
   58LEU     HG  439   2.985   2.839   4.072 -2.2205 -0.4850 -0.0906
   58LEU    CD1  440   2.976   2.643   3.985 -0.5363  0.2261 -0.0708
   58LEU   HD11  441   2.914   2.586   4.058 -1.3107 -1.0208 -1.6269
   58LEU   HD12  442   3.084   2.635   4.006 -0.3102 -0.8974 -1.5335
   58LEU   HD13  443   2.963   2.598   3.884  2.1784  0.9642 -0.8327
   58LEU    CD2  444   3.009   2.859   3.858  0.8211  0.4096 -0.0161
   58LEU   HD21  445   2.947   2.824   3.773 -0.4811 -1.8536  1.7408
   58LEU   HD22  446   3.113   2.819   3.849  0.6443 -0.2730  0.7871
   58LEU   HD23  447   3.013   2.969   3.873 -0.8149  0.0090  4.9069
   58LEU      C  448   2.602   2.997   3.978 -0.9781 -0.5902  0.4493
   58LEU      O  449   2.551   2.999   3.865  0.4914 -0.3120 -0.5855
   59VAL      N  450   2.525   3.016   4.088 -0.2851  0.4871 -0.0956
   59VAL     HN  451   2.573   2.996   4.173  0.1940  0.5329 -0.3541
   59VAL     CA  452   2.394   3.075   4.086  0.7410  0.1350 -0.0744
   59VAL     HA  453   2.334   3.027   4.010  1.4700  2.3616 -2.1842
   59VAL     CB  454   2.318   3.062   4.222 -0.3059  0.5956  0.1192
   59VAL     HB  455   2.382   3.099   4.304  0.6253 -1.0319  0.1708
   59VAL    CG1  456   2.188   3.150   4.229 -0.0849  0.3854 -0.0016
   59VAL   HG11  457   2.212   3.258   4.242 -0.8534  0.6243 -0.4910
   59VAL   HG12  458   2.116   3.119   4.308  0.6806 -0.4153  0.4030
   59VAL   HG13  459   2.135   3.150   4.131 -1.7648  0.6219  0.8690
   59VAL    CG2  460   2.279   2.916   4.256 -0.0936 -0.0750 -0.5056
   59VAL   HG21  461   2.213   2.881   4.174  0.3498  1.7321 -1.6991
   59VAL   HG22  462   2.227   2.903   4.353 -2.9106  2.1413 -1.5771
   59VAL   HG23  463   2.371   2.855   4.252  0.6233  1.0250 -1.1294
   59VAL      C  464   2.392   3.223   4.049 -0.2384 -0.6128 -0.8123
   59VAL      O  465   2.312   3.266   3.967  0.0621  0.0939  0.4246
   60THR      N  466   2.488   3.304   4.093  0.0459 -0.5744 -0.0086
   60THR     HN  467   2.544   3.263   4.165  1.3019  0.7479 -0.2039
   60THR     CA  468   2.520   3.441   4.051 -0.0027 -0.2745  0.0047
   60THR     HA  469   2.429   3.496   4.069 -0.9885 -1.9535  0.3796
   60THR     CB  470   2.619   3.512   4.135 -0.5196 -0.0242 -1.2200
   60THR     HB  471   2.722   3.472   4.139 -0.5839 -0.1339  2.0740
   60THR    OG1  472   2.565   3.493   4.268  0.5566 -0.1112 -0.1671
   60THR    HG1  473   2.592   3.402   4.285 -0.0007 -0.1600  0.4875
   60THR    CG2  474   2.629   3.663   4.091  0.1110 -0.9820 -0.4761
   60THR   HG21  475   2.700   3.673   4.007  0.5216  0.0951 -0.0099
   60THR   HG22  476   2.678   3.721   4.172 -2.2898 -0.5989  0.8094
   60THR   HG23  477   2.542   3.715   4.046 -0.2961 -2.4584 -1.4695
   60THR      C  478   2.549   3.458   3.902 -0.5405 -0.4712  0.3781
   60THR      O  479   2.497   3.545   3.840 -0.4386  0.0982 -0.7933
   61ASN      N  480   2.634   3.370   3.846  0.7461  0.2706  0.4681
   61ASN     HN  481   2.694   3.321   3.909 -0.3262 -0.6273  0.8383
   61ASN     CA  482   2.656   3.348   3.704  0.2478  0.5462  0.1758
   61ASN     HA  483   2.672   3.444   3.657 -0.3630  0.2723 -0.6087
   61ASN     CB  484   2.782   3.248   3.671  0.3163  0.3534 -0.6985
   61ASN    HB1  485   2.784   3.237   3.560 -0.0032  1.7610 -0.8542
   61ASN    HB2  486   2.781   3.148   3.719 -0.2775 -0.2709 -1.9421
   61ASN     CG  487   2.910   3.316   3.715  0.6163  0.8292 -0.6172
   61ASN    OD1  488   3.001   3.244   3.765 -0.1482 -0.3324 -0.1129
   61ASN    ND2  489   2.926   3.444   3.698 -0.2901  0.3448 -0.2022
   61ASN   HD21  490   3.011   3.494   3.716  0.6443 -0.7806 -1.3397
   61ASN   HD22  491   2.867   3.498   3.638  1.7762  0.0765 -2.6139
   61ASN      C  492   2.537   3.302   3.630 -0.4091  0.6141 -0.2265
   61ASN      O  493   2.494   3.347   3.520 -0.1891 -0.7827 -0.3627
   62ALA      N  494   2.465   3.207   3.682  0.8833 -0.4195 -0.4950
   62ALA     HN  495   2.487   3.159   3.767  1.0129 -0.4964 -0.5711
   62ALA     CA  496   2.331   3.173   3.617 -0.2980 -0.1953  0.1910
   62ALA     HA  497   2.354   3.150   3.514  0.3231  1.9264 -0.1954
   62ALA     CB  498   2.272   3.041   3.673  0.2348 -0.4119  0.3494
   62ALA    HB1  499   2.234   3.053   3.776 -0.4742 -0.5254  0.1063
   62ALA    HB2  500   2.353   2.965   3.679  1.6187  0.8362 -1.3960
   62ALA    HB3  501   2.190   3.005   3.607  0.0909  1.4607 -0.5526
   62ALA      C  502   2.235   3.292   3.612  1.2092  0.7182  0.5701
   62ALA      O  503   2.170   3.314   3.509 -0.0906 -0.4340  0.6265
   63LEU      N  504   2.212   3.372   3.717  0.5486  0.7154  0.2061
   63LEU     HN  505   2.259   3.345   3.801  1.0852 -0.4661 -0.4329
   63LEU     CA  506   2.121   3.486   3.717 -0.7258 -0.1456 -0.3615
   63LEU     HA  507   2.018   3.462   3.698 -0.6745 -0.4414 -0.2707
   63LEU     CB  508   2.119   3.562   3.854  0.0338  0.3063  0.6906
   63LEU    HB1  509   2.086   3.667   3.842  2.1030  1.2031  2.3294
   63LEU    HB2  510   2.227   3.562   3.881 -0.4162  0.1274  2.7062
   63LEU     CG  511   2.036   3.495   3.960  0.0906 -0.4200 -0.3164
   63LEU     HG  512   2.060   3.388   3.974 -0.0872 -0.2904  1.0761
   63LEU    CD1  513   2.063   3.571   4.090  0.8606  0.7316  0.7084
   63LEU   HD11  514   2.012   3.528   4.178  2.6522  0.3144  1.5775
   63LEU   HD12  515   2.055   3.680   4.068  0.4751  0.5964  0.1639
   63LEU   HD13  516   2.165   3.556   4.131  1.5729 -0.0602 -1.2330
   63LEU    CD2  517   1.885   3.513   3.928  0.6014  0.6659 -0.6795
   63LEU   HD21  518   1.868   3.475   3.826 -0.6639  0.2626 -0.3343
   63LEU   HD22  519   1.842   3.616   3.929 -0.3799  0.2774 -1.4855
   63LEU   HD23  520   1.823   3.448   3.993 -1.0220  1.5102 -1.3297
   63LEU      C  521   2.158   3.587   3.604 -0.3648 -0.4872 -0.2586
   63LEU      O  522   2.071   3.634   3.531 -0.0153 -0.0103  0.6928
   64PHE      N  523   2.289   3.619   3.598  0.3662  0.9398  0.3098
   64PHE     HN  524   2.344   3.607   3.681  2.7553  1.3655 -1.1066
   64PHE     CA  525   2.342   3.705   3.492 -0.1422  0.0991 -0.6666
   64PHE     HA  526   2.281   3.794   3.483 -1.2361 -0.7459 -2.0483
   64PHE     CB  527   2.488   3.746   3.530 -0.5320  0.6296  0.4780
   64PHE    HB1  528   2.539   3.772   3.435 -0.7860  1.8140  0.6579
   64PHE    HB2  529   2.539   3.656   3.572  4.1871  2.1378 -1.3344
   64PHE     CG  530   2.493   3.862   3.625  0.4381  0.2435 -0.4289
   64PHE    CD1  531   2.464   3.994   3.585  0.0185 -0.3121  0.6464
   64PHE    HD1  532   2.433   4.001   3.482  1.1347 -1.9348  0.1527
   64PHE    CE1  533   2.483   4.101   3.667 -1.2151 -0.7341  0.6069
   64PHE    HE1  534   2.457   4.197   3.627 -1.7050 -0.8023  0.7652
   64PHE     CZ  535   2.530   4.081   3.796  0.2716 -0.1252  0.5761
   64PHE     HZ  536   2.548   4.166   3.860 -1.5790  2.1970 -1.7572
   64PHE    CD2  537   2.540   3.843   3.756  0.3534  0.0508  0.2182
   64PHE    HD2  538   2.569   3.746   3.792  0.5281  0.0673  0.1228
   64PHE    CE2  539   2.549   3.952   3.841  0.1075 -0.1695 -0.1480
   64PHE    HE2  540   2.567   3.941   3.947  0.4836 -0.6638 -0.2569
   64PHE      C  541   2.324   3.657   3.351 -0.4096  1.1648  0.5807
   64PHE      O  542   2.303   3.737   3.261  0.9364  0.4137 -0.0289
   65ALA      N  543   2.340   3.524   3.327 -0.2404  0.4852 -0.0736
   65ALA     HN  544   2.381   3.465   3.397  2.1289  1.6944 -0.3395
   65ALA     CA  545   2.328   3.458   3.199 -0.2715 -0.3011  0.2498
   65ALA     HA  546   2.395   3.514   3.135  0.4313  0.0583  1.2753
   65ALA     CB  547   2.360   3.311   3.217  0.9258  0.0699  0.4426
   65ALA    HB1  548   2.466   3.302   3.249  1.4547 -0.2801 -1.3017
   65ALA    HB2  549   2.351   3.268   3.115  0.4704  0.8588  0.1407
   65ALA    HB3  550   2.287   3.252   3.276  0.4107  0.4184  0.1759
   65ALA      C  551   2.184   3.476   3.145 -0.2671  0.6236 -0.4277
   65ALA      O  552   2.169   3.522   3.031 -0.1943  0.1547  0.0925
   66LEU      N  553   2.082   3.454   3.238 -0.0786 -0.0925  0.1887
   66LEU     HN  554   2.099   3.418   3.329 -1.3835 -1.2244  0.0173
   66LEU     CA  555   1.947   3.475   3.212 -0.7274 -0.4430  0.4559
   66LEU     HA  556   1.924   3.414   3.125  2.8823  0.1090 -1.0762
   66LEU     CB  557   1.855   3.424   3.322 -0.0920  0.1838  0.4565
   66LEU    HB1  558   1.751   3.451   3.292 -0.0086 -1.5195 -1.5587
   66LEU    HB2  559   1.882   3.474   3.417  1.2083  1.0977 -0.3630
   66LEU     CG  560   1.838   3.271   3.348 -0.2693 -0.4670  0.1572
   66LEU     HG  561   1.943   3.239   3.365 -0.0528 -0.9967 -1.9544
   66LEU    CD1  562   1.758   3.253   3.470 -0.3720 -0.1639  0.1199
   66LEU   HD11  563   1.741   3.145   3.490 -1.1377  0.1769  1.4412
   66LEU   HD12  564   1.654   3.282   3.448 -1.0348 -1.0800  1.8382
   66LEU   HD13  565   1.799   3.311   3.556 -0.2179  1.4027 -0.9806
   66LEU    CD2  566   1.785   3.201   3.222  0.6687  0.7158  0.1453
   66LEU   HD21  567   1.787   3.091   3.229 -0.9144  0.7347  1.7311
   66LEU   HD22  568   1.861   3.215   3.143 -1.0371 -0.1112 -1.7291
   66LEU   HD23  569   1.687   3.235   3.181  1.8711  1.6009 -2.1253
   66LEU      C  570   1.916   3.622   3.181 -0.0730  0.0521  0.1683
   66LEU      O  571   1.833   3.654   3.097  0.3353  0.0728 -0.3725
   67ALA      N  572   1.987   3.711   3.259  0.0301 -0.5990  0.3265
   67ALA     HN  573   2.047   3.681   3.333 -0.7438 -3.0143  0.0499
   67ALA     CA  574   1.979   3.851   3.224  0.3698 -0.3177  0.1398
   67ALA     HA  575   1.875   3.878   3.226  0.6472  0.8359 -0.3787
   67ALA     CB  576   2.045   3.941   3.332  0.0968 -0.2658 -0.4444
   67ALA    HB1  577   2.156   3.941   3.328  0.1890  0.1961  1.3062
   67ALA    HB2  578   2.024   3.914   3.438  2.0542 -1.8215 -0.4064
   67ALA    HB3  579   2.027   4.049   3.312 -2.0697 -0.4681  0.1581
   67ALA      C  580   2.023   3.884   3.080  0.7892 -0.4561 -0.9626
   67ALA      O  581   1.950   3.949   3.003  0.5286  0.2852 -0.2335
   68TYR      N  582   2.137   3.840   3.031 -0.1985 -0.2011  0.0134
   68TYR     HN  583   2.193   3.782   3.090  0.6271  0.0062 -0.5635
   68TYR     CA  584   2.176   3.858   2.888  0.0407  0.1803  0.2379
   68TYR     HA  585   2.177   3.964   2.867  1.6232  0.3043  0.7942
   68TYR     CB  586   2.327   3.811   2.876 -0.5215  0.4744  0.4085
   68TYR    HB1  587   2.369   3.824   2.774  0.9073 -1.3469  0.7023
   68TYR    HB2  588   2.332   3.706   2.912 -1.8150 -0.4606 -1.9359
   68TYR     CG  589   2.430   3.883   2.961 -0.2742 -0.3194 -0.6045
   68TYR    CD1  590   2.514   3.827   3.058 -0.3209  0.1830  0.5198
   68TYR    HD1  591   2.499   3.724   3.084  0.2915 -0.5272 -1.7343
   68TYR    CE1  592   2.608   3.907   3.127 -0.9586 -0.2436 -0.5685
   68TYR    HE1  593   2.681   3.864   3.193  0.6068  2.7881 -0.1608
   68TYR     CZ  594   2.615   4.043   3.104 -0.2575  0.1391  1.0661
   68TYR     OH  595   2.689   4.129   3.179 -0.3556 -0.3552  0.8041
   68TYR     HH  596   2.759   4.088   3.230 -0.1494 -1.3705 -0.2646
   68TYR    CD2  597   2.441   4.024   2.941  0.3017  0.9927  0.4491
   68TYR    HD2  598   2.375   4.075   2.872  1.8991  0.9035 -1.2230
   68TYR    CE2  599   2.531   4.100   3.010 -0.3089 -0.2721  0.8587
   68TYR    HE2  600   2.541   4.207   2.997  0.0902 -0.5400 -1.4177
   68TYR      C  601   2.088   3.773   2.789 -0.0256  0.4646  0.0629
   68TYR      O  602   2.070   3.801   2.676 -0.5597 -0.5715  0.4013
   69LEU      N  603   2.015   3.661   2.826  0.0925  0.1908  0.1081
   69LEU     HN  604   2.044   3.617   2.910  1.6309  2.3803  0.8256
   69LEU     CA  605   1.904   3.615   2.740  0.1870  0.8340  0.0699
   69LEU     HA  606   1.949   3.602   2.642  1.9341 -1.6455  1.1034
   69LEU     CB  607   1.858   3.467   2.795 -0.9479  0.2254  0.3566
   69LEU    HB1  608   1.774   3.440   2.728 -1.0429 -1.5451  1.1265
   69LEU    HB2  609   1.819   3.479   2.899  1.8406 -0.0785  1.5219
   69LEU     CG  610   1.965   3.360   2.800  0.0843  0.7587 -0.1755
   69LEU     HG  611   2.024   3.375   2.893 -1.0589 -1.4223  0.9755
   69LEU    CD1  612   1.892   3.228   2.818 -0.0262 -0.2377  0.8208
   69LEU   HD11  613   1.818   3.233   2.901 -0.2106 -0.1886  0.6542
   69LEU   HD12  614   1.968   3.147   2.823 -1.7970 -2.2951 -2.1536
   69LEU   HD13  615   1.830   3.202   2.730  0.8267 -2.5215  0.8329
   69LEU    CD2  616   2.073   3.352   2.688 -0.0050 -0.1601 -0.5334
   69LEU   HD21  617   2.031   3.325   2.589 -1.7837  1.7041 -0.3431
   69LEU   HD22  618   2.160   3.289   2.716 -1.5283 -1.0959  2.5342
   69LEU   HD23  619   2.106   3.457   2.677 -1.2398  0.3142  0.0671
   69LEU      C  620   1.784   3.707   2.728 -0.8718 -0.0332  0.1591
   69LEU      O  621   1.720   3.715   2.628  0.0778  0.1572  0.2624
   70ALA      N  622   1.750   3.779   2.836 -0.2574 -0.1953  0.4057
   70ALA     HN  623   1.796   3.756   2.921  0.2709 -2.3455 -0.3930
   70ALA     CA  624   1.636   3.872   2.828  1.0030  0.2384 -0.0554
   70ALA     HA  625   1.556   3.819   2.777  0.4862 -1.5173  2.3879
   70ALA     CB  626   1.581   3.907   2.963 -0.4164 -0.1971 -0.6226
   70ALA    HB1  627   1.499   3.982   2.962 -0.0336  0.2614  0.3353
   70ALA    HB2  628   1.661   3.952   3.026 -1.4213  1.9272 -0.7926
   70ALA    HB3  629   1.538   3.818   3.015  1.3778 -0.8943 -0.2644
   70ALA      C  630   1.659   4.011   2.763  0.0118  0.0812  0.2873
   70ALA      O  631   1.570   4.086   2.725 -0.0335 -0.3601 -0.2274
   71CYS      N  632   1.788   4.043   2.745 -0.2233 -0.3067  0.1543
   71CYS     HN  633   1.855   3.979   2.782  4.9976  4.0082 -0.4840
   71CYS     CA  634   1.841   4.160   2.676 -0.3616 -0.1894  0.0037
   71CYS     HA  635   1.782   4.251   2.676 -0.3101 -0.1331  1.5470
   71CYS     CB  636   1.981   4.199   2.739  0.3504  0.7396 -0.6349
   71CYS    HB1  637   2.009   4.287   2.677  1.7801 -0.3190 -1.5249
   71CYS    HB2  638   2.057   4.119   2.729  1.3493  0.9246  3.7999
   71CYS     SG  639   1.963   4.251   2.909  0.2171 -0.2354  0.1007
   71CYS    HG1  640   1.995   4.134   2.962  0.0815 -1.0759 -1.6080
   71CYS      C  641   1.847   4.119   2.529 -0.5676 -0.7172 -0.4480
   71CYS      O  642   1.818   4.208   2.446  0.0917 -0.2145  0.3035
   72GLY      N  643   1.865   3.987   2.502  0.5829  0.0554  0.0878
   72GLY     HN  644   1.893   3.926   2.576  3.9836 -0.0952 -1.1551
   72GLY     CA  645   1.868   3.922   2.370  0.1778  0.1691  0.7277
   72GLY    HA1  646   1.825   3.987   2.296  3.4716  0.4106 -1.1653
   72GLY    HA2  647   1.820   3.826   2.378 -0.0222  0.2601  0.6433
   72GLY      C  648   2.014   3.899   2.330 -0.6196 -0.1647  0.0845
   72GLY      O  649   2.101   3.880   2.411 -0.4467  0.0261 -0.1834
   73ASP      N  650   2.044   3.888   2.191 -0.1129  0.8431 -0.4483
   73ASP     HN  651   1.970   3.893   2.124 -2.2705  2.0329  1.8871
   73ASP     CA  652   2.173   3.850   2.146  0.0901 -0.7168 -0.4022
   73ASP     HA  653   2.214   3.769   2.203 -1.2401 -2.4312 -1.7354
   73ASP     CB  654   2.156   3.807   1.996 -0.3980 -0.7123  0.2452
   73ASP    HB1  655   2.253   3.792   1.944 -0.4924  0.0718 -0.1724
   73ASP    HB2  656   2.107   3.890   1.942  2.9788  0.4481 -1.2882
   73ASP     CG  657   2.080   3.680   1.990  0.7481  0.7211  0.5585
   73ASP    OD1  658   2.026   3.654   1.879  0.1394 -0.2254 -0.0740
   73ASP    OD2  659   2.077   3.598   2.086  0.0664  0.7414 -0.0063
   73ASP      C  660   2.278   3.972   2.145  0.3949  0.1312 -0.3907
   73ASP      O  661   2.330   4.021   2.041  0.0298 -0.0122 -0.4197
   74VAL      N  662   2.308   4.025   2.266  0.4133 -0.0362 -0.0199
   74VAL     HN  663   2.266   3.987   2.348 -0.2923 -0.1693 -0.4247
   74VAL     CA  664   2.369   4.148   2.294  0.5330 -0.2751  0.1062
   74VAL     HA  665   2.374   4.216   2.210  1.0519 -0.6845 -0.2009
   74VAL     CB  666   2.300   4.200   2.423 -0.5582  0.4270 -0.0647
   74VAL     HB  667   2.348   4.297   2.448  2.2323 -0.6850 -0.6646
   74VAL    CG1  668   2.154   4.230   2.403  0.1586  0.6577 -0.2099
   74VAL   HG11  669   2.117   4.268   2.500  0.2071 -1.0561  0.5156
   74VAL   HG12  670   2.081   4.149   2.384  0.8314 -0.7667  2.7026
   74VAL   HG13  671   2.135   4.321   2.341  1.5759  1.5860  0.6448
   74VAL    CG2  672   2.321   4.102   2.542 -0.2009 -0.2433 -0.3840
   74VAL   HG21  673   2.424   4.102   2.583 -0.7608 -2.5179  1.2025
   74VAL   HG22  674   2.283   4.001   2.516 -1.1024 -0.1714  0.5651
   74VAL   HG23  675   2.269   4.142   2.632  1.0836 -0.5130  0.4935
   74VAL      C  676   2.515   4.122   2.328 -0.4749 -0.0645 -0.0942
   74VAL      O  677   2.595   4.212   2.351  0.1117 -0.7599 -0.3756
   75ILE      N  678   2.562   4.001   2.307 -0.1377  0.6792 -0.0992
   75ILE     HN  679   2.497   3.927   2.289 -1.5207  1.9674 -0.5943
   75ILE     CA  680   2.701   3.970   2.317 -0.3801  0.1179 -0.3099
   75ILE     HA  681   2.762   4.057   2.337 -2.7127  1.5166  1.1414
   75ILE     CB  682   2.736   3.869   2.428  0.4854 -0.3589  0.4477
   75ILE     HB  683   2.695   3.770   2.398  0.2250  0.2624 -1.3774
   75ILE    CG2  684   2.889   3.861   2.450  0.1747 -0.2416  0.4683
   75ILE   HG21  685   2.923   3.966   2.453  0.8519 -0.4277 -0.3661
   75ILE   HG22  686   2.944   3.822   2.362  0.4879  0.8661  0.1653
   75ILE   HG23  687   2.913   3.788   2.531  0.0255 -1.1924 -0.3206
   75ILE    CG1  688   2.665   3.910   2.558  0.3364  0.4749 -0.4122
   75ILE   HG11  689   2.662   3.819   2.622 -0.2257  0.4091 -0.5276
   75ILE   HG12  690   2.555   3.922   2.550  0.0046 -0.7063  1.7441
   75ILE     CD  691   2.723   4.036   2.624 -0.5864 -0.2317 -0.3699
   75ILE    HD1  692   2.672   4.049   2.722 -1.0688  0.4053 -0.6978
   75ILE    HD2  693   2.698   4.127   2.566 -1.9502 -1.2233 -1.3788
   75ILE    HD3  694   2.834   4.038   2.633 -0.5188  1.2360 -1.2196
   75ILE      C  695   2.759   3.913   2.188  0.2943 -0.4389 -0.8651
   75ILE      O  696   2.732   3.807   2.144 -0.1839  1.2341  0.5116
   76GLU      N  697   2.845   3.993   2.120 -0.6437 -0.2337  0.3082
   76GLU     HN  698   2.878   4.072   2.172 -0.0095 -0.1430 -0.2271
   76GLU     CA  699   2.910   3.970   1.994  0.0290  0.1678 -0.9435
   76GLU     HA  700   2.831   3.944   1.925 -0.9494 -0.6449  0.4241
   76GLU     CB  701   2.985   4.099   1.945  0.2502  0.1929 -0.0078
   76GLU    HB1  702   3.045   4.132   2.033 -0.4362 -0.3211  0.6653
   76GLU    HB2  703   2.905   4.175   1.935 -2.1308 -2.3209 -1.2786
   76GLU     CG  704   3.071   4.076   1.819 -0.7781  0.3376  0.7800
   76GLU    HG1  705   3.050   3.981   1.766  1.1592  1.4088 -2.1620
   76GLU    HG2  706   3.176   4.063   1.853 -1.2280  0.5983  2.3147
   76GLU     CD  707   3.068   4.185   1.715  0.0719 -0.2462 -0.6574
   76GLU    OE1  708   2.950   4.212   1.671 -0.3572  0.0966 -0.2424
   76GLU    OE2  709   3.166   4.242   1.672 -0.2164 -0.4831  0.3660
   76GLU      C  710   3.008   3.855   2.006  0.3526  0.3110  0.5478
   76GLU      O  711   3.102   3.860   2.079  0.4092 -0.5150  0.3325
   77ASN      N  712   2.981   3.752   1.917 -0.0320 -0.1051  0.5632
   77ASN     HN  713   2.918   3.782   1.845  2.5278  1.3829 -1.2105
   77ASN     CA  714   3.040   3.624   1.910 -0.5372 -0.1675  0.4293
   77ASN     HA  715   3.014   3.596   1.809  1.7738  1.1119 -0.6048
   77ASN     CB  716   3.197   3.618   1.915  0.7414 -0.7779  0.5480
   77ASN    HB1  717   3.231   3.514   1.896 -1.9274 -1.6647  0.2561
   77ASN    HB2  718   3.246   3.654   2.008 -1.5181  2.9759  0.5046
   77ASN     CG  719   3.258   3.703   1.800  0.0900  0.1589 -0.0377
   77ASN    OD1  720   3.258   3.654   1.687 -0.8036 -0.1342  0.3041
   77ASN    ND2  721   3.313   3.823   1.838 -0.2036 -0.4797 -0.0933
   77ASN   HD21  722   3.304   3.852   1.934  1.3287 -0.5959  0.1081
   77ASN   HD22  723   3.347   3.881   1.765  0.1916 -1.6524 -0.8621
   77ASN      C  724   2.979   3.511   1.990 -0.7944 -0.3954 -0.5269
   77ASN      O  725   3.015   3.397   1.970  0.5035  0.4989 -0.3339
   78ALA      N  726   2.872   3.544   2.063 -0.6853 -0.3525 -0.3360
   78ALA     HN  727   2.850   3.640   2.073 -0.0849 -0.1281 -1.0490
   78ALA     CA  728   2.798   3.450   2.139 -0.3420 -0.0704 -0.3740
   78ALA     HA  729   2.862   3.368   2.165  1.5033  0.3650 -3.1061
   78ALA     CB  730   2.745   3.514   2.273  1.2551  0.2664 -0.5736
   78ALA    HB1  731   2.655   3.577   2.256  1.2247  0.3536 -0.0904
   78ALA    HB2  732   2.820   3.569   2.334  0.5799  0.4915  0.0706
   78ALA    HB3  733   2.691   3.443   2.339  0.4350  2.1181  0.8382
   78ALA      C  734   2.680   3.400   2.050 -0.3595  0.8591  0.0764
   78ALA      O  735   2.618   3.474   1.973 -0.1353 -0.2104 -0.2664
   79ARG      N  736   2.660   3.265   2.045  0.5360 -0.1437  0.4006
   79ARG     HN  737   2.705   3.198   2.104  0.5978  1.2626  2.0064
   79ARG     CA  738   2.558   3.208   1.962 -0.3636 -0.3081  0.2989
   79ARG     HA  739   2.580   3.230   1.858  1.1870 -3.2126 -0.1063
   79ARG     CB  740   2.568   3.055   1.961  0.6671  0.1530  0.6973
   79ARG    HB1  741   2.500   3.010   1.886  0.3598  0.6170  0.6892
   79ARG    HB2  742   2.538   3.023   2.062 -4.2410  1.5170 -0.0862
   79ARG     CG  743   2.709   3.005   1.923 -0.5788  0.5191  0.3641
   79ARG    HG1  744   2.795   3.044   1.981  0.0240 -0.0948 -0.1017
   79ARG    HG2  745   2.719   3.025   1.814  1.1695 -2.0862 -0.0370
   79ARG     CD  746   2.724   2.854   1.945  0.1012  0.0017 -0.0262
   79ARG    HD1  747   2.812   2.803   1.900 -0.8240 -2.6914  1.0049
   79ARG    HD2  748   2.640   2.801   1.895  0.8508  0.5793 -2.0377
   79ARG     NE  749   2.723   2.829   2.094 -0.2141 -0.4216 -0.0027
   79ARG     HE  750   2.741   2.905   2.157  2.1707 -0.7185 -0.2400
   79ARG     CZ  751   2.722   2.712   2.152 -0.0522  0.1459  0.1385
   79ARG    NH1  752   2.711   2.603   2.080  0.7049 -0.3073  0.8110
   79ARG   HH11  753   2.683   2.613   1.984 -0.2517 -0.7176  1.0377
   79ARG   HH12  754   2.695   2.514   2.123 -3.6606 -0.1673 -0.0998
   79ARG    NH2  755   2.722   2.696   2.284  0.4427 -0.4193  0.5766
   79ARG   HH21  756   2.737   2.604   2.321  0.8159 -1.6695 -2.3153
   79ARG   HH22  757   2.730   2.779   2.338  0.9496 -0.2779  0.2904
   79ARG      C  758   2.415   3.259   1.994 -0.1179 -0.5852 -0.2566
   79ARG      O  759   2.384   3.284   2.114  0.1113 -0.2370  0.4481
   80PRO      N  760   2.326   3.270   1.899 -0.1627 -0.3717  0.9009
   80PRO     CD  761   2.354   3.254   1.752 -0.5309 -0.1311 -0.3419
   80PRO    HD1  762   2.352   3.145   1.727 -0.2896 -0.8210  2.3137
   80PRO    HD2  763   2.440   3.320   1.730 -0.1640  0.4930  2.5917
   80PRO     CA  764   2.187   3.321   1.904  0.1241  0.4223  0.2730
   80PRO     HA  765   2.181   3.426   1.929 -1.1128  0.4466 -0.0500
   80PRO     CB  766   2.126   3.292   1.771 -0.4659 -0.4379 -0.1819
   80PRO    HB1  767   2.030   3.346   1.755  1.0793  2.2950 -0.9213
   80PRO    HB2  768   2.107   3.184   1.757 -1.9119  0.0309 -2.2640
   80PRO     CG  769   2.243   3.325   1.682  0.3047 -0.9196 -0.4999
   80PRO    HG1  770   2.237   3.302   1.574 -0.1077 -0.9236 -0.4790
   80PRO    HG2  771   2.250   3.436   1.692 -1.6873 -0.7820 -0.2154
   80PRO      C  772   2.107   3.250   2.014 -0.6801 -0.6974 -0.3536
   80PRO      O  773   2.077   3.130   2.003 -0.3352  0.0189 -0.2987
   81GLY      N  774   2.072   3.328   2.124  0.0151 -0.2535  0.5972
   81GLY     HN  775   2.089   3.427   2.119  2.8708 -0.5752  1.9159
   81GLY     CA  776   1.998   3.272   2.240  0.0691  0.3451  0.4471
   81GLY    HA1  777   1.901   3.242   2.203  0.7634  0.5077 -1.6735
   81GLY    HA2  778   1.988   3.346   2.318 -2.1886 -1.8117  2.3582
   81GLY      C  779   2.055   3.156   2.315  0.2115  0.4368  0.4177
   81GLY      O  780   1.983   3.068   2.365  0.1132  0.1794  0.2057
   82SER      N  781   2.189   3.158   2.330  0.4449 -0.5471  0.3048
   82SER     HN  782   2.236   3.241   2.304 -1.9655  0.9658  0.4293
   82SER     CA  783   2.263   3.065   2.403 -0.1563 -0.0353 -0.0981
   82SER     HA  784   2.217   2.967   2.396  0.2187 -0.2773  0.7564
   82SER     CB  785   2.403   3.028   2.339 -0.4465  0.6391  0.3937
   82SER    HB1  786   2.460   3.123   2.335  0.4801  0.0962  0.2528
   82SER    HB2  787   2.381   2.994   2.236  1.3057 -0.2662  0.2782
   82SER     OG  788   2.473   2.926   2.414  0.6817  0.2684 -0.2950
   82SER    HG1  789   2.565   2.932   2.385  1.2770  0.2466  1.4903
   82SER      C  790   2.282   3.094   2.552 -0.4662  0.0151  0.5772
   82SER      O  791   2.357   3.186   2.585  0.1510  0.4953  0.2390
   83PHE      N  792   2.223   3.010   2.640  0.2765 -0.0762  0.5168
   83PHE     HN  793   2.157   2.947   2.600 -0.0815  1.3351 -1.2941
   83PHE     CA  794   2.243   3.014   2.785 -0.2014  0.2226 -0.6029
   83PHE     HA  795   2.204   3.108   2.821  0.0358  1.1505 -2.6250
   83PHE     CB  796   2.166   2.893   2.853 -0.4327 -0.8416 -0.7255
   83PHE    HB1  797   2.192   2.797   2.805 -0.4834 -0.7884 -0.8609
   83PHE    HB2  798   2.059   2.921   2.837  0.3701  2.1597 -1.5107
   83PHE     CG  799   2.181   2.894   3.005 -0.4376 -0.3605  0.7970
   83PHE    CD1  800   2.109   2.980   3.096  0.2707 -0.7313  0.5561
   83PHE    HD1  801   2.043   3.055   3.055  0.4850  0.6323  2.5890
   83PHE    CE1  802   2.146   2.985   3.231  0.3034  0.5199 -0.3117
   83PHE    HE1  803   2.101   3.061   3.293 -0.1005  0.5593 -0.6418
   83PHE     CZ  804   2.235   2.899   3.279  0.0972 -0.2095  0.5555
   83PHE     HZ  805   2.281   2.903   3.376 -1.3070 -0.8340  1.2707
   83PHE    CD2  806   2.275   2.812   3.056  0.1120  0.5444 -0.0833
   83PHE    HD2  807   2.328   2.736   3.001 -0.0346  1.1177 -1.0423
   83PHE    CE2  808   2.303   2.808   3.195  0.1737  0.2542  0.5753
   83PHE    HE2  809   2.375   2.738   3.235  0.6750  1.2256  1.4123
   83PHE      C  810   2.392   3.003   2.826 -0.1715 -0.6003 -0.0737
   83PHE      O  811   2.447   3.074   2.909 -0.6930 -0.2237 -0.0154
   84THR      N  812   2.466   2.900   2.773  0.2447  0.2275  0.5976
   84THR     HN  813   2.423   2.845   2.702 -2.8460  2.4473  0.5420
   84THR     CA  814   2.598   2.871   2.823  0.3348  0.6002 -0.7318
   84THR     HA  815   2.592   2.868   2.931 -1.9807 -2.7548 -0.7933
   84THR     CB  816   2.652   2.728   2.802 -0.2667  0.0968  0.0023
   84THR     HB  817   2.753   2.711   2.845 -0.5745 -1.4037  0.1853
   84THR    OG1  818   2.659   2.691   2.664 -0.3550  0.5032  0.1383
   84THR    HG1  819   2.572   2.709   2.627  0.0923  0.2340 -1.1222
   84THR    CG2  820   2.557   2.631   2.879  0.2382  0.4820  0.0469
   84THR   HG21  821   2.593   2.526   2.888  2.2223  1.0120 -1.1069
   84THR   HG22  822   2.461   2.618   2.825 -0.0361 -1.2594  0.8686
   84THR   HG23  823   2.534   2.670   2.981  1.7006  1.9923 -0.1596
   84THR      C  824   2.706   2.963   2.772 -0.0143  0.5819 -0.7647
   84THR      O  825   2.801   3.002   2.848  0.1819 -0.4913  0.3252
   85ASP      N  826   2.689   3.014   2.650  0.5829  0.2528 -0.2129
   85ASP     HN  827   2.612   2.987   2.594  1.2612  0.6276 -1.3507
   85ASP     CA  828   2.768   3.131   2.602 -0.0680 -0.3237 -0.2360
   85ASP     HA  829   2.871   3.099   2.610 -0.0814 -0.2320  0.3116
   85ASP     CB  830   2.745   3.168   2.454  0.1029  0.1794  0.2545
   85ASP    HB1  831   2.810   3.256   2.435  0.8508 -0.2173  0.9768
   85ASP    HB2  832   2.640   3.203   2.440  0.4209  0.8753 -0.4805
   85ASP     CG  833   2.774   3.066   2.353 -0.2859 -0.0111  0.2742
   85ASP    OD1  834   2.777   2.948   2.386  0.3688  0.7569 -0.0838
   85ASP    OD2  835   2.776   3.100   2.230 -0.2762  0.1733  0.5860
   85ASP      C  836   2.748   3.257   2.693  0.0886 -0.5252  0.1104
   85ASP      O  837   2.848   3.321   2.728  0.6190 -0.3528  0.2235
   86ALA      N  838   2.622   3.284   2.734  0.2667  0.6597  0.2676
   86ALA     HN  839   2.543   3.231   2.706  0.5051 -0.1689  1.1089
   86ALA     CA  840   2.592   3.386   2.830 -0.3386  0.0425  0.5543
   86ALA     HA  841   2.637   3.482   2.808  1.1064 -0.4353  1.2943
   86ALA     CB  842   2.446   3.400   2.833  0.3495 -0.1955  0.6076
   86ALA    HB1  843   2.403   3.417   2.732 -0.2355  1.9709  1.1583
   86ALA    HB2  844   2.409   3.487   2.891 -1.1108 -0.8115  0.6663
   86ALA    HB3  845   2.403   3.309   2.879 -0.8042 -0.3867 -0.7531
   86ALA      C  846   2.655   3.362   2.966 -0.4600 -0.5073  0.3080
   86ALA      O  847   2.702   3.460   3.029  0.8854 -0.9293  0.0080
   87PHE      N  848   2.654   3.234   3.016  0.0701  0.5938  0.1955
   87PHE     HN  849   2.609   3.172   2.952  2.2721  0.3046 -1.2029
   87PHE     CA  850   2.702   3.183   3.143 -0.2394  0.0928 -0.1288
   87PHE     HA  851   2.670   3.255   3.217 -1.4655 -1.3321  0.7898
   87PHE     CB  852   2.636   3.042   3.175 -0.2715 -0.1451  0.2623
   87PHE    HB1  853   2.672   2.971   3.097 -0.6429 -0.7804  0.6654
   87PHE    HB2  854   2.525   3.037   3.169 -0.1862 -0.5441 -2.6140
   87PHE     CG  855   2.675   2.979   3.305 -0.0992  0.6158  0.5029
   87PHE    CD1  856   2.603   3.001   3.423 -0.4171 -0.1320 -0.2942
   87PHE    HD1  857   2.521   3.069   3.410 -1.2601 -1.4970 -2.9071
   87PHE    CE1  858   2.631   2.934   3.548 -0.2032 -0.3950  0.5589
   87PHE    HE1  859   2.579   2.959   3.639 -2.0738  0.8020 -0.7633
   87PHE     CZ  860   2.723   2.830   3.539 -0.2945 -0.5304  0.5424
   87PHE     HZ  861   2.742   2.773   3.628  0.6385 -1.4216 -0.1974
   87PHE    CD2  862   2.769   2.874   3.305  0.2157 -0.1048 -0.0543
   87PHE    HD2  863   2.829   2.860   3.215  1.0979  3.4622 -0.1831
   87PHE    CE2  864   2.795   2.798   3.417  0.5369  0.5544 -0.2074
   87PHE    HE2  865   2.861   2.712   3.417 -2.1801 -1.7078 -1.7651
   87PHE      C  866   2.849   3.183   3.165 -0.6421 -0.0241 -0.2863
   87PHE      O  867   2.897   3.232   3.263  0.2011 -0.5750 -0.8615
   88PHE      N  868   2.924   3.135   3.065 -0.3551  0.7715 -0.2828
   88PHE     HN  869   2.877   3.109   2.982  0.9389 -1.6626 -0.3650
   88PHE     CA  870   3.070   3.141   3.055  0.1142  0.2323 -0.5827
   88PHE     HA  871   3.121   3.124   3.148 -0.1800 -2.5277 -0.8348
   88PHE     CB  872   3.133   3.028   2.971  0.5752  0.1472 -0.1049
   88PHE    HB1  873   3.241   3.043   2.952  0.6453 -2.9614 -3.3379
   88PHE    HB2  874   3.084   3.027   2.871  1.0246 -2.4510 -0.3769
   88PHE     CG  875   3.122   2.890   3.035  0.1867 -0.2077 -0.6561
   88PHE    CD1  876   3.089   2.781   2.954  0.6156 -0.5494  0.9089
   88PHE    HD1  877   3.060   2.797   2.852 -0.3017  2.2597  1.5265
   88PHE    CE1  878   3.095   2.651   3.009  0.4150  0.2653  0.1087
   88PHE    HE1  879   3.046   2.566   2.962 -2.1952  1.5865  0.2832
   88PHE     CZ  880   3.129   2.630   3.144  0.4796  0.2089  0.0587
   88PHE     HZ  881   3.118   2.534   3.192 -2.8143  1.2654  1.7140
   88PHE    CD2  882   3.160   2.872   3.171 -0.7061  0.8402  0.1286
   88PHE    HD2  883   3.192   2.957   3.229  1.4001  1.6396 -2.0596
   88PHE    CE2  884   3.158   2.741   3.228  0.9320  0.2708 -0.3436
   88PHE    HE2  885   3.173   2.735   3.335  0.0721 -0.7442 -0.2630
   88PHE      C  886   3.117   3.284   3.024 -0.0818  0.4684  0.0136
   88PHE      O  887   3.227   3.321   3.065 -0.1334  0.0499  0.1099
   89PHE      N  888   3.032   3.366   2.961 -0.0432 -0.0159  0.4680
   89PHE     HN  889   2.949   3.333   2.917 -0.9861  2.6766  0.0232
   89PHE     CA  890   3.053   3.514   2.966 -0.6245  0.2903  1.0036
   89PHE     HA  891   3.154   3.531   2.932 -0.5225  0.7877  1.5405
   89PHE     CB  892   2.980   3.592   2.846 -0.4813 -0.8372 -0.2706
   89PHE    HB1  893   2.873   3.573   2.871 -0.1130 -2.1330  0.4074
   89PHE    HB2  894   2.992   3.547   2.746 -3.2810 -1.3890 -0.4360
   89PHE     CG  895   3.000   3.745   2.850 -0.0934 -0.1311 -0.0734
   89PHE    CD1  896   3.115   3.803   2.795  0.1489 -0.4376 -0.1511
   89PHE    HD1  897   3.187   3.733   2.755 -0.2614 -1.5615  1.0242
   89PHE    CE1  898   3.143   3.942   2.789 -0.8600 -0.1132  0.1112
   89PHE    HE1  899   3.239   3.977   2.755 -0.5688 -1.7968 -0.9148
   89PHE     CZ  900   3.045   4.034   2.834 -0.5016 -0.5713  0.1154
   89PHE     HZ  901   3.053   4.142   2.826 -1.7692 -0.3544  1.3322
   89PHE    CD2  902   2.902   3.841   2.901 -0.2695 -0.5861  0.7506
   89PHE    HD2  903   2.812   3.813   2.954 -0.0069 -1.1259  0.9215
   89PHE    CE2  904   2.924   3.978   2.880 -0.4383 -0.1483  0.5861
   89PHE    HE2  905   2.857   4.052   2.921 -0.8354 -0.3234  0.2554
   89PHE      C  906   3.053   3.577   3.106  0.0943  0.9037 -0.1097
   89PHE      O  907   3.144   3.648   3.147  0.7846  0.1364 -0.0125
   90SER      N  908   2.954   3.543   3.185 -0.6172  0.7991 -0.2818
   90SER     HN  909   2.890   3.480   3.143  0.4746 -0.8471  0.4411
   90SER     CA  910   2.925   3.575   3.319 -0.1558  0.1259 -0.0081
   90SER     HA  911   2.929   3.683   3.325 -0.0619  0.2327 -1.5783
   90SER     CB  912   2.787   3.533   3.373  0.1829  0.0397 -0.1784
   90SER    HB1  913   2.758   3.426   3.378 -0.8324  0.3602  2.3944
   90SER    HB2  914   2.705   3.570   3.308 -0.8948 -3.3539 -0.9435
   90SER     OG  915   2.765   3.590   3.495  0.0124 -0.1565 -0.0428
   90SER    HG1  916   2.775   3.684   3.483  1.9882 -0.3286  0.0394
   90SER      C  917   3.038   3.529   3.412 -0.2623 -0.0916  0.1671
   90SER      O  918   3.087   3.606   3.489 -0.0959 -0.3827 -0.4920
   91VAL      N  919   3.088   3.408   3.395 -0.0424  0.1788  0.2357
   91VAL     HN  920   3.050   3.349   3.325 -0.3193  2.6495 -1.8728
   91VAL     CA  921   3.210   3.372   3.477 -0.6392 -0.5646  0.0414
   91VAL     HA  922   3.186   3.381   3.582  0.3770 -1.0785  0.3247
   91VAL     CB  923   3.256   3.231   3.438 -0.2166 -0.0883  0.6342
   91VAL     HB  924   3.267   3.219   3.328  0.7947 -2.8783  0.9487
   91VAL    CG1  925   3.396   3.202   3.497 -0.7998 -0.4927  0.1384
   91VAL   HG11  926   3.482   3.251   3.446 -0.5002 -2.5181 -1.4118
   91VAL   HG12  927   3.414   3.093   3.492 -1.0177 -0.6185  1.5684
   91VAL   HG13  928   3.391   3.228   3.606 -2.0813  0.6777 -0.1645
   91VAL    CG2  929   3.152   3.133   3.494 -0.1752  0.2813 -0.4154
   91VAL   HG21  930   3.172   3.030   3.456 -0.1376 -0.0211  0.3953
   91VAL   HG22  931   3.050   3.161   3.461 -0.2901 -1.8998 -2.1416
   91VAL   HG23  932   3.154   3.127   3.605 -3.1126  1.9247 -0.1730
   91VAL      C  933   3.328   3.460   3.454 -0.2981 -0.2112  0.5269
   91VAL      O  934   3.386   3.508   3.549 -0.4150 -0.1753  0.5624
   92GLN      N  935   3.370   3.487   3.328 -0.0675  0.6386  0.2493
   92GLN     HN  936   3.320   3.456   3.247  0.7247 -3.6009  1.1542
   92GLN     CA  937   3.484   3.556   3.292 -0.0114 -0.5198 -0.3099
   92GLN     HA  938   3.571   3.520   3.344  3.3166 -0.7987 -5.3411
   92GLN     CB  939   3.507   3.524   3.146 -0.0612  0.3874  0.0157
   92GLN    HB1  940   3.577   3.600   3.104  1.0442 -1.5821 -1.9187
   92GLN    HB2  941   3.410   3.530   3.093 -0.2014 -1.6385 -0.0352
   92GLN     CG  942   3.544   3.377   3.110  0.5096  0.2073  0.0890
   92GLN    HG1  943   3.464   3.309   3.147  1.0536 -2.3444 -3.0547
   92GLN    HG2  944   3.639   3.332   3.144  1.0004 -1.1700 -2.8582
   92GLN     CD  945   3.547   3.365   2.962  0.7097  0.3214 -0.7580
   92GLN    OE1  946   3.561   3.449   2.874  0.1410  0.2723  0.2367
   92GLN    NE2  947   3.532   3.246   2.919 -0.7762  0.0964 -0.2918
   92GLN   HE21  948   3.530   3.230   2.820 -1.0966  2.4456 -0.7146
   92GLN   HE22  949   3.497   3.174   2.979 -0.6768  0.3619  0.0858
   92GLN      C  950   3.473   3.709   3.319 -0.4209 -0.3757  0.3015
   92GLN      O  951   3.578   3.767   3.366  0.0392  0.2950 -0.2413
   93THR      N  952   3.361   3.780   3.292  0.4644  0.4644  0.3434
   93THR     HN  953   3.285   3.731   3.252 -0.3618  1.0709  1.1336
   93THR     CA  954   3.340   3.923   3.321  0.0514  0.8274  0.7506
   93THR     HA  955   3.420   3.985   3.283 -1.9126  2.5266 -0.9436
   93THR     CB  956   3.211   3.973   3.272  0.6356  0.6881  0.1270
   93THR     HB  957   3.123   3.913   3.305  0.7488 -0.3920 -1.4468
   93THR    OG1  958   3.220   3.961   3.134 -0.0433 -0.0074 -0.9473
   93THR    HG1  959   3.132   3.935   3.104 -0.8126 -1.1834  1.9398
   93THR    CG2  960   3.176   4.113   3.312  0.2757 -0.7284 -0.1455
   93THR   HG21  961   3.258   4.182   3.282 -0.7899  0.9896  0.6911
   93THR   HG22  962   3.152   4.123   3.420  3.4831 -2.0225  0.8062
   93THR   HG23  963   3.084   4.145   3.259 -0.3158 -0.4942  0.9867
   93THR      C  964   3.348   3.932   3.475 -0.1551 -0.0150  0.4750
   93THR      O  965   3.430   4.005   3.531  0.3633 -0.6690 -0.8941
   94MET      N  966   3.272   3.844   3.551  0.3886  0.4833  0.1914
   94MET     HN  967   3.201   3.787   3.511 -0.3150 -0.2169  2.3204
   94MET     CA  968   3.282   3.840   3.703 -0.6379  0.1430 -0.3416
   94MET     HA  969   3.268   3.938   3.745  1.8556 -0.1395  1.4205
   94MET     CB  970   3.180   3.739   3.760  0.7713  0.1484  0.0301
   94MET    HB1  971   3.209   3.634   3.741  0.0211  0.0668 -0.7179
   94MET    HB2  972   3.086   3.767   3.709 -0.6859  0.8547  2.8777
   94MET     CG  973   3.153   3.752   3.912  0.1244  0.0993 -0.2889
   94MET    HG1  974   3.159   3.856   3.952 -1.0509  0.3175 -0.6407
   94MET    HG2  975   3.241   3.700   3.956  0.3384  0.0712 -0.7343
   94MET     SD  976   2.989   3.662   3.958 -0.0162 -0.4758  0.1373
   94MET     CE  977   2.998   3.711   4.136  0.4748  0.2161 -0.3927
   94MET    HE1  978   3.074   3.654   4.193 -0.5359  0.5039  1.3182
   94MET    HE2  979   2.920   3.680   4.209  1.4178 -0.9157  0.1618
   94MET    HE3  980   3.028   3.818   4.148  0.4446  0.3634 -1.5291
   94MET      C  981   3.417   3.817   3.763 -0.1118  0.3842 -0.3105
   94MET      O  982   3.454   3.873   3.867 -1.1075 -0.0930 -0.1159
   95ALA      N  983   3.498   3.730   3.700  0.0258  0.2947  0.1837
   95ALA     HN  984   3.457   3.668   3.634 -0.0917  1.5120 -0.9403
   95ALA     CA  985   3.635   3.699   3.740 -0.0783 -0.4215 -0.0821
   95ALA     HA  986   3.639   3.693   3.847 -1.7761  1.0088  0.1015
   95ALA     CB  987   3.671   3.562   3.685 -0.2679 -0.9127  0.2481
   95ALA    HB1  988   3.675   3.561   3.574  0.8152 -0.4451  0.2700
   95ALA    HB2  989   3.578   3.506   3.710 -0.4531 -0.4684  0.5724
   95ALA    HB3  990   3.767   3.516   3.717  1.5606  1.8129 -0.9377
   95ALA      C  991   3.730   3.813   3.691  0.1165 -0.2191 -0.0751
   95ALA      O  992   3.837   3.831   3.749 -0.5851  0.1938  0.1379
   96THR      N  993   3.692   3.901   3.597  0.6973  0.5151  0.2636
   96THR     HN  994   3.603   3.886   3.554  1.8611 -0.6617 -1.8924
   96THR     CA  995   3.760   4.022   3.548  0.7644  0.4257 -0.5189
   96THR     HA  996   3.687   4.081   3.494  0.2535  0.9861  0.7506
   96THR     CB  997   3.809   4.124   3.651  0.6989 -0.0314  0.0935
   96THR     HB  998   3.849   4.210   3.593  0.4302 -0.6496 -1.0344
   96THR    OG1  999   3.921   4.092   3.730  0.5758  0.5461  0.0295
   96THR    HG1 1000   3.905   4.001   3.757  1.5103  0.6033  0.8552
   96THR    CG2 1001   3.689   4.161   3.746  0.0558  0.6849 -0.0548
   96THR   HG21 1002   3.733   4.235   3.816  2.4034 -0.1892 -0.5187
   96THR   HG22 1003   3.664   4.071   3.807  3.9016 -0.4316  0.1870
   96THR   HG23 1004   3.597   4.188   3.691 -0.9655 -1.3882  0.5231
   96THR      C 1005   3.857   3.996   3.443 -0.1311 -0.2452  0.0130
   96THR      O 1006   3.938   4.086   3.412  0.2873 -0.2812 -0.3603
   97ILE      N 1007   3.854   3.870   3.390 -0.0216  0.1788 -0.5078
   97ILE     HN 1008   3.780   3.808   3.414 -0.7585  1.4894  0.7581
   97ILE     CA 1009   3.952   3.815   3.293  0.9329  0.8543  0.1386
   97ILE     HA 1010   4.050   3.824   3.338  0.6517 -0.7033  1.1363
   97ILE     CB 1011   3.932   3.662   3.271  0.3161  1.2570 -0.6292
   97ILE     HB 1012   3.839   3.640   3.212 -0.9780  1.3128  1.3076
   97ILE    CG2 1013   4.057   3.607   3.205  0.0225 -0.5499 -0.2230
   97ILE   HG21 1014   4.035   3.504   3.169 -0.6328 -0.2691 -0.6560
   97ILE   HG22 1015   4.145   3.598   3.272  0.5549  0.7800 -0.7114
   97ILE   HG23 1016   4.089   3.671   3.120 -1.2802 -1.8639 -1.7868
   97ILE    CG1 1017   3.910   3.583   3.401 -0.7088  0.4104  0.3394
   97ILE   HG11 1018   3.859   3.645   3.478 -1.6978  0.7518 -0.5637
   97ILE   HG12 1019   4.010   3.564   3.445 -2.0453 -1.0529  2.9353
   97ILE     CD 1020   3.848   3.449   3.377 -0.6021  0.3362 -0.1607
   97ILE    HD1 1021   3.743   3.460   3.344 -0.9982 -0.1584  0.8991
   97ILE    HD2 1022   3.862   3.387   3.468 -1.0241 -0.4139 -0.5877
   97ILE    HD3 1023   3.909   3.397   3.299 -0.9451  2.2759 -1.8169
   97ILE      C 1024   3.947   3.890   3.163 -0.1280  0.5768 -0.2524
   97ILE      O 1025   4.051   3.937   3.113  0.1368  0.1142  0.2165
   98GLY      N 1026   3.828   3.915   3.106  0.5539  0.4922 -0.3182
   98GLY     HN 1027   3.748   3.872   3.147  0.5823 -0.6847 -1.4708
   98GLY     CA 1028   3.807   3.989   2.985 -0.2738  0.4443  0.0037
   98GLY    HA1 1029   3.835   4.093   3.001  0.1614  0.7374 -2.2461
   98GLY    HA2 1030   3.706   3.977   2.950 -0.7660 -0.7320  1.7306
   98GLY      C 1031   3.899   3.954   2.862 -0.3132 -0.9024 -0.0329
   98GLY      O 1032   3.984   4.031   2.813 -0.1186 -0.2810  0.0056
   99TYR      N 1033   3.880   3.833   2.802 -0.2240  0.5779  0.0868
   99TYR     HN 1034   3.815   3.768   2.840 -0.8024 -0.2085 -2.0888
   99TYR     CA 1035   3.955   3.781   2.687  0.1893 -0.0333  0.6596
   99TYR     HA 1036   4.058   3.789   2.719  0.4832  2.1446 -0.5927
   99TYR     CB 1037   3.928   3.636   2.646  0.5538  0.3504  0.2719
   99TYR    HB1 1038   3.994   3.617   2.559 -0.5588  0.5013 -0.6326
   99TYR    HB2 1039   3.820   3.627   2.622  1.1624  0.1490 -2.9241
   99TYR     CG 1040   3.959   3.540   2.756 -0.1308 -0.5350  0.5788
   99TYR    CD1 1041   3.880   3.430   2.798 -1.3015 -0.2212  1.2379
   99TYR    HD1 1042   3.778   3.424   2.763 -1.2352 -1.9097  1.2462
   99TYR    CE1 1043   3.925   3.341   2.903 -0.0049 -0.5858  0.5255
   99TYR    HE1 1044   3.856   3.267   2.941 -0.7768 -0.3126 -0.3274
   99TYR     CZ 1045   4.055   3.353   2.951 -0.4790  0.2187  0.0229
   99TYR     OH 1046   4.099   3.282   3.063  0.0460  0.4437  0.1044
   99TYR     HH 1047   4.194   3.268   3.064  0.0961 -0.1645 -2.7538
   99TYR    CD2 1048   4.094   3.540   2.806  0.2270  0.2274 -0.3274
   99TYR    HD2 1049   4.163   3.599   2.748 -1.2028 -0.2244 -2.6213
   99TYR    CE2 1050   4.141   3.453   2.898 -0.0922  0.4449 -0.5009
   99TYR    HE2 1051   4.226   3.470   2.962 -1.9097 -2.0943  2.9402
   99TYR      C 1052   3.944   3.872   2.566 -0.7441  0.5836  0.9536
   99TYR      O 1053   4.042   3.907   2.498  0.3330  0.1988 -0.5359
  100GLY      N 1054   3.819   3.916   2.530 -0.3473 -0.3057 -0.2095
  100GLY     HN 1055   3.742   3.895   2.589 -0.1929  0.1201  0.1508
  100GLY     CA 1056   3.783   3.999   2.417  0.5737  0.2026  0.3505
  100GLY    HA1 1057   3.873   4.051   2.385  2.3599 -2.1495  1.2780
  100GLY    HA2 1058   3.703   4.068   2.438  1.4269  1.3197  0.0563
  100GLY      C 1059   3.738   3.915   2.301  0.6092  0.1026  0.2363
  100GLY      O 1060   3.753   3.963   2.189  0.4642  0.4059 -0.4268
  101LYS      N 1061   3.685   3.796   2.322 -0.2096 -0.0387  0.2770
  101LYS     HN 1062   3.678   3.753   2.412  1.2689 -2.2569 -0.5811
  101LYS     CA 1063   3.623   3.716   2.216  0.8105 -0.2855 -0.0162
  101LYS     HA 1064   3.665   3.755   2.125 -1.0396  0.9904 -0.3640
  101LYS     CB 1065   3.656   3.565   2.225 -0.6398 -0.4065 -0.8060
  101LYS    HB1 1066   3.634   3.525   2.327 -2.6025  1.3679 -0.4710
  101LYS    HB2 1067   3.761   3.547   2.194 -0.3757 -2.4416  1.0313
  101LYS     CG 1068   3.579   3.482   2.123  0.4217  0.1188 -0.4540
  101LYS    HG1 1069   3.472   3.474   2.153 -0.0446 -0.7633 -2.2160
  101LYS    HG2 1070   3.624   3.381   2.134 -0.8243 -0.6831 -2.2221
  101LYS     CD 1071   3.600   3.529   1.975  0.3905  0.1257 -0.2245
  101LYS    HD1 1072   3.704   3.568   1.965  0.2571  0.6567  0.4068
  101LYS    HD2 1073   3.539   3.621   1.973  0.0551  0.0269  2.3874
  101LYS     CE 1074   3.589   3.430   1.856  0.0466  0.2271 -0.5478
  101LYS    HE1 1075   3.480   3.410   1.842  0.2181 -1.1188 -0.1095
  101LYS    HE2 1076   3.637   3.335   1.886  0.9425  1.0620  0.7645
  101LYS     NZ 1077   3.637   3.497   1.745 -0.4034 -0.7892 -0.3006
  101LYS    HZ1 1078   3.553   3.530   1.701 -0.6152 -0.2383  0.4890
  101LYS    HZ2 1079   3.688   3.575   1.782  1.3736 -2.8853  1.9591
  101LYS      C 1080   3.474   3.737   2.205  0.2736  0.4718  0.2980
  101LYS      O 1081   3.412   3.790   2.113  0.1986 -0.0893  0.2930
  102LEU      N 1082   3.413   3.709   2.323  0.2111 -0.1595 -0.2095
  102LEU     HN 1083   3.458   3.656   2.395  1.7271  1.9050  0.4692
  102LEU     CA 1084   3.283   3.761   2.356  0.0406 -0.0645  0.1780
  102LEU     HA 1085   3.221   3.759   2.268  0.6405  2.8350 -0.3911
  102LEU     CB 1086   3.208   3.662   2.444  0.3414  0.7459 -0.2224
  102LEU    HB1 1087   3.102   3.689   2.427 -0.0467 -2.1011 -3.3960
  102LEU    HB2 1088   3.233   3.675   2.552  2.0765 -0.4291 -0.4365
  102LEU     CG 1089   3.187   3.513   2.406 -0.3711  0.0179 -0.0128
  102LEU     HG 1090   3.286   3.469   2.432 -0.3719  1.5019  2.8335
  102LEU    CD1 1091   3.088   3.439   2.486 -0.1826  0.0642  0.1514
  102LEU   HD11 1092   3.111   3.461   2.592 -1.4856  0.6230  0.3358
  102LEU   HD12 1093   3.097   3.328   2.479  0.7333  0.1688 -0.5463
  102LEU   HD13 1094   2.983   3.465   2.460  0.7179  1.4145 -2.5840
  102LEU    CD2 1095   3.152   3.486   2.258  0.2822 -0.5609  0.0527
  102LEU   HD21 1096   3.242   3.486   2.192  0.7390 -0.9957  0.6554
  102LEU   HD22 1097   3.081   3.566   2.229 -0.0797 -0.4106  1.2940
  102LEU   HD23 1098   3.096   3.391   2.241  0.4739 -0.3668 -1.9279
  102LEU      C 1099   3.278   3.903   2.401 -0.1377  0.0392 -0.8159
  102LEU      O 1100   3.332   3.937   2.505 -0.3237  0.2533 -0.1983
  103ILE      N 1101   3.214   3.997   2.329 -0.2301 -0.1791 -0.2297
  103ILE     HN 1102   3.179   3.960   2.243  2.4141 -0.5421 -1.2571
  103ILE     CA 1103   3.229   4.140   2.344  0.3081  1.3287  0.3313
  103ILE     HA 1104   3.283   4.156   2.436  1.1237  1.8395 -0.2240
  103ILE     CB 1105   3.302   4.203   2.228 -0.7359 -0.1748  0.0886
  103ILE     HB 1106   3.274   4.159   2.130 -0.1296  0.6434 -0.4637
  103ILE    CG2 1107   3.282   4.351   2.220 -0.0652 -0.1531 -0.2479
  103ILE   HG21 1108   3.187   4.389   2.176  0.1953 -0.8695 -1.4391
  103ILE   HG22 1109   3.361   4.398   2.158 -0.1351  0.0658 -0.1756
  103ILE   HG23 1110   3.296   4.388   2.324 -0.4584  0.8813 -0.5503
  103ILE    CG1 1111   3.452   4.176   2.248  0.2927  0.4264  0.2353
  103ILE   HG11 1112   3.489   4.200   2.146 -1.4308  3.1073  0.1297
  103ILE   HG12 1113   3.478   4.075   2.285 -1.4747 -0.0582  0.2559
  103ILE     CD 1114   3.521   4.261   2.349  0.8054 -0.2303  0.3564
  103ILE    HD1 1115   3.520   4.363   2.304  1.1380 -0.3808  0.0026
  103ILE    HD2 1116   3.629   4.239   2.362  0.7364  0.1385  1.7380
  103ILE    HD3 1117   3.462   4.263   2.443 -0.1257  0.3002 -0.2123
  103ILE      C 1118   3.094   4.196   2.359 -0.8737 -0.2902 -0.4535
  103ILE      O 1119   3.007   4.157   2.280 -0.0485 -0.4051  0.0276
  104PRO      N 1120   3.062   4.278   2.461  0.8009  0.2393  0.2979
  104PRO     CD 1121   3.154   4.323   2.569 -0.6094  0.1236  0.4608
  104PRO    HD1 1122   3.240   4.384   2.533 -0.7061  0.1003  0.1874
  104PRO    HD2 1123   3.200   4.245   2.633  0.5638 -0.1161 -0.6204
  104PRO     CA 1124   2.926   4.334   2.482  0.4130  0.4301  0.0756
  104PRO     HA 1125   2.852   4.255   2.484  1.4530 -0.5643  0.7494
  104PRO     CB 1126   2.938   4.406   2.624  0.2673  0.1046  0.6558
  104PRO    HB1 1127   2.886   4.341   2.698 -2.7104 -0.0092 -1.3839
  104PRO    HB2 1128   2.888   4.505   2.620 -0.0687 -0.1055 -2.7226
  104PRO     CG 1129   3.081   4.430   2.657  1.0001  0.2507  0.0465
  104PRO    HG1 1130   3.106   4.532   2.621  0.8128 -0.1367 -1.2345
  104PRO    HG2 1131   3.110   4.424   2.764 -3.6755  1.0093  1.6073
  104PRO      C 1132   2.882   4.436   2.379 -0.3103 -0.0203 -0.0313
  104PRO      O 1133   2.968   4.512   2.328  0.2199  0.0030  0.6865
  105ILE      N 1134   2.764   4.435   2.332  0.2484 -0.3816  0.4024
  105ILE     HN 1135   2.703   4.362   2.362 -0.2892 -0.3896 -0.6666
  105ILE     CA 1136   2.715   4.523   2.230 -0.3833  0.5373 -0.0586
  105ILE     HA 1137   2.776   4.611   2.217 -0.3905  0.3676 -1.4112
  105ILE     CB 1138   2.708   4.459   2.090  0.0146  0.3760  0.1377
  105ILE     HB 1139   2.639   4.517   2.025 -0.7014 -0.2200  0.3627
  105ILE    CG2 1140   2.854   4.462   2.044 -0.1598 -0.1797  0.8964
  105ILE   HG21 1141   2.873   4.443   1.937  2.4885 -0.7106  1.4104
  105ILE   HG22 1142   2.913   4.389   2.103  0.5740  1.0329  1.7181
  105ILE   HG23 1143   2.881   4.569   2.061 -2.2014  0.1060  2.8719
  105ILE    CG1 1144   2.651   4.316   2.081 -0.1439 -0.5712  0.5776
  105ILE   HG11 1145   2.549   4.310   2.126 -0.1026 -1.5361  0.5727
  105ILE   HG12 1146   2.721   4.246   2.133  0.5657  1.7452  2.9388
  105ILE     CD 1147   2.629   4.267   1.930  0.0638 -0.1986  0.4409
  105ILE    HD1 1148   2.599   4.160   1.936  2.3153 -1.1214 -2.5368
  105ILE    HD2 1149   2.720   4.269   1.867 -0.2621  2.4627 -0.0360
  105ILE    HD3 1150   2.557   4.332   1.877  0.6687  0.2127  0.1108
  105ILE      C 1151   2.582   4.579   2.275 -0.7741  0.2821  0.0665
  105ILE      O 1152   2.486   4.512   2.306 -0.2305  0.0553 -0.4366
  106GLY      N 1153   2.576   4.712   2.272 -0.1847 -0.6762 -0.0853
  106GLY     HN 1154   2.649   4.765   2.229 -0.3578 -0.0798  0.3390
  106GLY     CA 1155   2.466   4.801   2.306 -0.1039 -0.8513  0.5389
  106GLY    HA1 1156   2.383   4.733   2.293  0.9767 -1.8367 -1.9118
  106GLY    HA2 1157   2.468   4.886   2.239  0.8405 -0.1830  1.3908
  106GLY      C 1158   2.467   4.851   2.449 -0.7254  0.2990 -0.2746
  106GLY      O 1159   2.556   4.816   2.530  0.2682 -0.0449 -0.1516
  107PRO      N 1160   2.372   4.940   2.489 -0.4346 -0.2453  0.1590
  107PRO     CD 1161   2.249   4.960   2.405  0.3648 -0.5461 -0.0261
  107PRO    HD1 1162   2.209   4.860   2.377  0.7186 -0.9112  0.7466
  107PRO    HD2 1163   2.277   5.019   2.315  3.0365 -0.3099  0.8823
  107PRO     CA 1164   2.363   4.996   2.623  0.0417  0.3336  0.2306
  107PRO     HA 1165   2.452   5.045   2.660 -0.8552  0.6972  2.0198
  107PRO     CB 1166   2.239   5.093   2.610  0.3743 -0.3044 -0.0415
  107PRO    HB1 1167   2.278   5.190   2.572 -1.5994  0.4653 -0.2330
  107PRO    HB2 1168   2.173   5.118   2.695  1.6275  0.0417  0.8646
  107PRO     CG 1169   2.149   5.032   2.503  0.1021  0.1409  0.2577
  107PRO    HG1 1170   2.069   4.964   2.539 -0.9279  0.9671 -0.4104
  107PRO    HG2 1171   2.087   5.112   2.458  0.3506  1.0632  1.5270
  107PRO      C 1172   2.341   4.894   2.731 -0.0331 -0.6036 -0.3284
  107PRO      O 1173   2.392   4.908   2.841 -0.2050 -0.0598  0.4239
  108LEU      N 1174   2.250   4.792   2.707  0.7169  0.7467 -0.6661
  108LEU     HN 1175   2.222   4.781   2.611  0.3739 -0.6869 -0.4215
  108LEU     CA 1176   2.205   4.694   2.805  1.0085  0.2365 -0.1395
  108LEU     HA 1177   2.197   4.737   2.903  0.6204 -1.8733  0.7969
  108LEU     CB 1178   2.081   4.609   2.750 -0.3282 -0.7352 -0.6059
  108LEU    HB1 1179   2.090   4.503   2.782 -0.5237 -0.6956 -0.4186
  108LEU    HB2 1180   2.091   4.602   2.639 -2.9351  0.1549 -0.9745
  108LEU     CG 1181   1.946   4.659   2.796 -0.9131 -0.1678  0.2344
  108LEU     HG 1182   1.887   4.576   2.752 -0.0127 -0.0725 -1.2136
  108LEU    CD1 1183   1.941   4.662   2.950  0.0938 -0.0021  0.1443
  108LEU   HD11 1184   1.837   4.688   2.980 -0.3482 -0.9201 -0.5444
  108LEU   HD12 1185   2.016   4.729   2.997 -0.4700 -0.2221  1.4264
  108LEU   HD13 1186   1.958   4.569   3.009 -1.3820  0.8762  2.0945
  108LEU    CD2 1187   1.913   4.795   2.740  0.4201  0.1653  0.1917
  108LEU   HD21 1188   1.985   4.871   2.778  0.6490  1.1263 -2.0051
  108LEU   HD22 1189   1.807   4.816   2.765 -0.2537 -0.9011 -1.6028
  108LEU   HD23 1190   1.925   4.803   2.630 -0.2397  2.0393  0.2154
  108LEU      C 1191   2.311   4.600   2.837  0.2429 -0.8475  0.0121
  108LEU      O 1192   2.333   4.569   2.953 -0.3193 -1.1769  0.4178
  109ALA      N 1193   2.390   4.559   2.740  0.5557  0.5457  0.0795
  109ALA     HN 1194   2.359   4.580   2.648  0.0719 -0.1818  0.0664
  109ALA     CA 1195   2.497   4.464   2.754 -0.2359 -0.1717  0.0892
  109ALA     HA 1196   2.459   4.377   2.806 -1.1638  0.1395 -0.0510
  109ALA     CB 1197   2.559   4.431   2.617  0.1900  0.3180  0.1072
  109ALA    HB1 1198   2.659   4.388   2.637  0.2218  1.0214  1.5888
  109ALA    HB2 1199   2.580   4.519   2.552  0.5947  0.0280 -0.1618
  109ALA    HB3 1200   2.494   4.358   2.565  1.2560  0.2822 -1.2635
  109ALA      C 1201   2.607   4.526   2.840 -0.1857 -0.6615 -0.1213
  109ALA      O 1202   2.643   4.467   2.940 -0.1703  0.4593 -0.2381
  110ASN      N 1203   2.649   4.652   2.812 -0.0537  0.5161 -0.0250
  110ASN     HN 1204   2.609   4.701   2.735 -0.0895  2.1285  0.9852
  110ASN     CA 1205   2.728   4.735   2.899  0.4982  0.3485 -0.2578
  110ASN     HA 1206   2.820   4.685   2.925  0.5649  0.8254  0.4376
  110ASN     CB 1207   2.780   4.857   2.819  0.4993 -0.3459 -0.1531
  110ASN    HB1 1208   2.827   4.919   2.897 -0.9575 -1.7999  2.0076
  110ASN    HB2 1209   2.693   4.916   2.783  0.9086  1.2194  1.3456
  110ASN     CG 1210   2.885   4.814   2.714 -0.1122  0.7583 -0.4349
  110ASN    OD1 1211   2.999   4.773   2.741 -0.1524  0.4933  0.4076
  110ASN    ND2 1212   2.843   4.811   2.587 -0.1462  0.3161  0.2994
  110ASN   HD21 1213   2.909   4.786   2.518 -2.7396  0.4074 -2.4207
  110ASN   HD22 1214   2.747   4.838   2.572 -0.8898  0.1968  3.7939
  110ASN      C 1215   2.671   4.769   3.036 -0.0690  0.1159  0.2090
  110ASN      O 1216   2.744   4.775   3.136  0.5131  0.7473 -0.3885
  111THR      N 1217   2.537   4.793   3.053  0.4826 -0.3761 -0.3955
  111THR     HN 1218   2.478   4.805   2.974  1.2896  0.9118 -0.8364
  111THR     CA 1219   2.479   4.826   3.179  0.0929 -0.6130  0.2722
  111THR     HA 1220   2.531   4.902   3.236 -1.3910  1.2676 -0.7652
  111THR     CB 1221   2.333   4.878   3.164 -0.1027 -0.4966 -0.3550
  111THR     HB 1222   2.268   4.797   3.126 -0.7106  0.1935 -0.8185
  111THR    OG1 1223   2.316   4.990   3.073  0.2481  0.5038 -0.7112
  111THR    HG1 1224   2.328   4.961   2.983  1.0565  1.4415 -0.9224
  111THR    CG2 1225   2.272   4.920   3.296  0.3603  0.2930  0.3264
  111THR   HG21 1226   2.166   4.947   3.277  0.0237 -0.7679  0.5820
  111THR   HG22 1227   2.324   5.004   3.345 -0.0249  0.6706  0.0902
  111THR   HG23 1228   2.269   4.830   3.362  0.5641  1.6508  2.2480
  111THR      C 1229   2.482   4.709   3.284  0.4920 -0.7583  0.1337
  111THR      O 1230   2.513   4.728   3.405  0.3071  0.3674  0.4574
  112LEU      N 1231   2.452   4.590   3.242 -0.6319 -0.1676  0.2896
  112LEU     HN 1232   2.436   4.581   3.144  2.6783  1.2748 -0.5241
  112LEU     CA 1233   2.483   4.472   3.319  0.8619  0.1714  0.1924
  112LEU     HA 1234   2.435   4.477   3.415  1.7114  2.0117  0.5488
  112LEU     CB 1235   2.422   4.351   3.236  0.0513  0.1834  0.0870
  112LEU    HB1 1236   2.455   4.252   3.275 -0.8098 -1.3121 -2.6983
  112LEU    HB2 1237   2.458   4.358   3.131  0.9502 -0.2794  0.3476
  112LEU     CG 1238   2.265   4.332   3.228 -0.1730 -0.4728  0.0381
  112LEU     HG 1239   2.225   4.412   3.162 -0.6178  0.6452  1.6101
  112LEU    CD1 1240   2.238   4.197   3.170  0.4993  0.5543 -0.4863
  112LEU   HD11 1241   2.272   4.114   3.236 -1.9910 -0.0848  0.1236
  112LEU   HD12 1242   2.278   4.186   3.067 -2.3466  1.0769 -1.7632
  112LEU   HD13 1243   2.127   4.190   3.168  0.5609 -2.0089  0.7447
  112LEU    CD2 1244   2.195   4.354   3.363  0.3714 -0.4318 -0.8558
  112LEU   HD21 1245   2.230   4.272   3.429 -2.0299 -1.5729 -0.8851
  112LEU   HD22 1246   2.085   4.347   3.347  0.4502 -1.8167 -0.9489
  112LEU   HD23 1247   2.209   4.457   3.401 -0.5540 -0.4119 -0.5545
  112LEU      C 1248   2.634   4.443   3.343 -0.0772 -0.1532 -0.6344
  112LEU      O 1249   2.677   4.408   3.453  0.1985 -0.0072 -0.2346
  113VAL      N 1250   2.719   4.471   3.251  0.9834 -0.4353  0.3687
  113VAL     HN 1251   2.689   4.492   3.158  0.0525 -1.1464  0.5021
  113VAL     CA 1252   2.860   4.450   3.272 -1.0587 -0.0996  0.2709
  113VAL     HA 1253   2.872   4.351   3.314 -0.5760 -1.2477 -2.4062
  113VAL     CB 1254   2.931   4.458   3.139 -0.6241 -0.4712  0.7532
  113VAL     HB 1255   2.884   4.541   3.083 -0.7752 -0.6850  0.5608
  113VAL    CG1 1256   3.078   4.482   3.174 -0.4466  0.4963 -0.1094
  113VAL   HG11 1257   3.140   4.470   3.083 -0.3634 -3.0775  0.3006
  113VAL   HG12 1258   3.123   4.409   3.244 -2.3220 -0.4945  0.1301
  113VAL   HG13 1259   3.098   4.583   3.218 -1.5721 -0.2162  2.2337
  113VAL    CG2 1260   2.911   4.332   3.053  0.2376 -0.0371 -0.2145
  113VAL   HG21 1261   2.974   4.340   2.962  1.9272  2.2778  1.0549
  113VAL   HG22 1262   2.804   4.312   3.035  0.1488 -0.4035  0.6668
  113VAL   HG23 1263   2.950   4.239   3.101 -0.8228 -0.7899 -0.7670
  113VAL      C 1264   2.910   4.543   3.383 -0.0394  0.3497 -0.2268
  113VAL      O 1265   2.987   4.495   3.471  0.0560  0.7500 -0.1332
  114THR      N 1266   2.868   4.671   3.391  0.2257 -0.4432 -0.0626
  114THR     HN 1267   2.797   4.698   3.325 -1.1914 -2.3889  0.5592
  114THR     CA 1268   2.911   4.771   3.488  0.0416  0.6343  0.4361
  114THR     HA 1269   3.019   4.772   3.487  0.0814  2.4802  1.6361
  114THR     CB 1270   2.851   4.914   3.449  0.3074  1.0652 -0.5184
  114THR     HB 1271   2.741   4.902   3.441  0.4237 -1.2778  0.4052
  114THR    OG1 1272   2.903   4.961   3.334  0.5478 -0.6312  0.5640
  114THR    HG1 1273   2.851   4.930   3.259 -0.0546 -0.7155  1.0142
  114THR    CG2 1274   2.882   5.027   3.543 -0.1285  0.3181 -0.4364
  114THR   HG21 1275   2.992   5.035   3.558  0.1237 -2.2776 -0.4903
  114THR   HG22 1276   2.835   5.001   3.640 -0.4443 -0.2602 -0.7389
  114THR   HG23 1277   2.844   5.129   3.520 -0.4363 -0.0247 -1.4617
  114THR      C 1278   2.865   4.735   3.631 -0.2972 -0.2332  0.2538
  114THR      O 1279   2.939   4.756   3.724  0.8286  0.8613  0.1406
  115LEU      N 1280   2.750   4.663   3.643 -0.0812 -0.0750  0.0257
  115LEU     HN 1281   2.712   4.635   3.555  2.0252 -1.3224 -0.5336
  115LEU     CA 1282   2.696   4.601   3.767  0.3206 -0.0620 -0.4820
  115LEU     HA 1283   2.715   4.672   3.846  0.0026 -1.6903  1.1293
  115LEU     CB 1284   2.542   4.575   3.748 -0.0389  0.9204  0.9026
  115LEU    HB1 1285   2.502   4.520   3.836 -1.7983 -1.7854 -1.4136
  115LEU    HB2 1286   2.520   4.510   3.660 -1.9251  0.9242  1.3270
  115LEU     CG 1287   2.458   4.702   3.734 -0.4717  0.8749  0.5363
  115LEU     HG 1288   2.498   4.779   3.664 -1.6354  0.6964 -0.3468
  115LEU    CD1 1289   2.320   4.674   3.678  0.5776 -0.1417 -0.1699
  115LEU   HD11 1290   2.267   4.772   3.683 -0.0969 -0.5382  0.7360
  115LEU   HD12 1291   2.266   4.595   3.736  1.5525 -1.6251 -1.2373
  115LEU   HD13 1292   2.326   4.642   3.572  1.8337 -1.9059  0.3923
  115LEU    CD2 1293   2.462   4.787   3.869  0.6012  0.3458 -0.5183
  115LEU   HD21 1294   2.420   4.890   3.856  0.5236  0.4440  0.4686
  115LEU   HD22 1295   2.566   4.794   3.907  0.0008 -0.0855  1.2791
  115LEU   HD23 1296   2.402   4.729   3.942  2.1834 -0.4958  0.1654
  115LEU      C 1297   2.766   4.469   3.802  0.0186  0.3204  0.5406
  115LEU      O 1298   2.798   4.435   3.918  0.4661  0.2347  0.1864
  116GLU      N 1299   2.789   4.382   3.700  0.1460  0.5214 -0.0010
  116GLU     HN 1300   2.767   4.396   3.603 -0.4715 -0.8098 -0.0677
  116GLU     CA 1301   2.856   4.251   3.720  0.1291 -0.9832 -0.3793
  116GLU     HA 1302   2.799   4.205   3.799 -1.2295  1.2505  0.0206
  116GLU     CB 1303   2.846   4.169   3.586 -0.4354 -0.1274  0.1258
  116GLU    HB1 1304   2.902   4.230   3.513  1.6046 -0.3075  1.4554
  116GLU    HB2 1305   2.740   4.165   3.554 -0.3861 -1.8911  0.0965
  116GLU     CG 1306   2.893   4.021   3.584 -0.4819  0.6805 -0.0006
  116GLU    HG1 1307   2.850   3.966   3.670  1.2860  0.9183  1.0781
  116GLU    HG2 1308   3.004   4.016   3.586 -0.5328 -1.3021 -0.4155
  116GLU     CD 1309   2.852   3.958   3.452 -0.0726 -0.3701 -0.5373
  116GLU    OE1 1310   2.885   4.012   3.344 -0.4980 -1.1270  0.1116
  116GLU    OE2 1311   2.782   3.851   3.466 -0.4103 -0.0155 -0.2014
  116GLU      C 1312   2.998   4.258   3.765  0.6427  0.1565 -0.0506
  116GLU      O 1313   3.035   4.185   3.860  0.6449 -0.4840  0.3913
  117ALA      N 1314   3.069   4.355   3.708 -0.2875 -0.5011  0.0377
  117ALA     HN 1315   3.032   4.402   3.628  1.1670  1.4851  0.4551
  117ALA     CA 1316   3.202   4.382   3.748 -0.2079  0.3887 -0.3729
  117ALA     HA 1317   3.260   4.291   3.742  1.3303  1.0210  2.6664
  117ALA     CB 1318   3.251   4.487   3.650 -0.0690  0.9183  0.2117
  117ALA    HB1 1319   3.230   4.453   3.547 -2.4696 -1.7370  1.4444
  117ALA    HB2 1320   3.361   4.504   3.654  0.0719  0.3966 -1.1394
  117ALA    HB3 1321   3.204   4.587   3.663 -1.5998  0.3198 -0.4480
  117ALA      C 1322   3.217   4.427   3.899  0.4241  0.0389 -0.6034
  117ALA      O 1323   3.301   4.385   3.974  0.0395 -0.3718 -0.4362
  118LEU      N 1324   3.120   4.502   3.941  0.0309 -0.3367  0.3107
  118LEU     HN 1325   3.056   4.522   3.866  0.3346 -0.0171  0.1358
  118LEU     CA 1326   3.097   4.550   4.074 -0.6597 -0.0059  0.0017
  118LEU     HA 1327   3.190   4.601   4.097 -0.7364 -0.4603  1.3658
  118LEU     CB 1328   2.976   4.648   4.077 -0.3419 -0.3235 -0.4048
  118LEU    HB1 1329   2.878   4.610   4.040  0.3510 -1.5581 -1.0249
  118LEU    HB2 1330   3.010   4.720   3.999  0.2324  0.3710  0.4714
  118LEU     CG 1331   2.933   4.710   4.206  0.5465 -0.6944 -0.3892
  118LEU     HG 1332   2.891   4.646   4.287 -0.0664  0.6407  0.3669
  118LEU    CD1 1333   3.056   4.783   4.269  0.4026 -0.1139  0.6184
  118LEU   HD11 1334   3.091   4.865   4.203  3.1392 -1.6178  0.0449
  118LEU   HD12 1335   3.141   4.711   4.272 -1.1258 -2.0376  0.2239
  118LEU   HD13 1336   3.024   4.817   4.369 -0.0505 -1.4112  0.9359
  118LEU    CD2 1337   2.812   4.806   4.186 -0.1823  0.5987 -0.0596
  118LEU   HD21 1338   2.722   4.747   4.161 -0.9458  1.2390  1.0900
  118LEU   HD22 1339   2.838   4.864   4.094 -1.5029  2.2241  0.5375
  118LEU   HD23 1340   2.797   4.878   4.269  0.1490  1.6510 -0.8855
  118LEU      C 1341   3.087   4.434   4.171 -1.1050  0.2782 -0.6575
  118LEU      O 1342   3.167   4.425   4.268  0.1671 -0.1247 -0.4399
  119CYS      N 1343   2.992   4.340   4.149  0.6986 -0.1201 -0.2629
  119CYS     HN 1344   2.936   4.359   4.068  0.7005  1.9682  0.1740
  119CYS     CA 1345   2.958   4.223   4.221 -0.8319  0.0041 -0.2633
  119CYS     HA 1346   2.929   4.235   4.324  1.7618 -2.3956  0.8906
  119CYS     CB 1347   2.849   4.134   4.154  0.3304  0.5649 -0.0413
  119CYS    HB1 1348   2.849   4.037   4.208  2.2710 -0.0828 -1.1003
  119CYS    HB2 1349   2.867   4.118   4.046  0.5980  2.2357 -0.2825
  119CYS     SG 1350   2.687   4.211   4.159 -0.5517  0.5803 -0.0491
  119CYS    HG1 1351   2.703   4.279   4.046 -2.1958  1.4331  0.2065
  119CYS      C 1352   3.079   4.138   4.235 -0.2673 -0.2024  0.2673
  119CYS      O 1353   3.098   4.077   4.342  0.4871 -0.3014  0.2276
  120GLY      N 1354   3.164   4.121   4.131  0.0755  0.0277 -0.6122
  120GLY     HN 1355   3.140   4.171   4.049 -1.1600  1.8379  0.7721
  120GLY     CA 1356   3.285   4.040   4.137  0.4550 -0.5872  0.5195
  120GLY    HA1 1357   3.309   4.026   4.033 -4.3670 -0.5718 -0.8408
  120GLY    HA2 1358   3.258   3.949   4.188  0.9321 -1.6493 -1.0512
  120GLY      C 1359   3.396   4.104   4.222  0.0946  0.5234  0.3954
  120GLY      O 1360   3.470   4.038   4.291 -0.5022  0.1719  0.0443
  121MET      N 1361   3.403   4.239   4.232  0.2538  0.1488 -0.3095
  121MET     HN 1362   3.344   4.295   4.175  0.6646 -0.8560 -1.7855
  121MET     CA 1363   3.483   4.293   4.343  0.5167  0.5240  0.0029
  121MET     HA 1364   3.580   4.246   4.342 -0.2268 -1.1063  0.5694
  121MET     CB 1365   3.515   4.453   4.332  0.4320  0.0632 -0.2343
  121MET    HB1 1366   3.418   4.504   4.348 -0.9187 -2.5026  0.3020
  121MET    HB2 1367   3.561   4.462   4.231  1.7112 -0.3541  0.2896
  121MET     CG 1368   3.618   4.505   4.436  1.2375  0.6731 -0.4244
  121MET    HG1 1369   3.664   4.599   4.398  0.7077  1.1013 -0.0231
  121MET    HG2 1370   3.698   4.427   4.431  1.1097  0.3259  2.0206
  121MET     SD 1371   3.547   4.528   4.606 -0.0087 -0.3885  0.0283
  121MET     CE 1372   3.443   4.675   4.574  0.5530  0.3051  0.1361
  121MET    HE1 1373   3.394   4.701   4.671 -0.1634 -1.5254  0.3024
  121MET    HE2 1374   3.365   4.666   4.495  0.7240 -1.3630  0.1300
  121MET    HE3 1375   3.507   4.758   4.537 -0.2066  0.4126 -0.9852
  121MET      C 1376   3.429   4.263   4.484 -0.1558  0.2354  0.2931
  121MET      O 1377   3.502   4.223   4.572 -0.1103 -0.1398 -0.3019
  122LEU      N 1378   3.295   4.274   4.500  0.3463 -0.7451  0.6385
  122LEU     HN 1379   3.244   4.309   4.422 -0.4946 -1.8387  0.6732
  122LEU     CA 1380   3.221   4.250   4.626 -0.2922 -0.4288 -0.9009
  122LEU     HA 1381   3.274   4.306   4.702  0.9223 -1.5943 -0.8553
  122LEU     CB 1382   3.080   4.286   4.609 -0.0560 -0.6817 -0.5443
  122LEU    HB1 1383   3.009   4.242   4.683  0.1429 -2.4761 -1.3666
  122LEU    HB2 1384   3.040   4.243   4.515  1.9677  0.5852 -2.0404
  122LEU     CG 1385   3.055   4.437   4.592  0.4235  0.1289  0.0366
  122LEU     HG 1386   3.138   4.484   4.535  2.8645 -2.1989  1.4066
  122LEU    CD1 1387   2.914   4.473   4.526 -0.8594  0.8873  1.0203
  122LEU   HD11 1388   2.842   4.405   4.576 -0.7572  0.0217  0.0361
  122LEU   HD12 1389   2.920   4.457   4.416 -2.7061  2.1703  0.6946
  122LEU   HD13 1390   2.890   4.580   4.536  0.6418  1.3912 -0.3169
  122LEU    CD2 1391   3.067   4.505   4.730  0.1736 -0.6293  0.2356
  122LEU   HD21 1392   3.011   4.456   4.812  0.3926  0.1772  0.8804
  122LEU   HD22 1393   3.033   4.611   4.719 -0.3491 -0.9744 -1.9065
  122LEU   HD23 1394   3.169   4.516   4.774 -0.0002 -2.5116  1.1919
  122LEU      C 1395   3.242   4.104   4.659  0.1883  0.0992 -0.0472
  122LEU      O 1396   3.260   4.079   4.777 -0.2468 -0.2478 -0.2379
  123GLY      N 1397   3.227   4.011   4.564  0.0767 -1.0445 -0.3986
  123GLY     HN 1398   3.217   4.035   4.468 -1.8110  0.2341  0.0437
  123GLY     CA 1399   3.229   3.871   4.595  0.5517 -0.6524 -0.3166
  123GLY    HA1 1400   3.210   3.824   4.500 -1.1690 -0.4757 -0.0872
  123GLY    HA2 1401   3.152   3.856   4.668  2.4493 -3.5591  1.2934
  123GLY      C 1402   3.363   3.825   4.642  0.7143 -0.2252  0.7689
  123GLY      O 1403   3.376   3.747   4.735 -0.3475 -0.8160  0.3937
  124LEU      N 1404   3.468   3.874   4.576  0.3295 -0.3512 -0.2584
  124LEU     HN 1405   3.452   3.932   4.497 -2.3422 -0.9229 -0.2482
  124LEU     CA 1406   3.603   3.851   4.617 -0.3063  0.1084 -0.5456
  124LEU     HA 1407   3.609   3.743   4.627 -2.2070  0.1353  1.9088
  124LEU     CB 1408   3.706   3.907   4.514  0.1335 -0.2772 -0.0396
  124LEU    HB1 1409   3.656   3.995   4.467 -1.9130 -2.0938 -1.4718
  124LEU    HB2 1410   3.722   3.842   4.425 -2.2004 -0.1335 -0.6378
  124LEU     CG 1411   3.845   3.949   4.560 -0.2243 -0.1313 -0.9194
  124LEU     HG 1412   3.827   4.021   4.643 -0.6201 -3.3881  2.0561
  124LEU    CD1 1413   3.931   3.832   4.622  0.7947 -0.2102 -0.7343
  124LEU   HD11 1414   3.877   3.781   4.705 -0.7897 -0.1339 -1.6745
  124LEU   HD12 1415   4.025   3.871   4.666 -0.0577 -0.3851  1.3467
  124LEU   HD13 1416   3.971   3.755   4.553  0.7621  0.0467 -1.0390
  124LEU    CD2 1417   3.927   4.027   4.459 -0.3776 -1.0541  0.5109
  124LEU   HD21 1418   3.943   3.976   4.362 -3.8258 -1.5081  0.0444
  124LEU   HD22 1419   4.022   4.066   4.501 -1.1045  1.6902 -0.1910
  124LEU   HD23 1420   3.869   4.120   4.437 -0.7082 -0.9738  1.6631
  124LEU      C 1421   3.631   3.905   4.760 -0.2110  0.2046 -0.4928
  124LEU      O 1422   3.667   3.833   4.852 -0.3374  0.3128  0.0386
  125ALA      N 1423   3.595   4.030   4.781 -0.1477  0.4149 -0.5873
  125ALA     HN 1424   3.562   4.081   4.702 -0.0417 -1.8247 -2.1604
  125ALA     CA 1425   3.597   4.100   4.908 -0.4091  0.6626  0.1805
  125ALA     HA 1426   3.698   4.098   4.946 -0.9914 -0.1282  1.7739
  125ALA     CB 1427   3.569   4.252   4.885 -0.2644  0.4483 -0.2212
  125ALA    HB1 1428   3.584   4.315   4.975  1.2687  0.0449 -0.1775
  125ALA    HB2 1429   3.466   4.270   4.845 -1.1681 -0.6481  1.4854
  125ALA    HB3 1430   3.633   4.290   4.803 -0.3520  0.6805 -0.1825
  125ALA      C 1431   3.517   4.037   5.022 -0.3800 -0.4586  0.1885
  125ALA      O 1432   3.554   4.033   5.138 -0.1403  0.1233 -0.4095
  126VAL      N 1433   3.398   3.985   5.002  0.0143  0.2131  0.2175
  126VAL     HN 1434   3.363   3.984   4.909  2.0748  1.2686 -0.6317
  126VAL     CA 1435   3.329   3.913   5.107 -1.3207 -0.6987 -0.5267
  126VAL     HA 1436   3.338   3.971   5.197  0.1497 -0.9619 -0.4795
  126VAL     CB 1437   3.181   3.913   5.074  0.3521  0.0984 -0.0999
  126VAL     HB 1438   3.161   3.885   4.968  0.1581  2.6644 -0.8109
  126VAL    CG1 1439   3.098   3.826   5.176  0.3315 -0.1616  0.4265
  126VAL   HG11 1440   2.996   3.821   5.133  0.3386 -1.5366  0.5248
  126VAL   HG12 1441   3.083   3.878   5.273 -0.9525 -0.0880  0.2047
  126VAL   HG13 1442   3.144   3.726   5.191 -1.5385 -0.9421  1.2513
  126VAL    CG2 1443   3.132   4.058   5.080  0.7450 -0.7374 -0.1151
  126VAL   HG21 1444   3.192   4.132   5.022 -0.6615  1.5545  1.1900
  126VAL   HG22 1445   3.125   4.096   5.184 -2.1240  1.2344 -0.8858
  126VAL   HG23 1446   3.028   4.067   5.040  1.1059  0.9439 -0.7794
  126VAL      C 1447   3.394   3.777   5.140 -1.0554  0.8580  0.1688
  126VAL      O 1448   3.420   3.734   5.253  0.2980  0.3828 -0.1887
  127ALA      N 1449   3.429   3.703   5.030  0.1351  0.0592 -0.0481
  127ALA     HN 1450   3.412   3.743   4.941 -3.1907  1.1705  0.9410
  127ALA     CA 1451   3.490   3.574   5.032  0.5417  0.1526 -0.3935
  127ALA     HA 1452   3.417   3.504   5.072 -0.0097  0.4387 -0.8891
  127ALA     CB 1453   3.511   3.527   4.885 -0.3683  0.0355 -0.0182
  127ALA    HB1 1454   3.416   3.508   4.830  0.4190 -0.1914 -1.3241
  127ALA    HB2 1455   3.572   3.434   4.883  2.6065  1.8520 -0.1875
  127ALA    HB3 1456   3.570   3.597   4.821  0.0849 -0.3720 -0.0446
  127ALA      C 1457   3.620   3.567   5.115 -0.0542 -0.2752  0.0824
  127ALA      O 1458   3.645   3.491   5.206  0.2469  0.4088  0.0277
  128ALA      N 1459   3.711   3.664   5.087 -0.0925  0.2631 -0.3319
  128ALA     HN 1460   3.694   3.729   5.014 -2.9362  0.6083  0.5247
  128ALA     CA 1461   3.836   3.690   5.168  0.5436  0.1072 -0.1142
  128ALA     HA 1462   3.905   3.607   5.155  1.7910  1.0572  0.2709
  128ALA     CB 1463   3.891   3.819   5.105 -0.1273  0.2054  0.0840
  128ALA    HB1 1464   3.810   3.893   5.089 -1.9205 -1.2974  1.6123
  128ALA    HB2 1465   3.917   3.811   4.997 -0.0698  0.3847  0.0835
  128ALA    HB3 1466   3.979   3.861   5.158  1.7488 -2.2871 -0.8123
  128ALA      C 1467   3.811   3.717   5.318  0.3584  0.3751 -0.2750
  128ALA      O 1468   3.889   3.687   5.405 -0.1218  0.0458  0.6004
  129SER      N 1469   3.707   3.791   5.343  1.0675 -0.5807 -0.4539
  129SER     HN 1470   3.658   3.830   5.266 -0.1207 -2.1096 -0.5236
  129SER     CA 1471   3.661   3.828   5.477 -0.1358  0.8486  0.4882
  129SER     HA 1472   3.744   3.862   5.537  0.0286 -0.4387  1.0061
  129SER     CB 1473   3.556   3.944   5.483 -0.7165 -0.1335 -0.1550
  129SER    HB1 1474   3.545   3.990   5.583  2.8299  0.9467 -0.1099
  129SER    HB2 1475   3.454   3.908   5.457 -0.3994 -0.0339 -1.6719
  129SER     OG 1476   3.602   4.054   5.404 -0.0305 -0.1306 -0.3943
  129SER    HG1 1477   3.580   4.036   5.312  1.8724 -0.2750 -0.8667
  129SER      C 1478   3.608   3.711   5.555  1.0089 -0.0892  0.6823
  129SER      O 1479   3.647   3.699   5.671  0.4784  0.2673  0.3876
  130LEU      N 1480   3.513   3.634   5.495 -0.2842  0.3032  0.1801
  130LEU     HN 1481   3.488   3.647   5.399 -0.9663  2.5294  0.5980
  130LEU     CA 1482   3.462   3.510   5.549 -0.4030 -0.5024 -0.2196
  130LEU     HA 1483   3.419   3.537   5.644 -0.7214 -0.1790 -0.4541
  130LEU     CB 1484   3.359   3.441   5.452 -0.4139 -0.5766 -0.5121
  130LEU    HB1 1485   3.352   3.338   5.493 -2.1408  0.2752  1.5666
  130LEU    HB2 1486   3.404   3.437   5.351  0.0738  2.3719 -0.4940
  130LEU     CG 1487   3.217   3.499   5.445 -0.1850 -0.0173 -0.8344
  130LEU     HG 1488   3.219   3.609   5.430  1.3783  0.0905 -0.0530
  130LEU    CD1 1489   3.146   3.445   5.322  0.1990  0.2452  0.6293
  130LEU   HD11 1490   3.133   3.334   5.319  0.7851  0.1850 -0.2533
  130LEU   HD12 1491   3.187   3.495   5.231 -1.2712 -0.1863 -0.3052
  130LEU   HD13 1492   3.044   3.489   5.316  0.2866  0.3236 -3.9620
  130LEU    CD2 1493   3.133   3.464   5.580  0.4818  0.8386  0.0603
  130LEU   HD21 1494   3.038   3.520   5.571 -1.4037 -2.0834  0.3854
  130LEU   HD22 1495   3.193   3.502   5.666 -0.6677  3.0040 -0.0331
  130LEU   HD23 1496   3.094   3.361   5.594 -2.4607  1.8520 -0.0168
  130LEU      C 1497   3.588   3.416   5.575 -0.9084 -0.7607 -0.1449
  130LEU      O 1498   3.609   3.360   5.680 -0.2491 -0.3900 -0.1917
  131ILE      N 1499   3.680   3.400   5.480 -0.3416  0.2801  0.0114
  131ILE     HN 1500   3.667   3.439   5.389 -0.2794  0.7771  0.2109
  131ILE     CA 1501   3.803   3.320   5.496  0.0525  0.4758  0.1158
  131ILE     HA 1502   3.781   3.219   5.527  1.3842  0.1314 -0.0194
  131ILE     CB 1503   3.871   3.301   5.355 -0.2175 -0.7098 -0.1124
  131ILE     HB 1504   3.890   3.400   5.309 -1.6027 -0.6962 -0.6708
  131ILE    CG2 1505   4.011   3.238   5.374 -0.2344  0.2697 -0.0232
  131ILE   HG21 1506   3.992   3.141   5.423 -1.0359 -0.4962 -1.7569
  131ILE   HG22 1507   4.087   3.295   5.432 -0.4608  0.3755  0.1708
  131ILE   HG23 1508   4.051   3.200   5.277 -0.2024 -2.2344  0.9113
  131ILE    CG1 1509   3.779   3.219   5.256  0.6108 -0.2855  0.1765
  131ILE   HG11 1510   3.678   3.265   5.249  0.8836  0.1683 -1.0123
  131ILE   HG12 1511   3.775   3.122   5.311  1.2953  0.4538  1.6019
  131ILE     CD 1512   3.823   3.203   5.110 -0.1658  0.7157  0.2605
  131ILE    HD1 1513   3.921   3.152   5.115 -1.7269 -2.6976 -0.8911
  131ILE    HD2 1514   3.843   3.303   5.064  2.4586  0.1525  0.0245
  131ILE    HD3 1515   3.746   3.149   5.051 -0.2428  0.4205  0.6337
  131ILE      C 1516   3.892   3.365   5.613 -0.4539 -0.1700  0.4979
  131ILE      O 1517   3.919   3.281   5.697  0.0783 -0.1293  0.4044
  132TYR      N 1518   3.921   3.497   5.636 -0.4392  0.4653  0.6459
  132TYR     HN 1519   3.892   3.567   5.571 -2.7390 -0.1003  1.0000
  132TYR     CA 1520   3.999   3.535   5.752  0.1176  0.0800  0.0291
  132TYR     HA 1521   4.081   3.465   5.750  0.9630  1.0583 -0.3056
  132TYR     CB 1522   4.047   3.683   5.731  0.3795 -0.4392 -0.2665
  132TYR    HB1 1523   3.959   3.751   5.727  0.6728  0.1191  1.6764
  132TYR    HB2 1524   4.097   3.680   5.632  0.4254 -1.7945 -0.2144
  132TYR     CG 1525   4.133   3.724   5.845 -0.6814  0.6352 -0.5548
  132TYR    CD1 1526   4.266   3.670   5.868  0.4686 -0.1199 -0.1345
  132TYR    HD1 1527   4.301   3.589   5.806 -1.4182 -0.6717 -0.5477
  132TYR    CE1 1528   4.344   3.721   5.972 -0.3075 -0.0374  0.4363
  132TYR    HE1 1529   4.448   3.690   5.974  0.3668  1.9510 -0.7235
  132TYR     CZ 1530   4.299   3.815   6.058 -0.1073 -0.1786  0.0751
  132TYR     OH 1531   4.387   3.877   6.152  0.2283 -0.0751 -0.4160
  132TYR     HH 1532   4.343   3.948   6.198  1.5960 -0.0478  0.9360
  132TYR    CD2 1533   4.094   3.830   5.932 -0.2024 -0.2696  0.5453
  132TYR    HD2 1534   4.006   3.885   5.904 -0.0991 -0.2832  0.1911
  132TYR    CE2 1535   4.176   3.876   6.038 -0.0947  0.5394 -0.2896
  132TYR    HE2 1536   4.152   3.961   6.099 -0.2811  0.3704 -0.1218
  132TYR      C 1537   3.922   3.516   5.884  0.3423 -0.4627 -0.1697
  132TYR      O 1538   3.980   3.480   5.985 -0.5979  0.1515  0.3204
  133ALA      N 1539   3.792   3.547   5.888 -0.2328 -0.1248  0.2907
  133ALA     HN 1540   3.745   3.589   5.811 -1.3978 -1.4325  0.2553
  133ALA     CA 1541   3.709   3.524   6.007 -0.4130  0.4115  0.0793
  133ALA     HA 1542   3.744   3.585   6.090  0.5575  1.9390 -1.3807
  133ALA     CB 1543   3.565   3.558   5.976  0.0202 -0.1789 -0.8959
  133ALA    HB1 1544   3.568   3.661   5.934 -0.4304 -0.0470 -0.6095
  133ALA    HB2 1545   3.502   3.556   6.068 -0.4738  1.0699 -1.1760
  133ALA    HB3 1546   3.525   3.486   5.901  1.3359 -0.4729 -1.3432
  133ALA      C 1547   3.719   3.373   6.049  0.3387  0.2860 -0.0886
  133ALA      O 1548   3.741   3.351   6.167  0.3745  0.4685 -0.1615
  134ARG      N 1549   3.720   3.272   5.961 -0.0804  0.4151 -0.1097
  134ARG     HN 1550   3.705   3.290   5.864  1.1960 -1.5418 -0.7378
  134ARG     CA 1551   3.743   3.137   5.991  0.1480  0.8059 -0.0296
  134ARG     HA 1552   3.684   3.116   6.078 -1.4245 -0.0999 -1.2748
  134ARG     CB 1553   3.690   3.046   5.871 -0.2633 -0.2189 -0.0164
  134ARG    HB1 1554   3.717   2.939   5.885  1.2952  0.0796 -0.5744
  134ARG    HB2 1555   3.749   3.080   5.783  0.5176  0.8670  0.8981
  134ARG     CG 1556   3.538   3.060   5.837 -0.2022 -0.1392 -0.2651
  134ARG    HG1 1557   3.518   3.166   5.809  2.3178  0.0483 -1.6951
  134ARG    HG2 1558   3.481   3.034   5.929 -1.4986 -2.0016 -1.5495
  134ARG     CD 1559   3.504   2.980   5.712 -0.2636 -0.0796 -0.7579
  134ARG    HD1 1560   3.568   3.020   5.630  2.8571 -0.9730  1.0494
  134ARG    HD2 1561   3.396   2.991   5.689 -0.3372 -0.5511 -0.6478
  134ARG     NE 1562   3.546   2.833   5.732 -0.2836 -0.3842  0.1154
  134ARG     HE 1563   3.644   2.815   5.725 -0.3792 -1.6136  1.6408
  134ARG     CZ 1564   3.472   2.727   5.749 -0.0599  0.1280 -0.4104
  134ARG    NH1 1565   3.341   2.716   5.741 -0.0365  0.3543 -0.4397
  134ARG   HH11 1566   3.300   2.798   5.701  0.4527  1.6442  1.5807
  134ARG   HH12 1567   3.296   2.628   5.752  2.4671 -1.1761 -1.4931
  134ARG    NH2 1568   3.534   2.613   5.784 -0.5171  0.2959 -0.1053
  134ARG   HH21 1569   3.612   2.622   5.846  1.0646 -1.5718 -1.6782
  134ARG   HH22 1570   3.467   2.542   5.808 -1.2100  1.8248  3.0909
  134ARG      C 1571   3.888   3.107   6.029  0.4367  0.4128  0.4473
  134ARG      O 1572   3.919   3.024   6.112  0.0207  0.4589  0.0809
  135PHE      N 1573   3.987   3.185   5.977 -0.1180 -0.1828  0.4260
  135PHE     HN 1574   3.972   3.259   5.913  1.6136 -0.4065 -0.2852
  135PHE     CA 1575   4.121   3.164   6.014 -0.7694 -0.2101  0.0533
  135PHE     HA 1576   4.139   3.057   6.011 -0.0185 -0.1237  0.9144
  135PHE     CB 1577   4.209   3.237   5.902 -0.1462  0.3305 -0.0301
  135PHE    HB1 1578   4.312   3.255   5.941  0.0039 -2.2463  0.9776
  135PHE    HB2 1579   4.165   3.337   5.882 -0.8452  0.0603  0.1493
  135PHE     CG 1580   4.241   3.161   5.770 -0.5244 -0.0475  0.0462
  135PHE    CD1 1581   4.167   3.045   5.742  0.9767 -0.2643 -0.0553
  135PHE    HD1 1582   4.080   3.009   5.796 -0.6712  1.0748 -1.6767
  135PHE    CE1 1583   4.193   2.966   5.629  0.4709 -0.6709  0.3766
  135PHE    HE1 1584   4.143   2.872   5.610  0.0046 -0.5433  0.9615
  135PHE     CZ 1585   4.307   2.996   5.545 -0.5272  0.0885  0.0441
  135PHE     HZ 1586   4.315   2.933   5.458 -4.3733  0.8356 -1.0648
  135PHE    CD2 1587   4.343   3.198   5.678  0.3104 -0.1034  0.9067
  135PHE    HD2 1588   4.400   3.285   5.705  0.2288 -0.8601  3.8182
  135PHE    CE2 1589   4.382   3.111   5.574 -0.9458  0.1681 -0.4408
  135PHE    HE2 1590   4.458   3.134   5.501 -0.0260 -0.8623  0.1554
  135PHE      C 1591   4.153   3.212   6.151  0.3615  1.0034 -0.4334
  135PHE      O 1592   4.235   3.163   6.227  0.1973  0.4150 -0.1155
  136THR      N 1593   4.080   3.310   6.207 -0.2873  0.0804  0.2271
  136THR     HN 1594   4.017   3.344   6.137  1.9012  0.7130 -1.5442
  136THR     CA 1595   4.096   3.357   6.342 -0.3976 -0.4153  0.1173
  136THR     HA 1596   4.197   3.345   6.378 -0.4054 -1.1423 -0.0955
  136THR     CB 1597   4.065   3.501   6.374 -0.4235 -0.4320 -0.2337
  136THR     HB 1598   4.075   3.535   6.479 -3.7396 -1.4684  0.5352
  136THR    OG1 1599   3.938   3.546   6.333  1.0532 -0.2739  0.7878
  136THR    HG1 1600   3.932   3.519   6.241 -1.9927 -0.9779  1.0889
  136THR    CG2 1601   4.168   3.588   6.284  0.0628  0.0485 -0.2570
  136THR   HG21 1602   4.157   3.560   6.178  0.9261 -3.0239  0.3701
  136THR   HG22 1603   4.274   3.563   6.309  0.0632 -0.8178 -1.0846
  136THR   HG23 1604   4.160   3.698   6.302  2.0786  0.0197  1.2691
  136THR      C 1605   4.025   3.275   6.448 -0.4022  0.6797  0.0780
  136THR      O 1606   4.029   3.298   6.570 -0.4964 -0.5159 -0.3089
  137ARG      N 1607   3.944   3.178   6.406 -0.1558 -1.1243  0.1318
  137ARG     HN 1608   3.919   3.168   6.310 -0.7225  0.5479  0.0743
  137ARG     CA 1609   3.881   3.087   6.493 -0.3236  0.5196  0.4172
  137ARG     HA 1610   3.856   3.131   6.589  0.5984 -1.0091  1.4151
  137ARG     CB 1611   3.741   3.046   6.438  0.2631  0.4118  0.1542
  137ARG    HB1 1612   3.702   2.952   6.482  0.7747  0.1378  0.0272
  137ARG    HB2 1613   3.760   3.024   6.331  2.1921  0.4074  0.4591
  137ARG     CG 1614   3.630   3.154   6.460  0.6058  0.0392  0.5659
  137ARG    HG1 1615   3.664   3.250   6.414  0.2108 -0.2659 -0.3936
  137ARG    HG2 1616   3.636   3.173   6.569  1.8759 -0.7544  0.6547
  137ARG     CD 1617   3.501   3.108   6.394  0.3046  0.8121 -0.1761
  137ARG    HD1 1618   3.486   2.998   6.394 -2.3502  1.0917 -1.9721
  137ARG    HD2 1619   3.496   3.137   6.287 -2.9496 -0.8313 -0.5920
  137ARG     NE 1620   3.395   3.178   6.470 -0.9062 -0.1283 -0.3118
  137ARG     HE 1621   3.413   3.270   6.503 -0.9619  0.0314 -0.7127
  137ARG     CZ 1622   3.271   3.140   6.490  1.1044  0.0101 -0.2278
  137ARG    NH1 1623   3.223   3.017   6.475  0.3283  0.3309  0.2740
  137ARG   HH11 1624   3.291   2.944   6.466  0.0198 -0.0712  1.1908
  137ARG   HH12 1625   3.147   2.987   6.533  0.6724 -2.1526 -0.4397
  137ARG    NH2 1626   3.200   3.236   6.546 -0.2782  0.0181  0.0724
  137ARG   HH21 1627   3.228   3.329   6.523  1.0800  0.0962  1.8712
  137ARG   HH22 1628   3.102   3.223   6.564 -1.0571  0.5931 -3.1487
  137ARG      C 1629   3.968   2.966   6.512 -0.5079  0.8129  0.3983
  137ARG      O 1630   4.062   2.950   6.433  0.3854  0.1900  0.1119
  138PRO      N 1631   3.952   2.872   6.604  0.2707 -0.2685  0.9816
  138PRO     CD 1632   3.881   2.900   6.726 -0.4625  0.5059  0.3510
  138PRO    HD1 1633   3.774   2.875   6.709  0.1820 -0.4681 -2.9654
  138PRO    HD2 1634   3.900   3.002   6.765  1.3879  0.2371  0.2655
  138PRO     CA 1635   4.057   2.768   6.613 -0.1511  0.0249  1.2900
  138PRO     HA 1636   4.152   2.799   6.571 -1.1526  1.7907  0.1759
  138PRO     CB 1637   4.074   2.751   6.754 -0.0272  0.3085 -0.3180
  138PRO    HB1 1638   4.164   2.809   6.783  2.2316 -3.3439  0.4913
  138PRO    HB2 1639   4.096   2.647   6.786  0.3514  0.1939 -0.9300
  138PRO     CG 1640   3.942   2.803   6.826 -0.2423 -0.2339  0.2133
  138PRO    HG1 1641   3.882   2.714   6.856  1.6929 -0.3514  4.4104
  138PRO    HG2 1642   3.962   2.850   6.924  0.2825  0.2876 -0.1415
  138PRO      C 1643   4.011   2.644   6.538 -0.0669  0.2900 -0.0067
  138PRO    OT1 1644   4.095   2.550   6.533 -0.4568 -0.4260 -0.2401
  138PRO    OT2 1645   3.909   2.637   6.467  0.1847  0.0761  0.1009
   32GLY      N 1646   3.796   6.458   6.391  0.3481 -0.2240 -0.4149
   32GLY    HT1 1647   3.805   6.362   6.429  1.0935 -0.6889 -1.6804
   32GLY    HT2 1648   3.713   6.471   6.330  0.3195 -1.1295 -0.5831
   32GLY    HT3 1649   3.795   6.539   6.457  0.7430  1.7775 -2.7136
   32GLY     CA 1650   3.919   6.491   6.313  0.0733 -0.3490 -0.6267
   32GLY    HA1 1651   3.996   6.474   6.387  1.1877 -1.2499 -1.9456
   32GLY    HA2 1652   3.908   6.596   6.290  0.0900  0.2308  1.7411
   32GLY      C 1653   3.942   6.410   6.186  0.4553  0.2636  0.2386
   32GLY      O 1654   3.849   6.391   6.109 -0.1333  0.2695 -0.1785
   33TRP      N 1655   4.069   6.374   6.155 -0.3356  0.0361 -0.2035
   33TRP     HN 1656   4.149   6.398   6.210  0.8065 -1.9284 -0.8790
   33TRP     CA 1657   4.106   6.296   6.034  0.2876 -0.2138  0.6993
   33TRP     HA 1658   4.047   6.341   5.956  1.1741 -2.0348 -1.0902
   33TRP     CB 1659   4.253   6.311   5.995 -0.2635  0.4363  0.1863
   33TRP    HB1 1660   4.279   6.233   5.920  0.6134 -0.4616  1.3845
   33TRP    HB2 1661   4.309   6.278   6.086 -0.3054  0.0132  0.0625
   33TRP     CG 1662   4.303   6.454   5.948  0.3574 -0.7245  0.1149
   33TRP    CD1 1663   4.230   6.569   5.926 -0.3765 -0.2651 -0.5464
   33TRP    HD1 1664   4.126   6.581   5.950 -0.8505  0.5459 -2.7682
   33TRP    NE1 1665   4.318   6.668   5.893  0.1096  0.0894  0.5841
   33TRP    HE1 1666   4.305   6.764   5.880 -2.9924 -0.1636  1.0243
   33TRP    CE2 1667   4.442   6.618   5.880  0.4657 -0.9758  0.3290
   33TRP    CD2 1668   4.443   6.491   5.923 -0.5352 -0.3134 -0.2491
   33TRP    CE3 1669   4.569   6.425   5.949  0.2697 -0.6296  0.5559
   33TRP    HE3 1670   4.569   6.322   5.980 -4.2294 -2.2269 -3.5185
   33TRP    CZ3 1671   4.687   6.496   5.924  0.3335 -0.0967 -0.3482
   33TRP    HZ3 1672   4.782   6.445   5.937 -0.3543 -1.4960 -0.6562
   33TRP    CZ2 1673   4.560   6.693   5.855  0.3850 -0.0589  0.1877
   33TRP    HZ2 1674   4.559   6.789   5.806 -0.4914  0.0475  0.3871
   33TRP    CH2 1675   4.683   6.626   5.879 -0.1393  0.3816 -0.7737
   33TRP    HH2 1676   4.774   6.675   5.849 -0.8879  1.8469 -0.7823
   33TRP      C 1677   4.051   6.152   6.025  0.3358  0.2077 -0.8657
   33TRP      O 1678   4.059   6.078   6.128  0.6236 -0.6791  0.5299
   34LEU      N 1679   3.998   6.115   5.912  1.0466 -0.2062 -0.2916
   34LEU     HN 1680   4.011   6.184   5.841 -0.7340  0.3041 -0.1677
   34LEU     CA 1681   3.921   5.992   5.885  0.0644  0.1722 -0.0396
   34LEU     HA 1682   3.920   6.008   5.778  1.7451 -1.4570 -0.3513
   34LEU     CB 1683   3.992   5.861   5.917  0.6390 -0.7778 -0.6206
   34LEU    HB1 1684   3.992   5.846   6.027 -0.5129  3.7857  0.2011
   34LEU    HB2 1685   4.099   5.873   5.891  1.0985 -1.5513  0.8159
   34LEU     CG 1686   3.941   5.744   5.841  0.1127 -0.0044  0.1650
   34LEU     HG 1687   3.832   5.734   5.859  0.0105  0.0412 -0.4130
   34LEU    CD1 1688   3.958   5.757   5.690 -0.2347 -0.5998  0.3671
   34LEU   HD11 1689   3.927   5.658   5.651  0.4220 -1.5452  2.1469
   34LEU   HD12 1690   4.064   5.769   5.658 -0.7543 -0.3525 -1.3633
   34LEU   HD13 1691   3.898   5.839   5.646 -1.7701 -1.5532  0.6228
   34LEU    CD2 1692   4.017   5.630   5.901  0.2589  0.2265  0.2696
   34LEU   HD21 1693   3.984   5.535   5.854  0.6099 -0.1556  0.7836
   34LEU   HD22 1694   3.993   5.617   6.008  2.2857  0.8775  0.8445
   34LEU   HD23 1695   4.127   5.645   5.892  0.4159 -0.3188  1.1730
   34LEU      C 1696   3.774   6.004   5.923  0.5926 -0.0470 -0.8153
   34LEU      O 1697   3.695   5.928   5.871 -0.0591 -0.1730  0.1313
   35ASP      N 1698   3.739   6.080   6.028  0.5353  0.5253  0.4308
   35ASP     HN 1699   3.801   6.151   6.062  1.4833  0.9494 -2.0219
   35ASP     CA 1700   3.611   6.066   6.097 -0.2652  0.0066  0.2024
   35ASP     HA 1701   3.596   5.963   6.126 -1.8600 -0.7763 -2.9106
   35ASP     CB 1702   3.609   6.160   6.221 -0.2852  0.2794 -0.9701
   35ASP    HB1 1703   3.507   6.158   6.266 -0.4803 -1.8729 -1.3944
   35ASP    HB2 1704   3.628   6.265   6.190 -1.5003  1.0068  0.6182
   35ASP     CG 1705   3.709   6.113   6.331  0.2496 -0.0747  0.2187
   35ASP    OD1 1706   3.707   5.989   6.369 -0.1780 -0.0969  0.5455
   35ASP    OD2 1707   3.782   6.199   6.384  0.1493  0.0553  0.1698
   35ASP      C 1708   3.492   6.086   6.012 -0.1834 -0.5000 -0.3156
   35ASP      O 1709   3.398   6.008   6.015 -0.0164  0.1357 -0.2117
   36ASP      N 1710   3.490   6.191   5.928 -0.1107  0.5077  0.5404
   36ASP     HN 1711   3.564   6.258   5.933 -0.7588  1.2715  0.1606
   36ASP     CA 1712   3.394   6.238   5.835 -0.2553 -0.4819  0.3323
   36ASP     HA 1713   3.369   6.333   5.880  2.8263  1.2225 -1.2026
   36ASP     CB 1714   3.465   6.283   5.700  0.1755 -0.8882 -0.1746
   36ASP    HB1 1715   3.505   6.190   5.653 -1.2275 -0.9212 -1.3625
   36ASP    HB2 1716   3.547   6.353   5.728 -1.4219  0.0525  2.4457
   36ASP     CG 1717   3.376   6.358   5.601 -0.2537 -0.0185  0.3018
   36ASP    OD1 1718   3.432   6.397   5.492  0.5015  0.8662 -0.2287
   36ASP    OD2 1719   3.251   6.369   5.617 -0.7360  0.3864 -0.0900
   36ASP      C 1720   3.262   6.158   5.819  0.2812 -0.3740 -0.3748
   36ASP      O 1721   3.163   6.198   5.883  0.0441 -0.3944  0.2473
   37HSP      N 1722   3.261   6.050   5.741 -0.6521  0.5189  0.1786
   37HSP     HN 1723   3.348   6.019   5.704  0.8048  3.7540  0.5789
   37HSP     CA 1724   3.145   5.964   5.734  0.3526  0.4534  0.0716
   37HSP     HA 1725   3.082   5.984   5.819 -0.5938  1.4138 -0.8210
   37HSP     CB 1726   3.067   5.984   5.596  0.8170 -0.7629 -0.3032
   37HSP    HB1 1727   3.004   5.895   5.579 -0.0860 -0.2944  0.4846
   37HSP    HB2 1728   3.137   6.004   5.512 -0.7602  2.2919 -1.0472
   37HSP    CD2 1729   2.836   6.096   5.612 -0.1114 -0.0715  0.1523
   37HSP    HD2 1730   2.773   6.010   5.597 -0.5653 -0.0439  1.7335
   37HSP     CG 1731   2.972   6.102   5.602  0.3615  0.0699 -0.0364
   37HSP    NE2 1732   2.794   6.228   5.626 -0.7686  0.3582 -0.3578
   37HSP    HE2 1733   2.702   6.268   5.622 -0.8998 -0.0282 -1.4260
   37HSP    ND1 1734   3.006   6.232   5.608 -0.4722  0.9183 -0.3889
   37HSP    HD1 1735   3.099   6.266   5.599 -0.5251  0.6394 -2.4697
   37HSP    CE1 1736   2.902   6.303   5.634  0.5687 -0.3292  0.6799
   37HSP    HE1 1737   2.910   6.410   5.636  1.9279 -0.4010  0.0046
   37HSP      C 1738   3.182   5.823   5.747  0.4655  0.1418 -0.2268
   37HSP      O 1739   3.108   5.732   5.733  0.2682  0.3723  0.1726
   38TYR      N 1740   3.307   5.796   5.788 -0.3552  0.2314  0.3581
   38TYR     HN 1741   3.368   5.871   5.812 -1.0254  1.2488 -0.9808
   38TYR     CA 1742   3.366   5.663   5.804  0.3203 -0.5456 -0.4863
   38TYR     HA 1743   3.373   5.620   5.705  2.7137  0.0606 -0.6524
   38TYR     CB 1744   3.519   5.685   5.841  0.2008 -0.2198 -0.5890
   38TYR    HB1 1745   3.517   5.769   5.914  1.2775 -0.7512  0.0698
   38TYR    HB2 1746   3.582   5.713   5.755  2.4470  0.3927  1.1714
   38TYR     CG 1747   3.592   5.567   5.907  0.7005  0.0566  0.6689
   38TYR    CD1 1748   3.599   5.442   5.840 -0.4557  0.1580 -0.1536
   38TYR    HD1 1749   3.556   5.435   5.741  1.4784 -0.4940 -1.0029
   38TYR    CE1 1750   3.677   5.338   5.891  0.3110  0.2250 -0.2213
   38TYR    HE1 1751   3.689   5.243   5.840 -1.7869 -0.0403 -0.3073
   38TYR     CZ 1752   3.739   5.362   6.018 -0.2628  0.5066  0.3801
   38TYR     OH 1753   3.826   5.270   6.069  0.2766 -0.2115  0.2599
   38TYR     HH 1754   3.898   5.310   6.117  1.3552 -1.4784 -0.2573
   38TYR    CD2 1755   3.657   5.587   6.025  0.2287 -0.1098 -0.7898
   38TYR    HD2 1756   3.651   5.686   6.068 -4.6289  0.7689 -2.8309
   38TYR    CE2 1757   3.731   5.484   6.083  0.0998  0.0988  0.4752
   38TYR    HE2 1758   3.779   5.498   6.178  0.3363  0.9008  0.2515
   38TYR      C 1759   3.294   5.574   5.906 -0.0967 -0.1465  0.3278
   38TYR      O 1760   3.265   5.459   5.882 -0.0718  0.2414  0.1846
   39HSP      N 1761   3.254   5.630   6.021 -0.6133 -0.3617 -0.2228
   39HSP     HN 1762   3.257   5.729   6.034 -1.1440 -0.3747  0.0186
   39HSP     CA 1763   3.185   5.560   6.130 -0.3045 -0.0752 -0.1094
   39HSP     HA 1764   3.226   5.462   6.149 -0.1472 -0.0767 -0.4427
   39HSP     CB 1765   3.195   5.645   6.254 -0.0270 -0.2197 -0.8855
   39HSP    HB1 1766   3.160   5.589   6.344  1.4436 -0.6814 -0.5688
   39HSP    HB2 1767   3.126   5.732   6.250 -1.2690 -1.1623 -0.8035
   39HSP    CD2 1768   3.389   5.809   6.279  0.0388 -0.1989  0.2355
   39HSP    HD2 1769   3.344   5.901   6.242 -0.0114  0.2706  1.4174
   39HSP     CG 1770   3.334   5.685   6.299  0.5020 -0.3007  0.0794
   39HSP    NE2 1771   3.516   5.801   6.328  0.0024  0.0976  0.8526
   39HSP    HE2 1772   3.576   5.880   6.342  0.3390 -0.4594  2.9987
   39HSP    ND1 1773   3.436   5.596   6.340  0.2866 -0.0525 -0.4337
   39HSP    HD1 1774   3.427   5.510   6.389  0.8931  0.0077 -0.2004
   39HSP    CE1 1775   3.543   5.675   6.365 -0.0869  0.1257  0.1309
   39HSP    HE1 1776   3.638   5.642   6.402 -0.4381 -0.2453  0.7155
   39HSP      C 1777   3.040   5.543   6.093 -0.0738  0.6176  0.6299
   39HSP      O 1778   2.973   5.443   6.132  0.1179 -0.2915 -0.5230
   40ASP      N 1779   2.989   5.637   6.012  0.6338 -0.5347  1.0955
   40ASP     HN 1780   3.052   5.702   5.970 -0.9790 -0.2966 -1.1674
   40ASP     CA 1781   2.857   5.620   5.954  0.2997 -0.3972  0.6403
   40ASP     HA 1782   2.797   5.606   6.043  0.7859  2.3649  1.4943
   40ASP     CB 1783   2.800   5.745   5.880 -0.3729 -0.4185  0.4326
   40ASP    HB1 1784   2.694   5.729   5.850  0.0244 -1.3061 -0.5800
   40ASP    HB2 1785   2.847   5.761   5.781 -2.4590  0.9395 -0.4235
   40ASP     CG 1786   2.816   5.869   5.965  0.3283 -0.1990 -0.2975
   40ASP    OD1 1787   2.808   5.985   5.913 -0.5528 -0.4705 -0.0729
   40ASP    OD2 1788   2.815   5.857   6.087  0.6102 -0.0446  0.0867
   40ASP      C 1789   2.849   5.499   5.858 -0.1183 -0.0807 -0.6555
   40ASP      O 1790   2.756   5.416   5.865  0.0464 -0.1201 -0.1664
   41LEU      N 1791   2.957   5.480   5.771 -0.0714 -0.4112 -0.3178
   41LEU     HN 1792   3.027   5.551   5.763 -1.5842  1.2984  0.6742
   41LEU     CA 1793   2.970   5.364   5.679 -0.0776  0.3339  0.2790
   41LEU     HA 1794   2.880   5.368   5.619 -0.7074 -1.0359  1.0907
   41LEU     CB 1795   3.093   5.362   5.588 -0.4952  0.0004  0.3622
   41LEU    HB1 1796   3.107   5.274   5.522  1.2525 -0.1460  0.8744
   41LEU    HB2 1797   3.173   5.350   5.664 -0.7589 -2.9229  0.2785
   41LEU     CG 1798   3.119   5.484   5.498  0.0403 -0.2454 -0.0793
   41LEU     HG 1799   3.128   5.576   5.559  1.6547 -1.4054  1.5283
   41LEU    CD1 1800   3.252   5.472   5.424  0.1480  0.2849 -0.5098
   41LEU   HD11 1801   3.250   5.397   5.342 -1.9070  1.0215 -1.2183
   41LEU   HD12 1802   3.333   5.451   5.497  0.8973  2.5535 -0.5934
   41LEU   HD13 1803   3.289   5.567   5.380  2.1590 -0.2458 -0.0425
   41LEU    CD2 1804   3.003   5.508   5.403  0.3086  0.4999  0.0316
   41LEU   HD21 1805   3.003   5.411   5.350  2.1199  0.1350  0.6297
   41LEU   HD22 1806   3.022   5.595   5.338 -0.7156  0.6940 -0.0266
   41LEU   HD23 1807   2.910   5.532   5.458  1.2221  1.2395  1.3084
   41LEU      C 1808   2.965   5.233   5.762 -0.3828  0.1571 -0.4328
   41LEU      O 1809   2.912   5.132   5.719 -0.0748  0.3407 -0.3141
   42LEU      N 1810   3.029   5.234   5.882  0.1280 -0.0367  0.3384
   42LEU     HN 1811   3.075   5.320   5.901 -2.2206  1.4027 -0.0314
   42LEU     CA 1812   3.031   5.121   5.972  0.1080  0.5238  0.4652
   42LEU     HA 1813   3.076   5.035   5.924  1.0315  1.2366  0.0346
   42LEU     CB 1814   3.133   5.144   6.085  0.2001 -0.3997 -0.6845
   42LEU    HB1 1815   3.127   5.060   6.158  0.4480  0.6544  0.5794
   42LEU    HB2 1816   3.098   5.231   6.145  1.4882  0.6400 -1.4002
   42LEU     CG 1817   3.285   5.158   6.051 -0.1940  0.5514 -0.0839
   42LEU     HG 1818   3.303   5.259   6.009 -0.8329  0.2123 -1.2073
   42LEU    CD1 1819   3.372   5.127   6.181 -0.0262 -0.6787 -0.4569
   42LEU   HD11 1820   3.316   5.171   6.266 -2.4951 -1.1388 -1.7339
   42LEU   HD12 1821   3.477   5.163   6.173 -0.7062  1.2007 -1.8515
   42LEU   HD13 1822   3.381   5.019   6.205  0.6681 -0.2347  1.3986
   42LEU    CD2 1823   3.331   5.055   5.948  0.2270  0.0636 -0.4645
   42LEU   HD21 1824   3.286   5.083   5.851 -1.9767  1.1332  0.8025
   42LEU   HD22 1825   3.300   4.953   5.979  2.5825 -0.8859 -0.9656
   42LEU   HD23 1826   3.442   5.051   5.937  0.3156  1.3415 -0.0971
   42LEU      C 1827   2.896   5.086   6.032 -0.0282 -0.3608  0.2810
   42LEU      O 1828   2.865   4.968   6.052  0.6327 -0.3799  0.0894
   43THR      N 1829   2.814   5.187   6.044  0.2555 -0.6726 -0.2323
   43THR     HN 1830   2.837   5.278   6.009 -1.3461 -0.8459 -1.9239
   43THR     CA 1831   2.702   5.179   6.132 -0.2419  0.0715  0.1917
   43THR     HA 1832   2.714   5.090   6.192 -0.2092 -0.0327  0.0329
   43THR     CB 1833   2.690   5.307   6.219  0.3162 -0.4072  0.2518
   43THR     HB 1834   2.669   5.399   6.160 -2.1614 -0.8851  0.2804
   43THR    OG1 1835   2.810   5.330   6.290  0.4778 -0.5214 -0.4723
   43THR    HG1 1836   2.870   5.368   6.224 -0.6611 -0.8886 -1.7552
   43THR    CG2 1837   2.582   5.287   6.327 -0.2228  0.2133 -0.0456
   43THR   HG21 1838   2.602   5.207   6.401  0.9063 -0.6148 -1.1878
   43THR   HG22 1839   2.481   5.264   6.286  0.7846 -4.9851 -0.3407
   43THR   HG23 1840   2.564   5.378   6.388  1.4234 -0.0162  0.8348
   43THR      C 1841   2.567   5.162   6.054  0.0859 -0.4069 -0.0800
   43THR      O 1842   2.472   5.100   6.097 -0.6269 -0.0819 -0.0767
   44VAL      N 1843   2.557   5.222   5.932  0.1710  0.0120 -0.3834
   44VAL     HN 1844   2.623   5.282   5.885 -0.9382 -0.5085 -2.7615
   44VAL     CA 1845   2.441   5.218   5.841 -0.0223  0.3947 -0.5646
   44VAL     HA 1846   2.350   5.244   5.894 -0.1827 -0.4940 -0.3887
   44VAL     CB 1847   2.475   5.302   5.709 -0.1815  0.0789  0.1628
   44VAL     HB 1848   2.524   5.394   5.747  0.5303 -0.7105  1.2269
   44VAL    CG1 1849   2.563   5.230   5.599  0.0724 -0.7677 -0.3247
   44VAL   HG11 1850   2.655   5.179   5.636 -0.3362 -0.1728  1.5999
   44VAL   HG12 1851   2.575   5.307   5.520 -0.9607  0.7840  0.9672
   44VAL   HG13 1852   2.501   5.152   5.549 -0.0834 -1.3777  0.7866
   44VAL    CG2 1853   2.343   5.357   5.647 -0.0422 -0.4114 -0.3057
   44VAL   HG21 1854   2.271   5.391   5.725 -0.8131  1.1484 -1.6450
   44VAL   HG22 1855   2.282   5.286   5.586 -0.5435  1.2206 -1.7953
   44VAL   HG23 1856   2.375   5.439   5.580  1.6784 -2.0113 -1.5436
   44VAL      C 1857   2.409   5.076   5.792 -0.1523 -0.0696 -0.1332
   44VAL      O 1858   2.494   4.988   5.777 -0.3140  0.3073 -0.3465
   45SER      N 1859   2.279   5.045   5.758  0.0187  0.3886  0.3693
   45SER     HN 1860   2.211   5.111   5.787 -0.0020  1.5743 -2.1561
   45SER     CA 1861   2.219   4.925   5.696 -0.7967 -0.0501  0.4023
   45SER     HA 1862   2.235   4.850   5.772 -1.4413 -0.7358 -0.1225
   45SER     CB 1863   2.063   4.943   5.671  0.2414  0.2263  0.1154
   45SER    HB1 1864   2.020   4.845   5.638  0.6162 -0.5982  1.9069
   45SER    HB2 1865   2.043   5.028   5.603 -1.4323 -0.0383  0.2323
   45SER     OG 1866   1.996   4.976   5.793  0.2523  0.2071  0.2501
   45SER    HG1 1867   2.034   4.916   5.858  1.2235  1.4376  0.8377
   45SER      C 1868   2.303   4.861   5.581 -0.2930 -0.4807 -0.7334
   45SER      O 1869   2.355   4.926   5.496  0.2043  0.1035 -0.0323
   46TRP      N 1870   2.319   4.725   5.582  0.1683  0.0010 -0.5202
   46TRP     HN 1871   2.286   4.672   5.659 -0.7650  0.1509 -0.7999
   46TRP     CA 1872   2.405   4.662   5.480 -0.2472  0.1459 -0.2930
   46TRP     HA 1873   2.502   4.702   5.505 -0.4887  0.0985  0.7533
   46TRP     CB 1874   2.416   4.497   5.504 -0.4313 -0.3466  0.1438
   46TRP    HB1 1875   2.425   4.437   5.411 -3.0065 -0.9931  0.2391
   46TRP    HB2 1876   2.328   4.445   5.547  0.6112 -2.2733  0.0544
   46TRP     CG 1877   2.532   4.446   5.588  0.9016  0.3489 -0.3310
   46TRP    CD1 1878   2.517   4.415   5.724 -0.1931  0.3689  0.3369
   46TRP    HD1 1879   2.427   4.431   5.782 -0.1963 -0.0004  0.4392
   46TRP    NE1 1880   2.640   4.383   5.777 -0.9839  0.9923 -0.0964
   46TRP    HE1 1881   2.656   4.363   5.871 -3.3696 -4.9143 -0.4955
   46TRP    CE2 1882   2.737   4.385   5.677 -0.2477 -0.3115 -0.2514
   46TRP    CD2 1883   2.668   4.422   5.558  0.1695  0.4978 -0.2384
   46TRP    CE3 1884   2.740   4.434   5.441  0.3826 -0.0936 -0.5556
   46TRP    HE3 1885   2.695   4.459   5.346  2.8346  2.4446 -1.1710
   46TRP    CZ3 1886   2.879   4.402   5.448 -0.7407 -0.0539  0.1070
   46TRP    HZ3 1887   2.931   4.394   5.354  0.9103  1.0662  0.8903
   46TRP    CZ2 1888   2.872   4.358   5.682 -0.5964 -0.9735 -0.1571
   46TRP    HZ2 1889   2.921   4.314   5.768 -0.8321 -3.3805 -1.1586
   46TRP    CH2 1890   2.946   4.368   5.568  0.4501  0.1651  0.6320
   46TRP    HH2 1891   3.050   4.338   5.570  1.3480  2.9019 -0.1766
   46TRP      C 1892   2.374   4.690   5.336 -0.0025 -0.5216  0.4416
   46TRP      O 1893   2.469   4.716   5.261  0.4358 -0.1302  0.0608
   47PRO      N 1894   2.257   4.691   5.279 -0.2679 -0.5559 -1.1360
   47PRO     CD 1895   2.134   4.651   5.348  0.2326 -0.1743 -0.6417
   47PRO    HD1 1896   2.100   4.702   5.440  2.2348 -0.6351  0.3933
   47PRO    HD2 1897   2.136   4.544   5.379 -0.4383  0.3078  1.1636
   47PRO     CA 1898   2.235   4.735   5.141 -0.3830 -0.4890 -0.1937
   47PRO     HA 1899   2.297   4.691   5.064 -0.1864  2.4954 -1.9255
   47PRO     CB 1900   2.095   4.698   5.107  0.4618  0.2002  0.7151
   47PRO    HB1 1901   2.090   4.605   5.046 -1.2844  0.6313  0.1595
   47PRO    HB2 1902   2.043   4.781   5.055  0.4072  1.4542  2.6502
   47PRO     CG 1903   2.024   4.694   5.248 -0.2059 -0.1411 -0.3771
   47PRO    HG1 1904   1.974   4.789   5.276 -0.0657  0.6584 -2.6071
   47PRO    HG2 1905   1.948   4.615   5.267  2.4644 -3.0001 -0.6840
   47PRO      C 1906   2.260   4.888   5.128  0.4200  0.6184  0.1492
   47PRO      O 1907   2.282   4.930   5.014 -0.0514  0.0535 -0.2619
   48VAL      N 1908   2.244   4.966   5.231 -0.0702  0.2299 -0.0685
   48VAL     HN 1909   2.218   4.930   5.321 -3.4741 -0.5600 -1.2358
   48VAL     CA 1910   2.266   5.107   5.216 -0.2633 -0.0479  0.0464
   48VAL     HA 1911   2.227   5.130   5.118 -1.1628  1.8394  0.8021
   48VAL     CB 1912   2.198   5.185   5.324 -0.3549  0.1290 -0.1715
   48VAL     HB 1913   2.220   5.133   5.420  0.0044  1.4573  0.4752
   48VAL    CG1 1914   2.244   5.333   5.336  0.2123  0.3538  0.4153
   48VAL   HG11 1915   2.351   5.343   5.365  0.2150  0.3559  0.4048
   48VAL   HG12 1916   2.202   5.399   5.416 -1.3468  0.7319 -0.6578
   48VAL   HG13 1917   2.230   5.378   5.235  0.4067  0.2088  0.3240
   48VAL    CG2 1918   2.045   5.182   5.294  0.3059 -0.4822  0.2440
   48VAL   HG21 1919   1.994   5.084   5.292 -0.1808 -0.2367  0.5169
   48VAL   HG22 1920   2.026   5.224   5.193  0.9815  0.1919  0.3796
   48VAL   HG23 1921   1.998   5.263   5.355  0.3904  0.0141 -0.3390
   48VAL      C 1922   2.418   5.128   5.206  0.5151 -0.3178 -0.5700
   48VAL      O 1923   2.457   5.197   5.113  0.1033 -0.5417 -0.3872
   49PHE      N 1924   2.504   5.063   5.290  0.8378 -0.2038 -0.2342
   49PHE     HN 1925   2.464   5.009   5.363 -1.2241 -1.5033 -2.1920
   49PHE     CA 1926   2.648   5.052   5.258  0.0495  0.0978  0.5471
   49PHE     HA 1927   2.685   5.153   5.261 -0.3331  0.2309  1.0114
   49PHE     CB 1928   2.712   4.956   5.372  0.4481 -0.3137  0.2120
   49PHE    HB1 1929   2.635   4.878   5.391  0.2293 -0.1624 -0.0484
   49PHE    HB2 1930   2.702   5.018   5.464 -5.0064  1.5290 -1.2379
   49PHE     CG 1931   2.846   4.896   5.351 -0.5190  0.2750  0.0252
   49PHE    CD1 1932   2.962   4.977   5.360 -0.3903 -0.1064 -0.2659
   49PHE    HD1 1933   2.955   5.080   5.390  1.8498  0.0305 -0.0217
   49PHE    CE1 1934   3.088   4.922   5.339  0.0597  0.5616 -0.2230
   49PHE    HE1 1935   3.177   4.982   5.356 -0.2903  0.6532  1.4420
   49PHE     CZ 1936   3.100   4.786   5.313 -0.5306  0.4435  0.2362
   49PHE     HZ 1937   3.195   4.734   5.304  0.6680  2.0289  2.6799
   49PHE    CD2 1938   2.855   4.755   5.334 -0.5254 -1.3349  0.0342
   49PHE    HD2 1939   2.765   4.697   5.327 -0.1664 -1.9319  0.2770
   49PHE    CE2 1940   2.984   4.704   5.300  0.0435  0.0841 -0.3142
   49PHE    HE2 1941   2.997   4.599   5.281 -1.3990 -0.6269  2.2239
   49PHE      C 1942   2.687   5.009   5.126 -0.5419  1.3037  0.1514
   49PHE      O 1943   2.764   5.070   5.059  0.1609 -0.5308 -0.2655
   50ILE      N 1944   2.633   4.893   5.076  0.6290  0.3313 -0.0832
   50ILE     HN 1945   2.576   4.838   5.137  1.7902  0.4854  1.1936
   50ILE     CA 1946   2.650   4.851   4.936 -0.8954  0.1681 -0.2407
   50ILE     HA 1947   2.757   4.853   4.922 -0.7904  1.4753  0.5794
   50ILE     CB 1948   2.596   4.713   4.917  0.5145  0.3505 -0.0215
   50ILE     HB 1949   2.490   4.723   4.949  0.5046  0.7183 -0.1536
   50ILE    CG2 1950   2.600   4.690   4.763  0.4559 -0.1198 -0.1127
   50ILE   HG21 1951   2.583   4.583   4.741 -1.5924 -0.1362  1.2727
   50ILE   HG22 1952   2.699   4.707   4.715 -0.1592  1.3380 -0.9241
   50ILE   HG23 1953   2.522   4.752   4.714  0.7299 -1.7609 -2.7757
   50ILE    CG1 1954   2.670   4.606   4.996 -0.1923 -0.4679 -0.2199
   50ILE   HG11 1955   2.623   4.507   4.977 -2.2737  0.4876 -0.3182
   50ILE   HG12 1956   2.666   4.629   5.105 -0.2015 -0.4208 -0.2301
   50ILE     CD 1957   2.815   4.591   4.952 -0.5569  0.6813 -0.3504
   50ILE    HD1 1958   2.870   4.513   5.009 -2.1148 -0.1418  0.0805
   50ILE    HD2 1959   2.875   4.684   4.954  1.8266 -0.7701 -0.5351
   50ILE    HD3 1960   2.806   4.552   4.848 -2.9930 -0.6796  0.3040
   50ILE      C 1961   2.609   4.955   4.831  0.3080  0.5351  0.6351
   50ILE      O 1962   2.671   4.975   4.724 -0.3195 -0.3472 -0.7827
   51THR      N 1963   2.491   5.019   4.852 -0.1309  0.5820  0.2083
   51THR     HN 1964   2.428   4.985   4.922 -0.0557  0.1264  0.0568
   51THR     CA 1965   2.445   5.132   4.769  0.6726  0.3831  0.2342
   51THR     HA 1966   2.435   5.087   4.671 -1.0804  1.3525 -0.0722
   51THR     CB 1967   2.305   5.182   4.807 -0.1553  0.0437  0.0255
   51THR     HB 1968   2.300   5.212   4.914  0.5590  3.3114 -0.7361
   51THR    OG1 1969   2.212   5.082   4.792 -0.3718 -0.0479 -0.0618
   51THR    HG1 1970   2.206   5.030   4.872 -0.7522  1.1738  0.7215
   51THR    CG2 1971   2.262   5.304   4.727  0.1779 -0.9804 -0.2277
   51THR   HG21 1972   2.257   5.280   4.619  0.1142 -0.7148 -0.2853
   51THR   HG22 1973   2.340   5.382   4.735 -0.8232 -0.1244  3.5189
   51THR   HG23 1974   2.160   5.337   4.759  0.4813 -0.9763  0.7777
   51THR      C 1975   2.544   5.245   4.768 -0.0078 -0.2971 -0.0136
   51THR      O 1976   2.586   5.305   4.667 -0.2476 -0.2952  0.4242
   52LEU      N 1977   2.596   5.281   4.888 -0.8402 -0.5229  0.1300
   52LEU     HN 1978   2.565   5.235   4.971  0.1346  0.2501  0.9406
   52LEU     CA 1979   2.700   5.385   4.905 -0.7380 -0.7652  0.1236
   52LEU     HA 1980   2.669   5.479   4.862 -0.6321 -0.5449  0.5272
   52LEU     CB 1981   2.734   5.419   5.043  0.8079 -0.8450 -0.3944
   52LEU    HB1 1982   2.824   5.484   5.053  0.4237  0.2099 -3.0067
   52LEU    HB2 1983   2.755   5.330   5.105  1.1449 -0.6008 -0.1500
   52LEU     CG 1984   2.622   5.486   5.130  0.1060 -0.3370  0.2256
   52LEU     HG 1985   2.528   5.426   5.127  0.0166 -0.1953 -2.0256
   52LEU    CD1 1986   2.682   5.507   5.271 -0.6603  0.5425  0.3053
   52LEU   HD11 1987   2.715   5.411   5.317  1.9926  1.6872  0.9499
   52LEU   HD12 1988   2.600   5.550   5.331  0.0522  0.5037  1.3357
   52LEU   HD13 1989   2.770   5.575   5.265 -0.3369  0.0273 -1.6442
   52LEU    CD2 1990   2.578   5.620   5.077 -0.2104 -0.4552 -0.1326
   52LEU   HD21 1991   2.493   5.653   5.140 -1.5679 -0.8589 -1.6855
   52LEU   HD22 1992   2.543   5.632   4.972  2.3799  1.0983 -0.9096
   52LEU   HD23 1993   2.655   5.698   5.094  1.1457 -1.8193  0.1674
   52LEU      C 1994   2.830   5.352   4.831 -0.0569  0.2604  0.6284
   52LEU      O 1995   2.886   5.430   4.764  0.2704 -0.6858  0.8340
   53ILE      N 1996   2.880   5.226   4.842  0.2538  0.3495 -0.0855
   53ILE     HN 1997   2.838   5.162   4.906  0.3578 -0.5982 -0.9340
   53ILE     CA 1998   2.990   5.179   4.757 -0.0876 -0.7946 -0.3553
   53ILE     HA 1999   3.076   5.244   4.759  0.5674 -1.6306 -0.6066
   53ILE     CB 2000   3.034   5.040   4.810 -0.0297  0.4197  0.4237
   53ILE     HB 2001   2.945   4.979   4.837 -0.5345  0.6226 -0.7409
   53ILE    CG2 2002   3.114   4.953   4.703  0.4531 -1.1621  0.0404
   53ILE   HG21 2003   3.146   4.854   4.742 -0.7579 -1.4143  0.4222
   53ILE   HG22 2004   3.215   5.000   4.694  0.8055 -2.0763 -0.9570
   53ILE   HG23 2005   3.055   4.940   4.610  0.9985 -1.7574 -0.2241
   53ILE    CG1 2006   3.115   5.049   4.947  0.3043  0.0388  0.4179
   53ILE   HG11 2007   3.139   4.944   4.974 -1.3275 -0.0487  1.6971
   53ILE   HG12 2008   3.048   5.110   5.012  0.7729  0.4373  0.5381
   53ILE     CD 2009   3.247   5.128   4.935 -0.6364  0.1368  0.4341
   53ILE    HD1 2010   3.233   5.239   4.932  0.6087  0.3315  1.3114
   53ILE    HD2 2011   3.311   5.113   4.845  2.7086 -0.5423  2.7492
   53ILE    HD3 2012   3.317   5.106   5.018  3.1205 -0.6507 -2.6718
   53ILE      C 2013   2.960   5.179   4.607 -1.1671 -0.8299  0.3134
   53ILE      O 2014   3.041   5.214   4.522 -0.1176 -0.1468 -0.2816
   54THR      N 2015   2.833   5.145   4.568  0.6690 -0.0143 -0.1047
   54THR     HN 2016   2.769   5.090   4.622 -1.5148  0.9900 -1.5387
   54THR     CA 2017   2.785   5.147   4.432 -0.1489  0.1744 -0.0295
   54THR     HA 2018   2.844   5.079   4.373  0.1405  2.4862 -2.5670
   54THR     CB 2019   2.633   5.102   4.413  0.0061  0.5406 -0.6234
   54THR     HB 2020   2.573   5.171   4.476 -0.2248 -1.3179  1.2737
   54THR    OG1 2021   2.623   4.966   4.456 -0.0625  0.0605 -0.1031
   54THR    HG1 2022   2.651   4.970   4.548 -1.1044  3.0744  0.1743
   54THR    CG2 2023   2.585   5.102   4.272  0.2377 -0.5343  0.2119
   54THR   HG21 2024   2.648   5.052   4.195  1.5871 -1.8469  2.0846
   54THR   HG22 2025   2.565   5.206   4.240  3.5995  0.6473  1.5384
   54THR   HG23 2026   2.488   5.047   4.269  0.5700 -1.1196 -0.2838
   54THR      C 2027   2.789   5.282   4.363 -0.6925  0.1829 -0.3314
   54THR      O 2028   2.847   5.306   4.251 -0.2460  0.1822 -0.6528
   55GLY      N 2029   2.736   5.381   4.438 -0.3308 -0.2952  0.0791
   55GLY     HN 2030   2.704   5.371   4.531  0.1772 -0.8676  0.1971
   55GLY     CA 2031   2.728   5.523   4.395 -0.4576  0.3528  0.1588
   55GLY    HA1 2032   2.667   5.569   4.472 -0.8194  0.7249 -0.3434
   55GLY    HA2 2033   2.683   5.528   4.297 -0.1465  2.1002  0.0725
   55GLY      C 2034   2.864   5.587   4.389 -0.5454  0.3471 -0.3828
   55GLY      O 2035   2.903   5.657   4.297  0.3219  0.1204 -0.2036
   56LEU      N 2036   2.948   5.560   4.485 -0.2589  0.5981 -0.3474
   56LEU     HN 2037   2.923   5.499   4.560  1.5322 -0.2841 -0.4093
   56LEU     CA 2038   3.092   5.593   4.488 -0.3917  0.8268 -0.1234
   56LEU     HA 2039   3.101   5.700   4.481  2.8557  0.6087 -0.4974
   56LEU     CB 2040   3.154   5.549   4.630 -0.2894 -0.1420  0.0287
   56LEU    HB1 2041   3.165   5.440   4.651  2.1483 -0.2086 -1.1833
   56LEU    HB2 2042   3.105   5.595   4.718  1.2874  3.0584 -0.5971
   56LEU     CG 2043   3.303   5.600   4.648  0.0281  0.7578 -0.0255
   56LEU     HG 2044   3.375   5.571   4.569  1.4388  0.9969  1.1146
   56LEU    CD1 2045   3.322   5.753   4.649  0.0649  0.6212 -0.3787
   56LEU   HD11 2046   3.266   5.788   4.739 -0.6150  1.3404 -1.0701
   56LEU   HD12 2047   3.274   5.794   4.558 -2.4287  0.4043  0.7566
   56LEU   HD13 2048   3.429   5.783   4.658  0.6020 -1.2114 -0.1730
   56LEU    CD2 2049   3.357   5.549   4.783  0.8949  0.1502  0.0316
   56LEU   HD21 2050   3.462   5.582   4.798  1.0493 -1.6455  4.0392
   56LEU   HD22 2051   3.350   5.438   4.782 -0.0675  0.1719 -1.9318
   56LEU   HD23 2052   3.298   5.596   4.864 -0.9328  1.4250 -1.9191
   56LEU      C 2053   3.186   5.538   4.377 -0.1472  0.4188 -0.1432
   56LEU      O 2054   3.268   5.611   4.318 -0.2688 -0.0709 -0.9171
   57TYR      N 2055   3.164   5.410   4.337  0.4365 -0.0187 -0.1455
   57TYR     HN 2056   3.087   5.361   4.377 -0.7703  0.7966 -1.3685
   57TYR     CA 2057   3.226   5.336   4.225 -0.0854 -0.4841  0.1209
   57TYR     HA 2058   3.333   5.337   4.236 -0.0014 -0.6206 -0.6389
   57TYR     CB 2059   3.169   5.191   4.225  0.7157 -0.0483 -1.0873
   57TYR    HB1 2060   3.063   5.200   4.255  0.8933  0.2182 -0.5289
   57TYR    HB2 2061   3.212   5.138   4.313 -0.4415  2.2354  0.9681
   57TYR     CG 2062   3.178   5.110   4.101 -1.1233 -0.0236  0.7465
   57TYR    CD1 2063   3.300   5.081   4.039  1.1370  0.2130  0.7337
   57TYR    HD1 2064   3.393   5.116   4.081  2.9810 -2.4734 -0.7643
   57TYR    CE1 2065   3.303   4.997   3.925 -0.2550 -0.3917 -0.4551
   57TYR    HE1 2066   3.402   4.977   3.888  0.3256  0.1749  0.7736
   57TYR     CZ 2067   3.184   4.953   3.862 -0.4427  0.6371 -0.3165
   57TYR     OH 2068   3.191   4.872   3.750 -0.2271 -0.0256  0.2256
   57TYR     HH 2069   3.103   4.836   3.735 -0.6286  0.7666  0.6133
   57TYR    CD2 2070   3.058   5.073   4.043  0.2770 -0.4793  0.4333
   57TYR    HD2 2071   2.959   5.092   4.084 -0.9636 -4.0000 -0.5128
   57TYR    CE2 2072   3.059   4.996   3.923 -0.3231  0.3044  0.5024
   57TYR    HE2 2073   2.969   4.977   3.868  0.2451  0.3928 -0.4821
   57TYR      C 2074   3.190   5.414   4.096  0.7948 -0.8144 -0.3066
   57TYR      O 2075   3.277   5.466   4.028 -0.1096  0.0062  0.4537
   58LEU      N 2076   3.057   5.434   4.070 -0.2520 -0.1469 -0.2425
   58LEU     HN 2077   2.996   5.391   4.136  0.6514 -0.6008  0.3195
   58LEU     CA 2078   3.002   5.509   3.957  0.5985  0.0324 -0.6261
   58LEU     HA 2079   3.043   5.457   3.872 -0.2295  0.7578 -1.4885
   58LEU     CB 2080   2.849   5.507   3.955 -0.9709 -0.3562 -0.4860
   58LEU    HB1 2081   2.811   5.577   3.878 -0.4370 -0.2311 -0.6459
   58LEU    HB2 2082   2.820   5.554   4.052  2.8677 -1.1523  1.2501
   58LEU     CG 2083   2.779   5.374   3.940 -1.0489  0.1022 -0.2443
   58LEU     HG 2084   2.826   5.292   3.998  0.2231 -1.1082 -2.8081
   58LEU    CD1 2085   2.629   5.373   3.972  0.1302 -1.0785  0.4265
   58LEU   HD11 2086   2.578   5.438   3.898 -2.5989 -2.5110  0.9199
   58LEU   HD12 2087   2.621   5.415   4.075  0.4677 -2.5723  1.1002
   58LEU   HD13 2088   2.583   5.272   3.973 -1.9806 -0.2038 -1.4645
   58LEU    CD2 2089   2.793   5.321   3.794  0.6394  0.4634 -0.0734
   58LEU   HD21 2090   2.902   5.315   3.776  0.6248 -1.4135  0.3011
   58LEU   HD22 2091   2.749   5.398   3.728 -0.0526  0.6855  0.6307
   58LEU   HD23 2092   2.734   5.227   3.800 -2.0452  2.1111  1.2546
   58LEU      C 2093   3.048   5.660   3.949 -0.1510 -0.2636 -0.1558
   58LEU      O 2094   3.080   5.701   3.841  0.2711  0.0396  0.5918
   59VAL      N 2095   3.053   5.735   4.064  0.4344  0.0537  0.7274
   59VAL     HN 2096   3.013   5.707   4.150  0.3432  2.7748  1.6763
   59VAL     CA 2097   3.107   5.872   4.056 -0.0650 -0.3399 -0.2937
   59VAL     HA 2098   3.059   5.926   3.976  0.9536  0.3934 -0.4278
   59VAL     CB 2099   3.065   5.960   4.169 -0.8321  0.1238  0.0465
   59VAL     HB 2100   3.108   6.062   4.157  0.4667 -0.4949 -0.9682
   59VAL    CG1 2101   2.912   5.973   4.189  0.4723  0.1651 -0.3001
   59VAL   HG11 2102   2.862   6.039   4.115  1.4139 -0.1548 -1.2399
   59VAL   HG12 2103   2.897   6.022   4.288  1.3171  3.0482 -1.4909
   59VAL   HG13 2104   2.859   5.876   4.197  0.6630  0.0225 -0.7564
   59VAL    CG2 2105   3.137   5.916   4.300  0.4509  0.3351  0.7854
   59VAL   HG21 2106   3.106   5.978   4.387  0.9917  0.1445  1.1177
   59VAL   HG22 2107   3.247   5.929   4.291  0.3605 -0.0193 -1.0271
   59VAL   HG23 2108   3.115   5.810   4.326 -0.3353 -0.0144 -1.1582
   59VAL      C 2109   3.250   5.884   4.020  0.0560 -0.0545 -0.0693
   59VAL      O 2110   3.297   5.978   3.959 -0.3559  0.4902 -0.4255
   60THR      N 2111   3.325   5.784   4.066 -0.5813  0.2913 -0.5114
   60THR     HN 2112   3.282   5.710   4.118  0.6316 -1.6369 -2.0960
   60THR     CA 2113   3.464   5.768   4.038 -0.5911 -0.6250 -0.1546
   60THR     HA 2114   3.506   5.865   4.060 -1.6948 -0.1860  0.0640
   60THR     CB 2115   3.534   5.653   4.116  0.0075  0.6980  0.2560
   60THR     HB 2116   3.501   5.550   4.090  1.2278  0.1250  0.8880
   60THR    OG1 2117   3.527   5.671   4.256  0.1371  0.0114  0.0132
   60THR    HG1 2118   3.437   5.645   4.277  0.6941 -0.5557  1.8461
   60THR    CG2 2119   3.685   5.664   4.091 -0.2421  0.0605  0.3432
   60THR   HG21 2120   3.717   5.651   3.985 -0.1398  0.6763  0.2926
   60THR   HG22 2121   3.751   5.584   4.130  1.8834 -0.6507 -4.0523
   60THR   HG23 2122   3.725   5.765   4.116 -0.9089  0.2768  0.5434
   60THR      C 2123   3.485   5.745   3.891 -0.0703  0.8077  0.7116
   60THR      O 2124   3.565   5.805   3.823  0.1941 -0.8312  0.3125
   61ASN      N 2125   3.405   5.650   3.833 -0.6001  0.1472  0.8722
   61ASN     HN 2126   3.363   5.577   3.887 -2.3944  0.4022 -0.0999
   61ASN     CA 2127   3.409   5.626   3.684 -0.0989 -0.9064  0.7726
   61ASN     HA 2128   3.511   5.616   3.648 -0.7765 -0.1836 -1.5550
   61ASN     CB 2129   3.328   5.498   3.646  0.2919  0.0755  0.4151
   61ASN    HB1 2130   3.322   5.483   3.536  0.3261 -2.5582  0.7129
   61ASN    HB2 2131   3.224   5.515   3.681  1.3550  1.9266  2.9960
   61ASN     CG 2132   3.390   5.374   3.705  0.2086 -0.0172 -0.3221
   61ASN    OD1 2133   3.344   5.302   3.793  0.3344 -0.1330  0.6910
   61ASN    ND2 2134   3.508   5.339   3.647 -0.9661  0.3641 -0.3583
   61ASN   HD21 2135   3.572   5.286   3.702 -0.7836  0.1342 -0.7922
   61ASN   HD22 2136   3.542   5.395   3.572 -0.6641  1.9115  0.8789
   61ASN      C 2137   3.365   5.742   3.592  0.0869  0.2894 -1.0251
   61ASN      O 2138   3.422   5.772   3.489 -0.1287 -0.4100  0.3885
   62ALA      N 2139   3.259   5.815   3.636 -0.7980 -0.0681 -0.4866
   62ALA     HN 2140   3.204   5.783   3.712 -2.4074  2.4283 -0.4737
   62ALA     CA 2141   3.206   5.930   3.562  0.1144  0.1536  0.0090
   62ALA     HA 2142   3.201   5.909   3.456 -1.2556 -1.4407  0.3479
   62ALA     CB 2143   3.074   5.973   3.624 -0.5039 -0.4969  1.4842
   62ALA    HB1 2144   3.047   6.055   3.554  0.1545  0.1477  1.9627
   62ALA    HB2 2145   3.086   6.006   3.730  2.0252 -0.8744  1.3844
   62ALA    HB3 2146   3.002   5.889   3.620 -1.5505  0.3935  0.9677
   62ALA      C 2147   3.315   6.047   3.568  0.1704  0.6025  0.5358
   62ALA      O 2148   3.346   6.109   3.462  0.1068  0.1709 -0.1705
   63LEU      N 2149   3.379   6.079   3.677  0.1536 -0.1159 -0.7657
   63LEU     HN 2150   3.356   6.033   3.762  2.6615  1.8924  1.1972
   63LEU     CA 2151   3.492   6.173   3.679  0.2832  0.1974 -0.7166
   63LEU     HA 2152   3.458   6.272   3.652  0.2634  0.4443  0.1560
   63LEU     CB 2153   3.543   6.182   3.830 -0.6219 -0.2507  0.1583
   63LEU    HB1 2154   3.586   6.082   3.855  0.6892 -0.3097 -2.0696
   63LEU    HB2 2155   3.455   6.207   3.894 -0.5783 -1.7442  0.8566
   63LEU     CG 2156   3.670   6.266   3.849 -0.0865 -0.5672  0.5711
   63LEU     HG 2157   3.753   6.213   3.798 -0.3761  0.3982 -0.9836
   63LEU    CD1 2158   3.661   6.409   3.787  0.3138  0.3701 -0.5836
   63LEU   HD11 2159   3.572   6.469   3.817 -0.6545 -0.6732 -1.2971
   63LEU   HD12 2160   3.664   6.396   3.677  1.8478 -0.3904 -0.4714
   63LEU   HD13 2161   3.754   6.465   3.810 -0.0439  0.9289 -0.4583
   63LEU    CD2 2162   3.704   6.275   4.002  0.0851  0.0461  0.4572
   63LEU   HD21 2163   3.808   6.306   4.023  0.5154 -2.2048  1.9523
   63LEU   HD22 2164   3.686   6.180   4.057 -1.2881  1.4587  2.5982
   63LEU   HD23 2165   3.636   6.356   4.037 -0.3819  0.1008 -0.5423
   63LEU      C 2166   3.608   6.145   3.587  0.2413 -0.1760  0.6333
   63LEU      O 2167   3.663   6.234   3.524  0.5244 -0.0863 -0.0907
   64PHE      N 2168   3.656   6.022   3.580 -0.4709  0.2040 -0.3236
   64PHE     HN 2169   3.629   5.958   3.651  0.1995  0.2825  0.0032
   64PHE     CA 2170   3.744   5.976   3.473  0.3031  0.3899  0.3190
   64PHE     HA 2171   3.833   6.038   3.473 -0.2432  1.2509 -1.4283
   64PHE     CB 2172   3.788   5.828   3.498  0.4756  0.5188  0.5408
   64PHE    HB1 2173   3.830   5.779   3.407  1.0394 -1.0741  1.6044
   64PHE    HB2 2174   3.703   5.763   3.530  1.0984 -0.3792  0.4337
   64PHE     CG 2175   3.909   5.825   3.595 -0.5045 -0.7054 -0.1514
   64PHE    CD1 2176   4.037   5.833   3.542 -0.0377  0.8376 -0.1053
   64PHE    HD1 2177   4.055   5.830   3.435 -0.2859  2.6613 -0.2233
   64PHE    CE1 2178   4.151   5.839   3.629 -0.4414 -0.5100 -0.3510
   64PHE    HE1 2179   4.247   5.852   3.581 -0.7099  0.7156 -0.5746
   64PHE     CZ 2180   4.136   5.854   3.763 -0.2582  0.4854 -0.1534
   64PHE     HZ 2181   4.224   5.869   3.824  1.5237  1.3562 -2.7509
   64PHE    CD2 2182   3.898   5.833   3.735 -0.1390  1.0353  0.8037
   64PHE    HD2 2183   3.802   5.834   3.784  0.8889 -0.2449  3.0150
   64PHE    CE2 2184   4.010   5.849   3.815  0.1404 -0.5362 -0.0768
   64PHE    HE2 2185   3.988   5.851   3.921 -0.7740 -0.2599 -0.2561
   64PHE      C 2186   3.695   5.988   3.327  0.0027 -0.0094 -0.1795
   64PHE      O 2187   3.774   6.015   3.233  0.2318 -0.1135  0.1872
   65ALA      N 2188   3.566   5.964   3.291  0.2650 -0.8186 -0.4426
   65ALA     HN 2189   3.511   5.937   3.370  0.7843 -0.0453  0.2057
   65ALA     CA 2190   3.506   5.976   3.165 -0.6029  0.4320 -0.0279
   65ALA     HA 2191   3.579   5.926   3.103 -0.2460  0.2037  0.5674
   65ALA     CB 2192   3.367   5.916   3.152 -0.2368 -0.2973 -0.1950
   65ALA    HB1 2193   3.294   5.959   3.225 -1.0657 -0.3494 -0.9711
   65ALA    HB2 2194   3.363   5.808   3.175 -3.2515 -0.4589 -1.0590
   65ALA    HB3 2195   3.320   5.921   3.051 -1.0775 -0.6528  0.1639
   65ALA      C 2196   3.500   6.120   3.120  0.0830  0.3911  0.2703
   65ALA      O 2197   3.528   6.160   3.003  0.2643 -0.0651 -0.2944
   66LEU      N 2198   3.464   6.203   3.221 -0.6359 -0.4469  0.0112
   66LEU     HN 2199   3.431   6.170   3.309  0.7286  1.0398  1.1487
   66LEU     CA 2200   3.465   6.348   3.209 -0.1315  0.0273 -0.1753
   66LEU     HA 2201   3.411   6.375   3.119  0.2411  2.7549  0.3351
   66LEU     CB 2202   3.405   6.417   3.333 -0.5470  0.8919  0.0228
   66LEU    HB1 2203   3.466   6.498   3.378 -1.9971  0.9180  2.0479
   66LEU    HB2 2204   3.374   6.348   3.415 -0.1986  1.1001  0.3327
   66LEU     CG 2205   3.266   6.469   3.289 -0.3373 -0.1888  0.0900
   66LEU     HG 2206   3.285   6.539   3.204  1.7044 -2.1318 -1.1815
   66LEU    CD1 2207   3.169   6.364   3.238 -0.5926  0.1668  0.4218
   66LEU   HD11 2208   3.209   6.318   3.145 -0.8038 -1.9320  1.3159
   66LEU   HD12 2209   3.070   6.402   3.204 -0.3108  0.3280 -0.2331
   66LEU   HD13 2210   3.155   6.276   3.305 -2.8539 -0.6455 -0.9727
   66LEU    CD2 2211   3.209   6.553   3.397 -0.2844 -0.9597 -0.7572
   66LEU   HD21 2212   3.109   6.590   3.366  0.5276  0.9851 -1.1928
   66LEU   HD22 2213   3.272   6.643   3.413 -3.6489  1.2723  1.3854
   66LEU   HD23 2214   3.213   6.496   3.493  0.5708  0.6786  0.2316
   66LEU      C 2215   3.606   6.400   3.184 -0.0443 -0.4057 -0.5762
   66LEU      O 2216   3.627   6.494   3.107  0.0913  0.4005 -0.0486
   67ALA      N 2217   3.716   6.338   3.249 -0.1208  0.2881  0.8424
   67ALA     HN 2218   3.707   6.269   3.320  2.1740  0.6352  1.5593
   67ALA     CA 2219   3.854   6.356   3.197  0.4344 -0.4449 -0.4902
   67ALA     HA 2220   3.880   6.461   3.187  1.0512 -0.7594 -2.7818
   67ALA     CB 2221   3.946   6.292   3.305 -0.4393  0.2094 -0.2395
   67ALA    HB1 2222   3.943   6.349   3.401  0.8390 -2.1461  1.2721
   67ALA    HB2 2223   4.051   6.288   3.268 -0.7754  0.3117 -1.2203
   67ALA    HB3 2224   3.904   6.192   3.330  1.1430 -0.3204  0.4023
   67ALA      C 2225   3.888   6.302   3.060 -0.0987 -0.2871 -0.0033
   67ALA      O 2226   3.955   6.361   2.975  0.1556  0.5612 -0.7681
   68TYR      N 2227   3.834   6.183   3.024  0.0503  0.2609 -0.1611
   68TYR     HN 2228   3.802   6.119   3.094  1.0422  0.6712  0.6943
   68TYR     CA 2229   3.845   6.136   2.886  0.2121 -0.3472  0.7379
   68TYR     HA 2230   3.948   6.143   2.856 -0.4130  1.1323 -1.3081
   68TYR     CB 2231   3.802   5.988   2.875 -0.1770 -0.4129 -0.2903
   68TYR    HB1 2232   3.793   5.971   2.765  1.4431  0.7460 -0.6264
   68TYR    HB2 2233   3.704   5.982   2.927 -0.3890 -2.6044 -0.8439
   68TYR     CG 2234   3.896   5.890   2.942 -0.7225 -0.2633  0.2962
   68TYR    CD1 2235   3.846   5.798   3.038 -0.4383  1.0713  0.2795
   68TYR    HD1 2236   3.742   5.800   3.066 -0.1279  2.4691  1.4867
   68TYR    CE1 2237   3.926   5.707   3.109  0.0421  0.0569  0.1324
   68TYR    HE1 2238   3.890   5.647   3.191 -1.7342 -0.9858 -1.3468
   68TYR     CZ 2239   4.060   5.688   3.059 -0.1831 -0.1658  0.4513
   68TYR     OH 2240   4.132   5.577   3.110  0.2591 -0.6315 -0.3421
   68TYR     HH 2241   4.084   5.546   3.188 -0.3779  0.8347 -0.1299
   68TYR    CD2 2242   4.029   5.868   2.906  0.1060  0.5134  0.2390
   68TYR    HD2 2243   4.072   5.928   2.828  3.1150 -1.3269  0.3357
   68TYR    CE2 2244   4.107   5.765   2.957 -0.0267  0.1468  0.0101
   68TYR    HE2 2245   4.192   5.737   2.895 -0.1646 -0.6100  0.1559
   68TYR      C 2246   3.772   6.235   2.790  0.5954 -0.0705 -0.5221
   68TYR      O 2247   3.820   6.257   2.678 -0.2458  0.4872 -0.3698
   69LEU      N 2248   3.659   6.299   2.826 -0.1049 -0.0758  0.0132
   69LEU     HN 2249   3.607   6.278   2.908 -0.8084  0.2960 -0.3240
   69LEU     CA 2250   3.596   6.397   2.731 -1.3436  0.0394 -0.6418
   69LEU     HA 2251   3.591   6.351   2.633  0.9524  1.4412 -1.5010
   69LEU     CB 2252   3.457   6.451   2.771 -0.1254 -0.0811  0.2367
   69LEU    HB1 2253   3.412   6.517   2.694 -2.1922  1.2005  2.4091
   69LEU    HB2 2254   3.463   6.507   2.867  2.8082 -1.3936  0.9441
   69LEU     CG 2255   3.352   6.338   2.786 -0.1150  0.0412 -0.0738
   69LEU     HG 2256   3.385   6.273   2.870  0.5444  1.1556  0.5572
   69LEU    CD1 2257   3.206   6.393   2.804 -0.2535  0.2394 -0.5146
   69LEU   HD11 2258   3.192   6.444   2.902 -1.9946 -1.1990  0.0397
   69LEU   HD12 2259   3.137   6.306   2.805 -0.3466  0.2931  1.2982
   69LEU   HD13 2260   3.184   6.457   2.716  1.6225 -0.6896 -1.7434
   69LEU    CD2 2261   3.344   6.265   2.654  0.0322 -0.4296 -0.4710
   69LEU   HD21 2262   3.426   6.192   2.634  0.9651 -0.2937  2.3855
   69LEU   HD22 2263   3.342   6.335   2.568 -0.0520  1.7148  1.1880
   69LEU   HD23 2264   3.253   6.201   2.659  0.8888 -1.6789 -0.3534
   69LEU      C 2265   3.683   6.517   2.732  0.1979 -0.1594 -0.3410
   69LEU      O 2266   3.712   6.568   2.622  0.0587 -0.5942 -0.3028
   70ALA      N 2267   3.742   6.567   2.844 -0.5645 -0.6438 -0.2664
   70ALA     HN 2268   3.726   6.527   2.933  1.9931 -1.2060  0.0301
   70ALA     CA 2269   3.838   6.678   2.850  0.1436  0.4087 -0.6170
   70ALA     HA 2270   3.790   6.768   2.815  0.1856  1.0244  0.8203
   70ALA     CB 2271   3.880   6.713   2.990  0.0789 -0.3627  0.1969
   70ALA    HB1 2272   3.970   6.778   2.992 -0.3536  0.2298  1.4599
   70ALA    HB2 2273   3.910   6.619   3.041 -1.6085 -1.7990 -1.3054
   70ALA    HB3 2274   3.803   6.772   3.043  1.0991  1.3712 -0.1974
   70ALA      C 2275   3.961   6.648   2.772  0.1793 -0.0256 -0.1437
   70ALA      O 2276   4.017   6.741   2.714 -0.4348  1.0075  0.0613
   71CYS      N 2277   4.005   6.524   2.769  0.6125 -0.3856  0.3807
   71CYS     HN 2278   3.960   6.452   2.821  1.3612 -0.7560  0.5247
   71CYS     CA 2279   4.110   6.490   2.677  0.1067  0.1031  0.1366
   71CYS     HA 2280   4.182   6.570   2.688  0.9534 -0.5968 -0.2219
   71CYS     CB 2281   4.190   6.361   2.700 -0.5174 -0.3880 -0.0131
   71CYS    HB1 2282   4.263   6.347   2.618 -1.5176  1.6947 -1.3412
   71CYS    HB2 2283   4.127   6.270   2.705  1.1601 -1.5640  1.0481
   71CYS     SG 2284   4.279   6.355   2.856  0.1141 -0.0190  0.1167
   71CYS    HG1 2285   4.175   6.354   2.938  1.4331  0.8574  1.8564
   71CYS      C 2286   4.079   6.492   2.528  0.9895 -0.7975  0.3660
   71CYS      O 2287   4.158   6.538   2.452 -0.1352 -0.2126 -0.2420
   72GLY      N 2288   3.962   6.442   2.490  0.6177  0.0773  0.1484
   72GLY     HN 2289   3.901   6.393   2.552 -1.2356  1.0908 -0.7917
   72GLY     CA 2290   3.923   6.444   2.354 -0.2312 -0.4485 -0.2118
   72GLY    HA1 2291   4.005   6.469   2.288 -0.5662  2.5102  0.3666
   72GLY    HA2 2292   3.843   6.515   2.343  0.0707  0.0845  0.9645
   72GLY      C 2293   3.866   6.316   2.311 -0.1538  0.7167  0.2175
   72GLY      O 2294   3.820   6.233   2.390  0.2366 -0.0195  0.0294
   73ASP      N 2295   3.863   6.291   2.180 -0.1097 -0.2607 -0.5285
   73ASP     HN 2296   3.883   6.367   2.119 -0.0730  0.4841  0.3907
   73ASP     CA 2297   3.846   6.160   2.118 -0.1657  0.1024 -0.5632
   73ASP     HA 2298   3.773   6.112   2.181 -0.4162  1.0488 -0.1050
   73ASP     CB 2299   3.802   6.182   1.968 -0.0764 -0.4768  0.3201
   73ASP    HB1 2300   3.807   6.090   1.905  1.8532 -0.0906 -0.1393
   73ASP    HB2 2301   3.872   6.251   1.917 -0.6788 -1.0648 -1.4013
   73ASP     CG 2302   3.658   6.233   1.967  0.3890 -0.2707  0.7721
   73ASP    OD1 2303   3.592   6.218   2.071  0.6567  0.0005  0.5246
   73ASP    OD2 2304   3.617   6.288   1.859 -0.2673  0.1856 -0.1372
   73ASP      C 2305   3.979   6.087   2.120  0.7195  0.2439 -0.2290
   73ASP      O 2306   4.050   6.070   2.019  0.3041  0.0154 -1.0715
   74VAL      N 2307   4.021   6.050   2.239 -0.8110  0.1162  0.0092
   74VAL     HN 2308   3.961   6.069   2.316  1.2458 -2.0504  2.3364
   74VAL     CA 2309   4.143   5.986   2.274  0.3989  0.1359  0.2518
   74VAL     HA 2310   4.216   6.004   2.197 -1.6244 -1.6580 -2.2537
   74VAL     CB 2311   4.210   6.052   2.394  0.0539 -0.2018 -0.9698
   74VAL     HB 2312   4.304   6.000   2.423 -1.0147 -0.8113  1.6998
   74VAL    CG1 2313   4.236   6.200   2.351  0.0937  0.0558  0.0114
   74VAL   HG11 2314   4.145   6.265   2.349 -1.2574 -1.6410  2.0219
   74VAL   HG12 2315   4.279   6.190   2.250  2.9023  0.2171  1.1109
   74VAL   HG13 2316   4.316   6.249   2.411  1.8954 -1.9915 -0.5940
   74VAL    CG2 2317   4.111   6.055   2.511 -0.3766  0.4175 -0.0549
   74VAL   HG21 2318   4.081   5.955   2.548 -0.3352 -0.3367 -1.9442
   74VAL   HG22 2319   4.016   6.108   2.489 -0.5582  0.2271  0.2693
   74VAL   HG23 2320   4.158   6.104   2.598  1.7903 -0.9865 -0.3690
   74VAL      C 2321   4.123   5.833   2.296  0.4373 -0.5166 -0.2265
   74VAL      O 2322   4.210   5.762   2.349  0.3032 -0.0604  0.0642
   75ILE      N 2323   4.008   5.775   2.269 -0.1336  0.4037  0.6140
   75ILE     HN 2324   3.928   5.833   2.258 -1.9648 -2.1957 -1.0494
   75ILE     CA 2325   3.991   5.631   2.285  0.0041 -0.3279 -0.2847
   75ILE     HA 2326   4.079   5.574   2.313 -0.2654 -0.9394 -0.6552
   75ILE     CB 2327   3.880   5.588   2.384  0.9079 -0.8393 -0.0246
   75ILE     HB 2328   3.775   5.602   2.352  0.8520  1.2407  0.8858
   75ILE    CG2 2329   3.892   5.440   2.419  0.6615  0.7232  0.2762
   75ILE   HG21 2330   3.801   5.394   2.465  0.8273  0.2270  0.1117
   75ILE   HG22 2331   3.976   5.425   2.489  0.0360 -0.1337  0.8692
   75ILE   HG23 2332   3.907   5.381   2.326 -0.3924 -0.5408  0.8670
   75ILE    CG1 2333   3.884   5.685   2.508 -0.3420 -0.4255  0.1210
   75ILE   HG11 2334   3.873   5.789   2.468 -0.1543  0.1635  1.5415
   75ILE   HG12 2335   3.975   5.686   2.572 -0.7247 -2.4943  0.7758
   75ILE     CD 2336   3.753   5.678   2.590  0.4938 -0.6019 -0.0599
   75ILE    HD1 2337   3.669   5.679   2.517  0.8201 -1.4974 -0.4619
   75ILE    HD2 2338   3.737   5.763   2.660 -1.5792 -0.6378 -0.4056
   75ILE    HD3 2339   3.760   5.578   2.637  0.4089 -0.9563 -0.7812
   75ILE      C 2340   3.935   5.577   2.159  0.3423  0.1681  0.4246
   75ILE      O 2341   3.831   5.631   2.109 -0.0661  0.5832  0.8375
   76GLU      N 2342   4.000   5.481   2.089 -0.2506  0.2856  0.6450
   76GLU     HN 2343   4.089   5.444   2.116  1.0119  0.4362 -2.8181
   76GLU     CA 2344   3.963   5.439   1.955  0.2299 -0.5103 -0.0006
   76GLU     HA 2345   3.925   5.525   1.903  1.6525  0.7225  0.9150
   76GLU     CB 2346   4.091   5.385   1.880  0.7913 -0.2696  0.6963
   76GLU    HB1 2347   4.145   5.302   1.932  0.0742 -1.3260 -0.1977
   76GLU    HB2 2348   4.167   5.466   1.888  1.5017 -0.9148  0.6552
   76GLU     CG 2349   4.080   5.348   1.730 -1.0209 -0.5554  0.2469
   76GLU    HG1 2350   4.010   5.262   1.722 -1.7433 -0.3818  3.4151
   76GLU    HG2 2351   4.178   5.309   1.693 -0.6580  0.9500 -0.4848
   76GLU     CD 2352   4.035   5.470   1.656  0.5121 -0.2773 -0.1978
   76GLU    OE1 2353   3.912   5.482   1.649  0.5257 -0.3146 -0.2586
   76GLU    OE2 2354   4.108   5.548   1.588  0.4548  0.6624 -0.5535
   76GLU      C 2355   3.850   5.333   1.960  0.5569  0.3451 -0.4119
   76GLU      O 2356   3.854   5.245   2.045  0.1145 -0.0204 -0.1370
   77ASN      N 2357   3.749   5.342   1.875  0.1266 -0.1256  0.1513
   77ASN     HN 2358   3.741   5.422   1.816 -2.3355 -1.5490 -1.6161
   77ASN     CA 2359   3.633   5.261   1.877 -0.3471  0.3234 -0.5904
   77ASN     HA 2360   3.579   5.276   1.785  1.9019  0.4453 -1.9368
   77ASN     CB 2361   3.637   5.105   1.883 -0.2338 -0.5028 -0.2526
   77ASN    HB1 2362   3.538   5.060   1.863 -0.5525  0.4760 -0.9731
   77ASN    HB2 2363   3.662   5.073   1.986 -1.2858  1.6207  0.7085
   77ASN     CG 2364   3.731   5.053   1.773  0.0239  0.3171  0.2789
   77ASN    OD1 2365   3.701   5.065   1.654  0.4434  0.1937 -0.4920
   77ASN    ND2 2366   3.840   4.989   1.815  0.7589 -0.5200  0.1726
   77ASN   HD21 2367   3.861   4.986   1.913 -0.9714  1.0761  0.6447
   77ASN   HD22 2368   3.895   4.943   1.746 -1.4449 -1.3940 -1.0775
   77ASN      C 2369   3.524   5.313   1.985 -0.2320  0.9692 -0.6345
   77ASN      O 2370   3.423   5.250   2.013 -0.1435 -0.1301 -0.5447
   78ALA      N 2371   3.545   5.431   2.045 -0.3455  0.3480 -0.4491
   78ALA     HN 2372   3.626   5.486   2.025  0.1565 -0.2202 -0.0184
   78ALA     CA 2373   3.442   5.509   2.107  1.2439 -0.4889  0.0677
   78ALA     HA 2374   3.349   5.459   2.129 -0.7553  0.5475 -4.8235
   78ALA     CB 2375   3.501   5.583   2.230  0.1558 -0.1441 -0.3909
   78ALA    HB1 2376   3.553   5.673   2.191  0.6390 -0.8561 -1.4249
   78ALA    HB2 2377   3.571   5.519   2.288 -2.0349 -1.6100  0.7945
   78ALA    HB3 2378   3.414   5.610   2.294  0.0086  0.1175 -0.7012
   78ALA      C 2379   3.386   5.621   2.018  0.2471 -0.1711 -0.3302
   78ALA      O 2380   3.461   5.691   1.951 -0.3273  0.3602  0.3575
   79ARG      N 2381   3.258   5.633   2.012 -0.0457 -1.1237  0.4327
   79ARG     HN 2382   3.204   5.572   2.070  0.0531 -2.4578 -0.7969
   79ARG     CA 2383   3.182   5.735   1.940  0.1384 -0.2267 -0.4325
   79ARG     HA 2384   3.189   5.726   1.833 -1.0423  1.3003 -0.6775
   79ARG     CB 2385   3.035   5.718   1.969  0.8649 -0.0211 -0.3348
   79ARG    HB1 2386   2.975   5.806   1.937 -0.8424 -1.1753 -0.4178
   79ARG    HB2 2387   3.026   5.701   2.079 -0.6333 -0.9905 -0.5866
   79ARG     CG 2388   2.958   5.591   1.910 -0.0978  0.1997  0.1834
   79ARG    HG1 2389   3.018   5.502   1.935 -2.1256 -1.6262 -1.1183
   79ARG    HG2 2390   2.975   5.613   1.802  0.4731  0.4257  0.3162
   79ARG     CD 2391   2.813   5.573   1.944 -0.4410 -0.5466 -0.7098
   79ARG    HD1 2392   2.754   5.501   1.883  0.6451 -0.6282 -1.6997
   79ARG    HD2 2393   2.762   5.672   1.931  0.4479  0.0862  0.4683
   79ARG     NE 2394   2.804   5.532   2.087 -0.2423  0.2310  0.2904
   79ARG     HE 2395   2.888   5.498   2.131 -0.7799 -2.2948 -0.4666
   79ARG     CZ 2396   2.708   5.550   2.178 -0.3623 -0.2453 -0.1712
   79ARG    NH1 2397   2.597   5.611   2.159 -0.0328 -0.3523  0.4976
   79ARG   HH11 2398   2.538   5.619   2.239 -0.3777 -1.4440  0.3661
   79ARG   HH12 2399   2.567   5.626   2.064  0.6146 -1.3295  0.1196
   79ARG    NH2 2400   2.735   5.521   2.309 -0.1951  0.7338  0.3555
   79ARG   HH21 2401   2.822   5.475   2.329 -0.0983 -0.3609 -2.1764
   79ARG   HH22 2402   2.685   5.574   2.378  0.3776  0.8694  0.6776
   79ARG      C 2403   3.228   5.875   1.978  0.2629  0.4000  0.5234
   79ARG      O 2404   3.267   5.898   2.091 -0.4024 -0.5060 -0.3809
   80PRO      N 2405   3.246   5.972   1.880 -0.7005  0.2946 -0.3063
   80PRO     CD 2406   3.178   5.967   1.753  0.4647 -0.2348 -0.0917
   80PRO    HD1 2407   3.072   5.997   1.759  0.0388 -0.7775 -3.2094
   80PRO    HD2 2408   3.205   5.874   1.699  1.7073  0.5684 -0.9183
   80PRO     CA 2409   3.290   6.101   1.912 -1.1902 -0.2974  0.4069
   80PRO     HA 2410   3.386   6.104   1.962 -2.0977  1.4996  2.1854
   80PRO     CB 2411   3.294   6.181   1.776  0.7525 -0.1223 -0.0318
   80PRO    HB1 2412   3.401   6.210   1.768  0.6430  0.0820 -0.7253
   80PRO    HB2 2413   3.234   6.273   1.770 -0.3794 -0.8236  0.2587
   80PRO     CG 2414   3.250   6.077   1.673 -0.6715  0.5627  0.3538
   80PRO    HG1 2415   3.187   6.118   1.592 -0.0459 -0.1405 -0.5070
   80PRO    HG2 2416   3.344   6.036   1.631  0.0902  0.4623  2.0497
   80PRO      C 2417   3.209   6.180   2.003  0.3143 -0.3618  0.6768
   80PRO      O 2418   3.087   6.214   1.983  0.0986  0.1146 -0.0193
   81GLY      N 2419   3.267   6.219   2.116 -0.5347  0.8988 -0.4157
   81GLY     HN 2420   3.366   6.208   2.111 -0.7543 -1.0711 -1.7770
   81GLY     CA 2421   3.199   6.295   2.219  0.1008 -0.1754 -0.5790
   81GLY    HA1 2422   3.132   6.365   2.172 -0.2873  1.1370  1.7914
   81GLY    HA2 2423   3.280   6.338   2.275  1.1865  1.6806 -3.3706
   81GLY      C 2424   3.108   6.223   2.309 -0.1318 -0.1778  0.7966
   81GLY      O 2425   3.028   6.283   2.378 -0.0244  0.1558  0.1179
   82SER      N 2426   3.124   6.086   2.312  0.3609  0.0864 -0.0450
   82SER     HN 2427   3.192   6.051   2.248  0.5988  1.1794 -0.4062
   82SER     CA 2428   3.033   6.001   2.392 -0.1237 -0.1664  0.5040
   82SER     HA 2429   2.931   6.035   2.398  0.2124  0.9290  0.0844
   82SER     CB 2430   3.015   5.862   2.325  0.2103 -0.1087 -0.0236
   82SER    HB1 2431   3.109   5.808   2.302 -0.1772  0.4715 -3.4619
   82SER    HB2 2432   2.963   5.872   2.228  0.8501 -1.3077 -0.5100
   82SER     OG 2433   2.949   5.766   2.412 -0.3607 -0.3717 -0.5244
   82SER    HG1 2434   2.864   5.810   2.413  0.4252  1.2734 -1.6624
   82SER      C 2435   3.091   5.988   2.526 -0.2432  0.2970  0.4587
   82SER      O 2436   3.198   5.930   2.546 -0.0479 -0.1556 -0.3364
   83PHE      N 2437   3.010   6.038   2.623 -0.1437  0.1598  0.2915
   83PHE     HN 2438   2.939   6.101   2.592  2.3267  2.3893 -1.3648
   83PHE     CA 2439   3.020   6.005   2.764  0.1447  0.0187  0.1960
   83PHE     HA 2440   3.120   6.037   2.789  1.1169  0.1358 -3.3149
   83PHE     CB 2441   2.915   6.092   2.850 -0.1062  0.1493 -0.2300
   83PHE    HB1 2442   2.819   6.088   2.794 -0.0797  2.0092 -0.4858
   83PHE    HB2 2443   2.943   6.199   2.856 -0.3107  0.2715 -1.2646
   83PHE     CG 2444   2.895   6.036   2.991 -0.2698 -0.5020 -0.9229
   83PHE    CD1 2445   3.001   6.050   3.085  0.5760  0.4382  0.0399
   83PHE    HD1 2446   3.092   6.102   3.057 -0.1850  1.4544 -0.5964
   83PHE    CE1 2447   2.981   5.995   3.213  0.2840 -0.0123 -0.9888
   83PHE    HE1 2448   3.061   6.003   3.285 -1.2352  1.4214  0.6411
   83PHE     CZ 2449   2.858   5.950   3.255  0.5505  0.3106 -0.0693
   83PHE     HZ 2450   2.841   5.909   3.354 -1.0331  0.1369 -0.3910
   83PHE    CD2 2451   2.770   5.986   3.031  0.4667  0.3064 -0.2950
   83PHE    HD2 2452   2.698   5.960   2.955  0.5627  0.1779 -0.3425
   83PHE    CE2 2453   2.755   5.946   3.163  0.2954  0.0187  0.0942
   83PHE    HE2 2454   2.666   5.895   3.197  0.1832 -0.6654 -1.1807
   83PHE      C 2455   3.008   5.856   2.784 -0.1799 -0.1904  0.5466
   83PHE      O 2456   3.083   5.802   2.861  0.5709  0.2893 -0.0862
   84THR      N 2457   2.911   5.784   2.718 -0.2092 -0.1666  0.3595
   84THR     HN 2458   2.848   5.829   2.656 -0.4133  2.3013  2.2010
   84THR     CA 2459   2.880   5.641   2.739  0.9930 -0.1653 -0.9728
   84THR     HA 2460   2.886   5.635   2.847  0.3931 -0.1002 -0.9354
   84THR     CB 2461   2.745   5.594   2.709  0.4802 -0.9256  0.8136
   84THR     HB 2462   2.729   5.486   2.727  1.5056 -1.5467 -1.6202
   84THR    OG1 2463   2.704   5.625   2.575 -0.1373 -0.0121 -0.3301
   84THR    HG1 2464   2.701   5.721   2.567  3.6727  0.2255 -0.5922
   84THR    CG2 2465   2.651   5.683   2.795 -0.2778  0.3349 -0.0282
   84THR   HG21 2466   2.656   5.791   2.769  0.1853  0.1826 -0.5829
   84THR   HG22 2467   2.661   5.672   2.905 -0.2334  0.6525  0.0006
   84THR   HG23 2468   2.544   5.664   2.771  0.2848 -1.4260 -1.3344
   84THR      C 2469   2.982   5.536   2.706  0.1187  0.8355 -0.0861
   84THR      O 2470   3.013   5.450   2.780 -0.7621 -0.1619 -0.3897
   85ASP      N 2471   3.045   5.555   2.591 -0.1154  0.3090  0.2046
   85ASP     HN 2472   3.022   5.626   2.525  2.3900  0.8695 -0.1485
   85ASP     CA 2473   3.165   5.484   2.556 -0.3913 -0.0430  0.6000
   85ASP     HA 2474   3.149   5.377   2.560  0.1172 -0.1855 -0.7245
   85ASP     CB 2475   3.198   5.511   2.401 -0.4014  0.2773 -0.7937
   85ASP    HB1 2476   3.289   5.454   2.375 -1.0627 -0.5502 -1.3385
   85ASP    HB2 2477   3.212   5.621   2.388  1.1870  0.7380  3.3064
   85ASP     CG 2478   3.087   5.468   2.313  0.2278  0.8148  0.5485
   85ASP    OD1 2479   2.978   5.410   2.353 -0.5215  0.1355  0.1409
   85ASP    OD2 2480   3.101   5.482   2.189 -0.1392 -0.6194 -0.7958
   85ASP      C 2481   3.287   5.514   2.639 -0.0459 -0.3117 -0.4526
   85ASP      O 2482   3.355   5.426   2.678  0.3266 -0.0252  0.6635
   86ALA      N 2483   3.313   5.644   2.675  1.3997  0.1628  0.1235
   86ALA     HN 2484   3.263   5.714   2.624 -0.2129  0.0785  1.5135
   86ALA     CA 2485   3.416   5.676   2.774  0.7930 -0.1260 -0.4279
   86ALA     HA 2486   3.515   5.637   2.753  1.3522  0.1506  1.5520
   86ALA     CB 2487   3.440   5.831   2.775 -0.0251 -0.1504 -0.1583
   86ALA    HB1 2488   3.520   5.858   2.846  0.1963 -0.0153 -0.4555
   86ALA    HB2 2489   3.348   5.885   2.806 -0.0539 -0.5383  0.4357
   86ALA    HB3 2490   3.464   5.867   2.672 -0.3943  0.2502 -0.1047
   86ALA      C 2491   3.394   5.613   2.911  0.3749  0.8814 -1.0009
   86ALA      O 2492   3.484   5.549   2.976  0.2162  0.7433  0.1887
   87PHE      N 2493   3.267   5.625   2.959  0.2183 -0.4498  0.7098
   87PHE     HN 2494   3.192   5.669   2.912  0.6731 -0.4722 -0.0599
   87PHE     CA 2495   3.220   5.566   3.081 -0.8746  0.9987  0.1951
   87PHE     HA 2496   3.278   5.589   3.170 -1.8733 -1.4563  1.5889
   87PHE     CB 2497   3.079   5.625   3.105 -0.0067 -0.6428 -0.5117
   87PHE    HB1 2498   3.008   5.584   3.030  0.6238  0.9641 -2.0834
   87PHE    HB2 2499   3.078   5.736   3.106 -0.4003 -0.6500 -0.2047
   87PHE     CG 2500   3.030   5.573   3.234  0.7354 -0.4641  0.4038
   87PHE    CD1 2501   3.071   5.632   3.348  0.0241  0.5779 -0.0558
   87PHE    HD1 2502   3.138   5.715   3.342  0.6695 -0.0442 -2.3223
   87PHE    CE1 2503   3.025   5.583   3.469  0.5226 -0.2066 -0.1242
   87PHE    HE1 2504   3.063   5.633   3.556 -1.1970 -1.0351  1.1486
   87PHE     CZ 2505   2.939   5.466   3.473 -0.5761  0.4990 -0.6509
   87PHE     HZ 2506   2.914   5.432   3.572  1.3947 -1.1914 -0.6639
   87PHE    CD2 2507   2.946   5.459   3.234 -0.1544  0.1769  0.6061
   87PHE    HD2 2508   2.913   5.416   3.140 -2.1815  3.3708 -0.3088
   87PHE    CE2 2509   2.902   5.405   3.353  0.1717 -0.3921 -0.2547
   87PHE    HE2 2510   2.855   5.308   3.358  1.3190 -1.1536 -2.7371
   87PHE      C 2511   3.236   5.408   3.084  0.1872 -0.0596  0.5937
   87PHE      O 2512   3.288   5.357   3.180 -0.2723 -0.2059 -0.7255
   88PHE      N 2513   3.190   5.335   2.981 -0.3020  0.3459 -0.0668
   88PHE     HN 2514   3.156   5.384   2.901 -3.7019 -0.1996  0.8733
   88PHE     CA 2515   3.210   5.193   2.975 -0.3905 -0.2385  0.2195
   88PHE     HA 2516   3.195   5.150   3.074  0.0315 -0.2368  0.2836
   88PHE     CB 2517   3.117   5.123   2.872 -0.8432  0.2118  0.1785
   88PHE    HB1 2518   3.139   5.014   2.870  2.9560  0.8451 -0.8736
   88PHE    HB2 2519   3.134   5.169   2.772  4.3123 -2.4216 -0.4973
   88PHE     CG 2520   2.971   5.141   2.912 -0.1583  1.0121  0.9701
   88PHE    CD1 2521   2.875   5.152   2.810 -0.5309  0.0890 -0.3355
   88PHE    HD1 2522   2.902   5.142   2.706  3.1992 -1.2920  0.5987
   88PHE    CE1 2523   2.742   5.170   2.840 -0.0468  0.7063 -0.2843
   88PHE    HE1 2524   2.668   5.169   2.762  0.1105 -2.8169 -0.5450
   88PHE     CZ 2525   2.704   5.166   2.975 -0.0232  0.9385 -0.4007
   88PHE     HZ 2526   2.599   5.170   3.000  0.1471  3.3825  0.1743
   88PHE    CD2 2527   2.935   5.148   3.046  0.0907  0.4617 -0.0595
   88PHE    HD2 2528   3.016   5.122   3.113  0.3168 -1.7897 -1.1293
   88PHE    CE2 2529   2.798   5.154   3.082  1.2374  0.0603  0.5168
   88PHE    HE2 2530   2.763   5.143   3.184  0.0273  0.0483  0.1146
   88PHE      C 2531   3.350   5.152   2.955 -0.3179 -0.4563 -0.4633
   88PHE      O 2532   3.397   5.050   2.999 -0.2998  0.3398  0.2881
   89PHE      N 2533   3.433   5.231   2.889  0.3321  0.0516  0.1267
   89PHE     HN 2534   3.408   5.308   2.831  2.5483  0.2719 -0.6407
   89PHE     CA 2535   3.576   5.220   2.898  0.5787 -0.4709 -0.5177
   89PHE     HA 2536   3.600   5.121   2.862 -0.3993 -1.7555  2.0856
   89PHE     CB 2537   3.642   5.319   2.800 -0.7069  0.1713  0.2188
   89PHE    HB1 2538   3.619   5.423   2.831 -0.6920  0.8346 -1.8536
   89PHE    HB2 2539   3.607   5.304   2.696  0.0406  0.8987 -0.1449
   89PHE     CG 2540   3.794   5.301   2.786  0.0244  0.3605 -0.3149
   89PHE    CD1 2541   3.851   5.187   2.733  0.1310  0.1803 -0.3211
   89PHE    HD1 2542   3.790   5.105   2.699 -1.3656 -0.3931  3.2404
   89PHE    CE1 2543   3.985   5.171   2.716  0.3270 -0.3410 -0.7614
   89PHE    HE1 2544   4.023   5.077   2.680  0.1177 -0.6822 -0.0959
   89PHE     CZ 2545   4.073   5.273   2.763  0.4485  0.3494  0.0158
   89PHE     HZ 2546   4.178   5.248   2.765 -0.0327 -2.6432 -3.1160
   89PHE    CD2 2547   3.884   5.400   2.829 -0.1115  0.1161 -0.9018
   89PHE    HD2 2548   3.848   5.491   2.875 -2.4084 -1.3190  0.3359
   89PHE    CE2 2549   4.022   5.387   2.811 -0.4115  0.1076 -0.2832
   89PHE    HE2 2550   4.082   5.470   2.848  0.6004 -1.4933  1.8672
   89PHE      C 2551   3.646   5.232   3.035 -0.6062 -0.2611 -0.3544
   89PHE      O 2552   3.736   5.153   3.067 -0.5267 -0.4130  0.4497
   90SER      N 2553   3.603   5.327   3.125 -0.2714  0.3866  0.1120
   90SER     HN 2554   3.538   5.396   3.094  2.8393  3.3244 -0.3521
   90SER     CA 2555   3.649   5.353   3.255 -0.7131  0.6522 -0.4148
   90SER     HA 2556   3.755   5.359   3.234 -0.6348 -3.9114 -2.4236
   90SER     CB 2557   3.596   5.492   3.306 -0.1472 -0.4754  0.3881
   90SER    HB1 2558   3.491   5.516   3.282 -0.7339 -1.7078  1.5591
   90SER    HB2 2559   3.665   5.559   3.250  1.1796 -1.0288  1.2946
   90SER     OG 2560   3.620   5.528   3.442 -0.1179 -0.4250  0.4737
   90SER    HG1 2561   3.716   5.537   3.438  0.0889 -2.1974  0.8021
   90SER      C 2562   3.619   5.232   3.346  0.0451  0.4886  0.7182
   90SER      O 2563   3.693   5.187   3.432 -0.1469  0.4811 -0.1019
   91VAL      N 2564   3.497   5.176   3.334  0.5140  0.4278  0.3084
   91VAL     HN 2565   3.425   5.219   3.281 -0.0584  0.4299  1.0744
   91VAL     CA 2566   3.454   5.048   3.397  0.9590 -0.0154 -0.1797
   91VAL     HA 2567   3.470   5.065   3.503 -1.4638 -1.3616  0.4785
   91VAL     CB 2568   3.304   5.040   3.363  0.2175  0.5866 -0.8370
   91VAL     HB 2569   3.288   5.054   3.254 -0.7876 -2.2235 -1.1414
   91VAL    CG1 2570   3.250   4.898   3.395 -0.9101 -0.4027  0.7250
   91VAL   HG11 2571   3.142   4.914   3.376 -0.5026 -0.6396 -2.1309
   91VAL   HG12 2572   3.275   4.881   3.502  0.0274  3.2251  1.2183
   91VAL   HG13 2573   3.302   4.827   3.327 -0.2143  0.5859  0.2017
   91VAL    CG2 2574   3.222   5.147   3.442 -0.0341 -0.5059  0.1486
   91VAL   HG21 2575   3.257   5.252   3.428 -2.1290  0.2443  0.2349
   91VAL   HG22 2576   3.235   5.129   3.551  1.1452  1.2200  0.3304
   91VAL   HG23 2577   3.114   5.137   3.420 -0.9457  1.0235  3.3640
   91VAL      C 2578   3.538   4.922   3.366 -0.1657  0.0258 -0.0782
   91VAL      O 2579   3.578   4.838   3.449  0.5018 -0.2057 -0.4423
   92GLN      N 2580   3.586   4.909   3.241  0.0789  0.0207  0.6245
   92GLN     HN 2581   3.576   4.984   3.176 -2.7246 -0.9025 -0.1753
   92GLN     CA 2582   3.688   4.815   3.184 -0.0084  0.5073 -0.1391
   92GLN     HA 2583   3.646   4.717   3.202  0.5599  0.1246 -0.8468
   92GLN     CB 2584   3.693   4.818   3.029  0.1655  0.1722 -0.0025
   92GLN    HB1 2585   3.784   4.764   2.996  0.1773 -1.0085  1.8672
   92GLN    HB2 2586   3.714   4.923   2.998 -2.0551  0.7261  0.1966
   92GLN     CG 2587   3.557   4.766   2.968 -0.5142  0.4455 -0.1777
   92GLN    HG1 2588   3.471   4.811   3.023 -0.7760  0.5638 -0.6727
   92GLN    HG2 2589   3.540   4.658   2.987 -2.5403  1.1516  2.6218
   92GLN     CD 2590   3.550   4.806   2.824  0.5052  0.2082 -0.1538
   92GLN    OE1 2591   3.648   4.833   2.755 -0.0118  0.1624  0.5951
   92GLN    NE2 2592   3.422   4.807   2.776 -0.1871 -0.0553  0.6340
   92GLN   HE21 2593   3.421   4.814   2.676 -2.8184  0.4087  0.6333
   92GLN   HE22 2594   3.348   4.779   2.837 -1.7860  1.3734 -0.5448
   92GLN      C 2595   3.819   4.827   3.254  0.1476 -0.7411  0.0110
   92GLN      O 2596   3.877   4.728   3.292 -0.6736 -0.1895  0.4900
   93THR      N 2597   3.859   4.956   3.279  1.2476 -0.1492  0.3213
   93THR     HN 2598   3.804   5.029   3.239 -0.0507 -2.2349 -2.0028
   93THR     CA 2599   3.980   4.980   3.359 -0.2346 -0.1583 -0.5011
   93THR     HA 2600   4.058   4.907   3.339 -0.9587 -1.9451  2.5456
   93THR     CB 2601   4.028   5.122   3.351  0.0876  0.1562 -0.3217
   93THR     HB 2602   3.959   5.196   3.398  0.2579  0.7239 -0.9471
   93THR    OG1 2603   4.054   5.155   3.215 -0.1594 -0.2997 -0.0561
   93THR    HG1 2604   4.056   5.251   3.216 -2.5138 -0.1787 -1.4718
   93THR    CG2 2605   4.163   5.136   3.411  0.3557 -0.2334  0.1977
   93THR   HG21 2606   4.238   5.066   3.368 -0.3969 -0.8177 -0.1728
   93THR   HG22 2607   4.163   5.114   3.520 -1.3013  2.7064  0.9118
   93THR   HG23 2608   4.201   5.240   3.401 -0.3381 -0.0960 -1.2323
   93THR      C 2609   3.964   4.948   3.505 -0.3943 -0.5250 -0.0049
   93THR      O 2610   4.044   4.874   3.566  0.2135 -0.0978  0.7615
   94MET      N 2611   3.868   5.010   3.573 -0.0303  0.2770  0.2522
   94MET     HN 2612   3.808   5.061   3.513 -0.0199  0.2888  0.2516
   94MET     CA 2613   3.857   5.018   3.714  0.5001  0.3627  0.7634
   94MET     HA 2614   3.944   5.064   3.761  1.7018 -0.4645 -0.5769
   94MET     CB 2615   3.723   5.101   3.740 -0.0270 -0.7985 -0.0367
   94MET    HB1 2616   3.635   5.038   3.713 -0.3345 -1.3509  2.0320
   94MET    HB2 2617   3.717   5.192   3.677 -0.9644 -0.4416  0.5456
   94MET     CG 2618   3.719   5.162   3.885  0.2708 -0.3027  0.1663
   94MET    HG1 2619   3.740   5.075   3.951  1.3040 -2.0276 -2.2410
   94MET    HG2 2620   3.615   5.196   3.901 -0.0921 -1.3933  0.2216
   94MET     SD 2621   3.845   5.289   3.923 -0.0772 -0.3898  0.1341
   94MET     CE 2622   3.796   5.410   3.796 -0.5631  0.4088  0.2115
   94MET    HE1 2623   3.797   5.383   3.689 -1.5248 -0.3221  0.3771
   94MET    HE2 2624   3.857   5.501   3.814  0.4878 -0.0175 -1.0847
   94MET    HE3 2625   3.688   5.434   3.805 -1.5895 -3.1240 -1.0504
   94MET      C 2626   3.836   4.881   3.773 -0.4486 -0.3978 -0.3464
   94MET      O 2627   3.894   4.858   3.879  0.0552 -0.3631 -0.5811
   95ALA      N 2628   3.752   4.794   3.718  0.4750 -0.4178 -0.2839
   95ALA     HN 2629   3.703   4.828   3.638  0.3220  1.3181  0.4777
   95ALA     CA 2630   3.722   4.660   3.768 -0.6199 -0.1606  0.0981
   95ALA     HA 2631   3.712   4.653   3.875 -1.1309  1.2967  0.1655
   95ALA     CB 2632   3.580   4.606   3.715  0.1628  0.3304 -0.6851
   95ALA    HB1 2633   3.498   4.667   3.759  0.8955  1.1439 -0.4372
   95ALA    HB2 2634   3.571   4.499   3.744  1.7198  0.1826 -0.6806
   95ALA    HB3 2635   3.569   4.605   3.604 -1.4285 -1.9024 -0.5844
   95ALA      C 2636   3.827   4.563   3.717  0.0286  0.4041 -0.7577
   95ALA      O 2637   3.845   4.455   3.771  0.3302 -0.0160  0.3205
   96THR      N 2638   3.895   4.604   3.609  0.4236  0.2531 -0.1598
   96THR     HN 2639   3.886   4.700   3.582  1.4723 -0.0942 -1.8693
   96THR     CA 2640   4.009   4.537   3.545 -0.5752  0.2715 -0.8893
   96THR     HA 2641   4.066   4.619   3.505  1.2993 -0.1558  0.7295
   96THR     CB 2642   4.110   4.467   3.642 -0.2773 -0.0311  0.0127
   96THR     HB 2643   4.200   4.443   3.581 -0.5804 -0.9001 -0.1033
   96THR    OG1 2644   4.073   4.344   3.696  0.6257  0.2348  0.3960
   96THR    HG1 2645   3.987   4.365   3.731  0.0582  0.6127 -1.1953
   96THR    CG2 2646   4.154   4.564   3.753  0.2840 -1.1575  0.1720
   96THR   HG21 2647   4.074   4.638   3.773 -0.0772 -1.5222  0.0892
   96THR   HG22 2648   4.240   4.626   3.718 -1.1907  2.5809  2.5666
   96THR   HG23 2649   4.182   4.505   3.843 -1.4305 -0.9561  0.8740
   96THR      C 2650   3.976   4.438   3.430  0.5314  0.6322 -0.0480
   96THR      O 2651   4.051   4.351   3.397 -0.3097 -0.1963 -0.1517
   97ILE      N 2652   3.862   4.460   3.374 -0.4632 -0.4026 -0.2380
   97ILE     HN 2653   3.797   4.529   3.406  0.1161 -0.0289  0.1584
   97ILE     CA 2654   3.818   4.384   3.259 -0.2327 -0.0208 -0.8199
   97ILE     HA 2655   3.826   4.280   3.287  0.1854  0.5464  1.3512
   97ILE     CB 2656   3.669   4.422   3.226 -0.2250  0.2625  0.4480
   97ILE     HB 2657   3.661   4.508   3.155 -1.5015  0.2457  0.5381
   97ILE    CG2 2658   3.603   4.291   3.162  0.0776 -0.0458 -0.1899
   97ILE   HG21 2659   3.493   4.306   3.168  0.0047  1.1142 -2.9521
   97ILE   HG22 2660   3.620   4.198   3.219 -2.9350 -0.8315 -0.3744
   97ILE   HG23 2661   3.629   4.278   3.055  2.4935 -2.2132  0.5668
   97ILE    CG1 2662   3.570   4.460   3.340  0.0583 -0.1015 -0.2415
   97ILE   HG11 2663   3.467   4.467   3.298  0.4258 -2.4286 -1.7554
   97ILE   HG12 2664   3.606   4.552   3.390  2.4192 -1.5697  0.9910
   97ILE     CD 2665   3.563   4.356   3.450 -0.2217 -0.2551  0.2594
   97ILE    HD1 2666   3.498   4.389   3.533 -0.3637  2.5974 -0.8742
   97ILE    HD2 2667   3.658   4.319   3.494 -0.9487 -0.3204  1.8290
   97ILE    HD3 2668   3.509   4.269   3.407 -1.9318  1.8757 -2.1960
   97ILE      C 2669   3.905   4.396   3.143  0.7062 -0.1798  0.1303
   97ILE      O 2670   3.957   4.298   3.094  0.4688 -0.4959 -0.0222
   98GLY      N 2671   3.931   4.520   3.092  0.0258 -0.4208  0.0913
   98GLY     HN 2672   3.897   4.603   3.135  2.9847  1.4249 -0.8945
   98GLY     CA 2673   4.015   4.534   2.969  0.7556 -0.0019  0.0842
   98GLY    HA1 2674   4.119   4.532   2.997  1.7400  0.5252 -3.1812
   98GLY    HA2 2675   4.000   4.630   2.922  3.4640  0.3977 -0.0939
   98GLY      C 2676   3.998   4.436   2.853  0.8464  0.0205 -0.2888
   98GLY      O 2677   4.088   4.364   2.816  0.4076  0.4118  0.5927
   99TYR      N 2678   3.876   4.430   2.803  0.1859 -0.1535  0.0550
   99TYR     HN 2679   3.795   4.473   2.842  0.0911  0.2180 -0.5356
   99TYR     CA 2680   3.837   4.350   2.686 -0.1714 -0.8105  0.0235
   99TYR     HA 2681   3.828   4.250   2.723 -1.0073 -0.8487 -0.2411
   99TYR     CB 2682   3.693   4.384   2.641 -0.0444 -0.0667  0.6736
   99TYR    HB1 2683   3.660   4.331   2.548 -0.0410  2.3041 -0.7496
   99TYR    HB2 2684   3.688   4.494   2.627  0.7510  0.1644  2.0805
   99TYR     CG 2685   3.590   4.331   2.742  0.2604 -0.4074  0.6064
   99TYR    CD1 2686   3.486   4.416   2.788  0.4624  0.3241 -0.2015
   99TYR    HD1 2687   3.494   4.522   2.769 -2.5045  0.6204 -0.1864
   99TYR    CE1 2688   3.386   4.362   2.876 -0.0018  0.3885 -0.3052
   99TYR    HE1 2689   3.303   4.416   2.919  0.1523 -0.4151  1.0766
   99TYR     CZ 2690   3.375   4.228   2.907  0.6092  0.0532 -0.3776
   99TYR     OH 2691   3.271   4.187   2.983  0.8116  0.5334  0.2115
   99TYR     HH 2692   3.287   4.104   3.029 -1.4695 -0.6150 -0.9099
   99TYR    CD2 2693   3.577   4.192   2.776 -0.5434  0.0110 -0.5637
   99TYR    HD2 2694   3.650   4.122   2.738 -1.0642 -1.1000  0.4160
   99TYR    CE2 2695   3.471   4.147   2.850  0.2144  0.4136 -0.3704
   99TYR    HE2 2696   3.465   4.041   2.873 -0.7726  0.5500  0.0635
   99TYR      C 2697   3.926   4.372   2.563 -0.5016  0.6990  0.2567
   99TYR      O 2698   3.959   4.267   2.507  0.0228 -0.0997 -0.4769
  100GLY      N 2699   3.962   4.497   2.523  0.3767 -0.2322 -0.0478
  100GLY     HN 2700   3.918   4.578   2.562 -0.9120  0.1067 -2.0320
  100GLY     CA 2701   4.064   4.535   2.414  0.2247  0.4880 -0.0921
  100GLY    HA1 2702   4.122   4.448   2.387  0.0756  0.4070 -0.1494
  100GLY    HA2 2703   4.124   4.621   2.439  0.8486 -0.0917  0.4348
  100GLY      C 2704   3.985   4.568   2.289  0.0113 -0.4176 -0.0517
  100GLY      O 2705   4.040   4.561   2.182  0.6255  0.1199 -0.3948
  101LYS      N 2706   3.861   4.622   2.303  0.7188 -0.5886 -0.1170
  101LYS     HN 2707   3.806   4.619   2.386 -0.7616  0.0359 -1.0299
  101LYS     CA 2708   3.791   4.678   2.184 -0.0131 -0.3727  0.3616
  101LYS     HA 2709   3.851   4.646   2.101  1.0053 -0.1251  0.9775
  101LYS     CB 2710   3.661   4.596   2.157  0.0711  0.3328 -0.2028
  101LYS    HB1 2711   3.586   4.672   2.126  0.7481  0.9450 -0.3853
  101LYS    HB2 2712   3.607   4.568   2.250 -2.3214 -0.4819 -1.7349
  101LYS     CG 2713   3.670   4.479   2.061  0.2623  0.5652 -0.5677
  101LYS    HG1 2714   3.712   4.522   1.968  2.1104  0.5436  0.1949
  101LYS    HG2 2715   3.570   4.432   2.053  0.0626  1.0808 -1.1929
  101LYS     CD 2716   3.768   4.362   2.094  0.2906  0.1273  0.1735
  101LYS    HD1 2717   3.744   4.312   2.190  1.7961 -3.4701 -1.1590
  101LYS    HD2 2718   3.870   4.399   2.118 -0.5491  3.3232 -0.6722
  101LYS     CE 2719   3.778   4.263   1.984 -0.2173  0.7002  0.2421
  101LYS    HE1 2720   3.676   4.250   1.942 -0.9456  1.9561  1.5073
  101LYS    HE2 2721   3.811   4.162   2.017 -1.2517 -0.3069 -1.6719
  101LYS     NZ 2722   3.874   4.310   1.883 -0.1800 -0.2624  0.8790
  101LYS    HZ1 2723   3.910   4.398   1.916  1.6415 -0.9835  0.9128
  101LYS    HZ2 2724   3.819   4.345   1.807  1.0260 -0.4089 -0.0866
  101LYS      C 2725   3.787   4.822   2.183  0.3446 -0.2387 -0.0054
  101LYS      O 2726   3.813   4.883   2.082  0.0794 -0.1740  0.6784
  102LEU      N 2727   3.770   4.882   2.298 -0.3904  0.1416  0.0819
  102LEU     HN 2728   3.736   4.836   2.380  0.5460  2.6601  2.0308
  102LEU     CA 2729   3.797   5.024   2.317 -0.2003 -0.4024 -0.2360
  102LEU     HA 2730   3.789   5.086   2.229  0.7044  1.2958  0.8066
  102LEU     CB 2731   3.700   5.076   2.429 -0.3123  0.1058  0.3772
  102LEU    HB1 2732   3.710   5.184   2.454 -1.4405  0.1377  0.7313
  102LEU    HB2 2733   3.720   5.014   2.519 -0.1905  1.0287  1.0001
  102LEU     CG 2734   3.554   5.058   2.395 -0.3722  0.3361  0.2624
  102LEU     HG 2735   3.538   4.949   2.382  0.3836  0.3172 -0.6390
  102LEU    CD1 2736   3.466   5.102   2.515  0.2829 -0.1974  0.6170
  102LEU   HD11 2737   3.482   5.211   2.528  0.3571 -0.0395 -0.7011
  102LEU   HD12 2738   3.505   5.055   2.608 -3.1776 -0.1966  2.2122
  102LEU   HD13 2739   3.360   5.077   2.495  0.2954  0.6996 -0.6665
  102LEU    CD2 2740   3.503   5.137   2.280 -0.0291 -0.6745 -0.3283
  102LEU   HD21 2741   3.493   5.247   2.292 -2.1232 -0.8435 -0.1948
  102LEU   HD22 2742   3.398   5.103   2.263  0.4825 -3.8337  1.9631
  102LEU   HD23 2743   3.560   5.109   2.189 -0.4777 -1.2379 -0.4404
  102LEU      C 2744   3.933   5.036   2.374 -0.4459  0.2624  0.0650
  102LEU      O 2745   3.966   4.980   2.481 -0.3055  0.5127 -0.0808
  103ILE      N 2746   4.027   5.096   2.301  0.3900 -0.0794  0.2341
  103ILE     HN 2747   4.002   5.152   2.222  3.2629  0.2482 -0.5569
  103ILE     CA 2748   4.169   5.089   2.326  0.1180 -0.1979 -0.2676
  103ILE     HA 2749   4.189   5.047   2.423 -0.0451 -0.0425 -0.1651
  103ILE     CB 2750   4.247   5.009   2.222 -0.0119 -0.3957 -0.0306
  103ILE     HB 2751   4.351   5.046   2.224  0.2367 -0.9800 -1.1120
  103ILE    CG2 2752   4.248   4.860   2.283  0.1961  0.6405 -0.3381
  103ILE   HG21 2753   4.152   4.846   2.336  1.0138  0.4723  1.1531
  103ILE   HG22 2754   4.311   4.847   2.373 -0.9043 -0.8588  0.2508
  103ILE   HG23 2755   4.275   4.786   2.204  1.0638  3.8070 -3.2483
  103ILE    CG1 2756   4.182   5.029   2.089 -0.6539  0.3591 -0.0131
  103ILE   HG11 2757   4.142   5.132   2.076 -5.1555 -1.3302 -1.6867
  103ILE   HG12 2758   4.093   4.966   2.067  0.8214 -1.1138 -2.2637
  103ILE     CD 2759   4.274   5.003   1.964  0.8146  0.0674 -0.7418
  103ILE    HD1 2760   4.362   5.069   1.975  0.1322  0.8329  0.4521
  103ILE    HD2 2761   4.219   5.035   1.873 -0.4654  2.8035  0.8611
  103ILE    HD3 2762   4.296   4.896   1.943  1.6982  0.5313 -2.3313
  103ILE      C 2763   4.226   5.230   2.337 -1.0193 -0.0631 -0.2568
  103ILE      O 2764   4.201   5.306   2.248 -0.3841 -0.9019  0.3866
  104PRO      N 2765   4.296   5.272   2.442 -0.0868  0.9406  1.3626
  104PRO     CD 2766   4.355   5.181   2.542 -1.0901 -0.5946 -0.7838
  104PRO    HD1 2767   4.418   5.103   2.494  1.7132  0.0868  1.5526
  104PRO    HD2 2768   4.263   5.143   2.593 -0.8339  2.6254  2.4398
  104PRO     CA 2769   4.326   5.410   2.468 -1.1069 -0.2339 -0.5728
  104PRO     HA 2770   4.251   5.487   2.455 -1.5604 -0.3681  1.0521
  104PRO     CB 2771   4.385   5.406   2.615 -0.3725  0.1925  0.5300
  104PRO    HB1 2772   4.301   5.403   2.687 -1.1967 -3.4024 -0.3550
  104PRO    HB2 2773   4.460   5.486   2.634 -0.5343  0.8955 -1.4978
  104PRO     CG 2774   4.448   5.273   2.630 -0.4898  0.3674  0.0922
  104PRO    HG1 2775   4.551   5.262   2.589 -1.5634 -0.8681 -2.5000
  104PRO    HG2 2776   4.455   5.234   2.734  0.1345  0.3576  0.0475
  104PRO      C 2777   4.432   5.459   2.369 -0.3415  0.6694 -0.2245
  104PRO      O 2778   4.522   5.382   2.345 -0.2737  0.0295  0.2819
  105ILE      N 2779   4.426   5.585   2.327  0.2904  0.7421 -0.2235
  105ILE     HN 2780   4.349   5.645   2.341  0.4937  0.8791  0.3318
  105ILE     CA 2781   4.528   5.635   2.234  0.4005 -0.0956 -0.1328
  105ILE     HA 2782   4.606   5.564   2.210 -0.0779 -0.3395 -1.0293
  105ILE     CB 2783   4.467   5.690   2.106  0.0687 -0.7876  0.3739
  105ILE     HB 2784   4.399   5.775   2.124  2.2315  1.5326 -1.5413
  105ILE    CG2 2785   4.575   5.758   2.016 -0.0022  1.1108  0.6029
  105ILE   HG21 2786   4.523   5.787   1.923  0.0645 -0.9817 -0.1381
  105ILE   HG22 2787   4.662   5.694   1.988  0.2437  1.2137  1.1076
  105ILE   HG23 2788   4.608   5.850   2.068 -1.7776  0.9262  2.1675
  105ILE    CG1 2789   4.374   5.588   2.028 -0.5377  0.0061  0.1330
  105ILE   HG11 2790   4.331   5.635   1.937 -0.0295 -0.5549 -0.4059
  105ILE   HG12 2791   4.291   5.551   2.092 -0.5114 -1.3918 -0.5915
  105ILE     CD 2792   4.456   5.460   1.992 -0.4408  0.2319  0.1783
  105ILE    HD1 2793   4.382   5.383   1.958  0.1173 -0.2639  0.0742
  105ILE    HD2 2794   4.512   5.419   2.078  0.9044  0.2956 -0.6378
  105ILE    HD3 2795   4.531   5.487   1.915  0.6800  0.8832  1.4647
  105ILE      C 2796   4.603   5.750   2.299 -0.5641 -0.4304  0.5677
  105ILE      O 2797   4.550   5.855   2.343 -0.3516  0.9512 -0.4840
  106GLY      N 2798   4.739   5.743   2.300 -0.7985 -0.0905 -0.2344
  106GLY     HN 2799   4.788   5.657   2.289 -1.1034 -0.2579 -0.2887
  106GLY     CA 2800   4.822   5.858   2.321 -0.0516  0.4405  0.1364
  106GLY    HA1 2801   4.774   5.944   2.276 -1.1828 -0.7806 -1.0790
  106GLY    HA2 2802   4.915   5.824   2.276 -0.7623  0.2796 -1.2748
  106GLY      C 2803   4.830   5.880   2.464 -0.9120  0.3531 -0.5658
  106GLY      O 2804   4.754   5.826   2.547 -0.2865  0.0111 -0.0569
  107PRO      N 2805   4.917   5.978   2.509 -0.4128 -0.3490 -0.0026
  107PRO     CD 2806   4.984   6.076   2.416  0.1535  0.4088  0.0214
  107PRO    HD1 2807   4.910   6.141   2.364 -1.4595 -0.3700  1.2519
  107PRO    HD2 2808   5.043   6.022   2.338 -1.2633 -0.2017 -0.6822
  107PRO     CA 2809   4.978   5.982   2.640 -0.5608  0.1491 -0.2142
  107PRO     HA 2810   4.999   5.879   2.665 -1.2409 -0.2248 -1.1557
  107PRO     CB 2811   5.110   6.056   2.621  0.6934  0.3826  0.3462
  107PRO    HB1 2812   5.190   5.981   2.603  0.2864 -0.3262  1.3795
  107PRO    HB2 2813   5.131   6.120   2.709  0.9523  1.1703 -0.2753
  107PRO     CG 2814   5.080   6.149   2.506  0.1825 -0.1989 -0.2011
  107PRO    HG1 2815   5.047   6.247   2.545  2.5126  0.4630  0.2815
  107PRO    HG2 2816   5.173   6.181   2.453  1.1471  0.5519  1.8459
  107PRO      C 2817   4.890   6.029   2.753 -0.0017 -0.5799 -0.0677
  107PRO      O 2818   4.896   5.976   2.865 -0.6940 -0.0899 -0.3988
  108LEU      N 2819   4.798   6.120   2.724  0.0004 -0.3241  0.0514
  108LEU     HN 2820   4.792   6.157   2.631 -0.2540 -1.6663 -0.4952
  108LEU     CA 2821   4.701   6.175   2.818 -0.8023  0.0197 -0.2702
  108LEU     HA 2822   4.753   6.203   2.908  1.2416  1.8179 -1.8627
  108LEU     CB 2823   4.615   6.296   2.777  0.0371 -0.3174  0.2926
  108LEU    HB1 2824   4.535   6.324   2.849 -2.2202  0.1996 -2.2642
  108LEU    HB2 2825   4.555   6.283   2.684 -0.0482 -0.6458  0.3914
  108LEU     CG 2826   4.701   6.422   2.744  0.1627 -0.0494 -0.5196
  108LEU     HG 2827   4.779   6.440   2.821  2.0972  0.3359 -2.4720
  108LEU    CD1 2828   4.755   6.437   2.604 -0.6875 -0.3760 -0.1463
  108LEU   HD11 2829   4.678   6.445   2.524  0.6672  3.1562 -1.3130
  108LEU   HD12 2830   4.819   6.350   2.580  0.1964 -0.0244  0.8218
  108LEU   HD13 2831   4.810   6.534   2.593  0.2133 -0.7919  0.5614
  108LEU    CD2 2832   4.604   6.546   2.755  0.0115  0.4602 -0.3439
  108LEU   HD21 2833   4.518   6.530   2.687  1.2684 -2.9060 -1.3201
  108LEU   HD22 2834   4.654   6.642   2.728  0.2586  0.0417 -1.4215
  108LEU   HD23 2835   4.557   6.556   2.855 -0.2263  1.5677 -0.5453
  108LEU      C 2836   4.604   6.061   2.859  0.1707  0.3938 -0.2529
  108LEU      O 2837   4.589   6.028   2.972  0.0703 -0.2439 -0.5225
  109ALA      N 2838   4.541   5.986   2.763  0.1603 -0.3525  0.0469
  109ALA     HN 2839   4.551   6.001   2.665 -0.8984 -0.7624 -0.1396
  109ALA     CA 2840   4.452   5.878   2.791 -0.2457  0.6224 -0.0270
  109ALA     HA 2841   4.375   5.908   2.860 -0.1689 -0.4353  0.5287
  109ALA     CB 2842   4.382   5.827   2.662 -0.0762  0.0917  0.1790
  109ALA    HB1 2843   4.449   5.818   2.574  2.4445  1.4732  1.8418
  109ALA    HB2 2844   4.299   5.898   2.643  1.2065  1.4570 -0.4681
  109ALA    HB3 2845   4.337   5.728   2.684 -0.0420  0.2449  0.9693
  109ALA      C 2846   4.519   5.764   2.864  0.3541 -0.9401  0.3547
  109ALA      O 2847   4.460   5.714   2.958  0.1674 -0.4002  0.1041
  110ASN      N 2848   4.638   5.725   2.829 -0.2503 -0.3051 -0.4453
  110ASN     HN 2849   4.687   5.761   2.750 -0.3406  1.3630  0.2207
  110ASN     CA 2850   4.707   5.615   2.890  0.8665  0.2176 -0.7914
  110ASN     HA 2851   4.629   5.544   2.914 -1.6550  2.2706 -2.3134
  110ASN     CB 2852   4.826   5.553   2.812 -0.7799  0.3691 -0.4013
  110ASN    HB1 2853   4.877   5.479   2.877 -2.8854  1.1936  2.4019
  110ASN    HB2 2854   4.900   5.629   2.779 -0.8797  1.1159  1.0128
  110ASN     CG 2855   4.773   5.472   2.693  0.7041  0.3998  0.1239
  110ASN    OD1 2856   4.769   5.349   2.699  0.1518  0.7450  0.0021
  110ASN    ND2 2857   4.728   5.541   2.588  0.1353  0.4890  0.4821
  110ASN   HD21 2858   4.730   5.485   2.505  1.2272  0.0842  0.7606
  110ASN   HD22 2859   4.734   5.640   2.579  1.6676  0.3618 -0.3237
  110ASN      C 2860   4.760   5.648   3.031  0.2887 -0.0361  0.6150
  110ASN      O 2861   4.774   5.562   3.119 -0.6861  0.3374 -0.2821
  111THR      N 2862   4.785   5.778   3.061  0.0947 -0.3082  0.6723
  111THR     HN 2863   4.779   5.844   2.987 -1.0475 -0.5077  0.5688
  111THR     CA 2864   4.816   5.833   3.191 -0.3384  0.1346  0.5086
  111THR     HA 2865   4.901   5.781   3.233  0.9021  1.6976  0.0315
  111THR     CB 2866   4.848   5.982   3.188 -0.6704 -0.3652  0.1101
  111THR     HB 2867   4.772   6.045   3.138  0.4497  0.6116 -0.4174
  111THR    OG1 2868   4.980   6.001   3.125  0.2828 -0.3694 -0.2549
  111THR    HG1 2869   4.966   6.011   3.030  1.2438 -0.3460 -0.3956
  111THR    CG2 2870   4.863   6.036   3.335 -0.3533  0.8604  0.1313
  111THR   HG21 2871   4.899   6.141   3.335 -0.3589  0.8679 -0.6582
  111THR   HG22 2872   4.936   5.964   3.378 -2.8856 -2.6340 -1.0070
  111THR   HG23 2873   4.771   6.032   3.396  0.4397 -1.1208  1.2795
  111THR      C 2874   4.694   5.820   3.277  0.3603 -0.2161 -1.1227
  111THR      O 2875   4.697   5.786   3.399  0.4931 -0.2228  0.9151
  112LEU      N 2876   4.569   5.848   3.219  0.3414 -0.0014  0.1351
  112LEU     HN 2877   4.565   5.894   3.131 -1.3197  1.0838  0.7376
  112LEU     CA 2878   4.444   5.825   3.293 -0.4117 -0.1171  0.1725
  112LEU     HA 2879   4.451   5.862   3.394 -0.2053  1.2949 -0.3331
  112LEU     CB 2880   4.324   5.886   3.218 -0.5088 -0.7814 -0.2329
  112LEU    HB1 2881   4.228   5.857   3.266  0.4280  0.1777  2.4048
  112LEU    HB2 2882   4.316   5.848   3.113 -0.4262  1.7334 -1.2259
  112LEU     CG 2883   4.315   6.044   3.205  0.0107  0.8522  0.5064
  112LEU     HG 2884   4.415   6.074   3.167  0.3969 -1.1736 -0.2065
  112LEU    CD1 2885   4.220   6.097   3.101 -0.0624 -0.0907  0.1686
  112LEU   HD11 2886   4.115   6.061   3.106 -0.4426  0.6266 -1.5794
  112LEU   HD12 2887   4.254   6.078   2.997 -1.7500 -1.7122 -0.1312
  112LEU   HD13 2888   4.197   6.206   3.110 -0.7799 -0.3852  2.3336
  112LEU    CD2 2889   4.303   6.113   3.344  0.7370  0.5024  0.0181
  112LEU   HD21 2890   4.277   6.219   3.327  0.4928  0.3473 -0.5945
  112LEU   HD22 2891   4.395   6.101   3.405 -1.5603 -0.5824  3.6489
  112LEU   HD23 2892   4.220   6.068   3.403  2.1077  0.2803  1.8592
  112LEU      C 2893   4.410   5.684   3.313  0.4926  0.4127 -0.0966
  112LEU      O 2894   4.346   5.654   3.414 -0.5681 -0.5261 -0.2539
  113VAL      N 2895   4.448   5.590   3.227  0.0189 -0.3483  0.2021
  113VAL     HN 2896   4.457   5.623   3.134 -0.6076  2.0883  0.9371
  113VAL     CA 2897   4.447   5.445   3.247  0.2450  0.5384  0.9923
  113VAL     HA 2898   4.342   5.421   3.247 -0.0409  1.1477 -2.5691
  113VAL     CB 2899   4.506   5.361   3.129 -0.6083 -0.9371 -0.4249
  113VAL     HB 2900   4.604   5.405   3.103 -0.3419 -0.1583  1.6973
  113VAL    CG1 2901   4.513   5.211   3.156  0.0869  0.0958  0.1631
  113VAL   HG11 2902   4.597   5.181   3.223  0.2226 -2.1029 -0.8771
  113VAL   HG12 2903   4.539   5.150   3.066  3.4283  0.5656  0.6820
  113VAL   HG13 2904   4.416   5.166   3.184  0.3643 -0.9012 -0.3840
  113VAL    CG2 2905   4.406   5.384   3.011 -0.0133  0.0308 -0.5789
  113VAL   HG21 2906   4.311   5.344   3.053 -0.2596  2.4005  1.3993
  113VAL   HG22 2907   4.430   5.321   2.924 -2.4412 -2.5454  0.4552
  113VAL   HG23 2908   4.404   5.492   2.985  0.6442  0.6326  1.6666
  113VAL      C 2909   4.524   5.408   3.371  0.3037 -0.4535 -0.0629
  113VAL      O 2910   4.487   5.330   3.458  0.6219 -0.1504 -0.2345
  114THR      N 2911   4.645   5.456   3.379  0.6090 -0.2913  0.4215
  114THR     HN 2912   4.676   5.510   3.301 -0.2735 -0.3310  0.0185
  114THR     CA 2913   4.744   5.431   3.487 -0.2296 -0.5433 -0.1490
  114THR     HA 2914   4.743   5.324   3.501  2.2720 -0.3746  2.1224
  114THR     CB 2915   4.882   5.482   3.455  0.1595  0.0038  0.0110
  114THR     HB 2916   4.878   5.593   3.447  1.3963  0.0345 -0.4004
  114THR    OG1 2917   4.938   5.441   3.333  0.4282  0.2881  0.2149
  114THR    HG1 2918   4.888   5.477   3.260  0.1472 -0.8029 -0.1453
  114THR    CG2 2919   4.983   5.443   3.569 -0.0806  0.1994  0.9883
  114THR   HG21 2920   4.978   5.333   3.584  0.4806  0.2015  1.2278
  114THR   HG22 2921   4.962   5.500   3.662  1.5765  0.6660  1.1166
  114THR   HG23 2922   5.088   5.461   3.537 -0.4319  1.8439  0.6485
  114THR      C 2923   4.697   5.485   3.622 -0.0031  0.0171 -1.4120
  114THR      O 2924   4.709   5.422   3.732  0.1566  0.2810  0.1610
  115LEU      N 2925   4.641   5.603   3.624  0.0926  0.2559  0.9926
  115LEU     HN 2926   4.623   5.646   3.536 -0.8623 -1.5740  0.2294
  115LEU     CA 2927   4.579   5.661   3.739 -0.0097 -0.4142  0.3980
  115LEU     HA 2928   4.649   5.639   3.818  1.9930  0.4563 -1.0456
  115LEU     CB 2929   4.543   5.815   3.732 -0.6770 -0.5741 -0.5349
  115LEU    HB1 2930   4.443   5.830   3.685 -1.0285 -1.5762 -0.1256
  115LEU    HB2 2931   4.633   5.857   3.683  0.3970  0.1015  1.8752
  115LEU     CG 2932   4.530   5.879   3.874 -0.4572  0.0972  0.2775
  115LEU     HG 2933   4.442   5.841   3.929 -1.7969  0.3886 -1.5715
  115LEU    CD1 2934   4.659   5.871   3.962  0.0086  0.0345 -0.0190
  115LEU   HD11 2935   4.681   5.764   3.982 -1.9582 -0.2820  0.6514
  115LEU   HD12 2936   4.649   5.912   4.064  0.4917 -3.5046  1.6011
  115LEU   HD13 2937   4.747   5.929   3.925  2.2018 -1.9346  1.7906
  115LEU    CD2 2938   4.498   6.031   3.859  0.4426  0.4094  0.6033
  115LEU   HD21 2939   4.589   6.074   3.812  1.3051 -1.8050  0.0881
  115LEU   HD22 2940   4.482   6.076   3.959 -0.2943 -1.8532  1.5859
  115LEU   HD23 2941   4.413   6.043   3.789  1.6344 -0.3101 -1.0400
  115LEU      C 2942   4.453   5.587   3.784  0.3523 -0.4234  0.1172
  115LEU      O 2943   4.442   5.556   3.903 -0.2708 -0.0818  0.6060
  116GLU      N 2944   4.363   5.555   3.692  0.4052 -0.7067 -0.1589
  116GLU     HN 2945   4.376   5.593   3.601 -1.4548  0.3011 -0.0427
  116GLU     CA 2946   4.240   5.482   3.704  0.2974  0.2322  0.6000
  116GLU     HA 2947   4.165   5.526   3.768  0.4609 -0.0261  0.9682
  116GLU     CB 2948   4.179   5.477   3.563  0.3143  0.6418  0.0860
  116GLU    HB1 2949   4.250   5.427   3.494  0.5531  0.7754  0.2352
  116GLU    HB2 2950   4.166   5.583   3.533  0.6797  0.7389  0.2657
  116GLU     CG 2951   4.036   5.425   3.546  0.3753 -0.1331  0.0473
  116GLU    HG1 2952   3.969   5.480   3.615 -0.5171 -0.6505 -0.3882
  116GLU    HG2 2953   4.035   5.316   3.569  0.9902 -0.0458  0.5026
  116GLU     CD 2954   3.975   5.460   3.411 -0.0868 -0.0390  0.2663
  116GLU    OE1 2955   4.009   5.411   3.300  0.6802  0.3490  0.6386
  116GLU    OE2 2956   3.880   5.540   3.417 -0.0390  0.0731 -0.2821
  116GLU      C 2957   4.265   5.340   3.748 -1.2671 -0.6052  0.2281
  116GLU      O 2958   4.199   5.290   3.837 -0.3695  0.1438 -0.5142
  117ALA      N 2959   4.369   5.275   3.699  1.0217  0.1846 -0.0053
  117ALA     HN 2960   4.429   5.317   3.630 -1.2735 -0.9509 -2.8891
  117ALA     CA 2961   4.399   5.138   3.740 -0.4818 -0.2955  0.1950
  117ALA     HA 2962   4.317   5.070   3.724 -0.7732 -0.8928  3.5653
  117ALA     CB 2963   4.524   5.094   3.663 -0.2986  0.3814 -0.0452
  117ALA    HB1 2964   4.619   5.148   3.682 -1.8299  3.0111  0.6235
  117ALA    HB2 2965   4.519   5.082   3.553  2.5841 -0.8824 -0.1336
  117ALA    HB3 2966   4.549   4.991   3.697 -2.9387 -0.0628  0.7346
  117ALA      C 2967   4.435   5.119   3.890  0.1686 -0.2527  0.1276
  117ALA      O 2968   4.389   5.028   3.957  0.5088  0.4477  0.1430
  118LEU      N 2969   4.519   5.214   3.939  0.1485  1.0240  0.1912
  118LEU     HN 2970   4.542   5.285   3.873  1.1473  1.3367  0.8533
  118LEU     CA 2971   4.546   5.239   4.077 -0.5711 -0.9573 -0.8417
  118LEU     HA 2972   4.599   5.155   4.122  0.1656  0.9638  2.1945
  118LEU     CB 2973   4.653   5.349   4.088 -0.1139  0.3580  0.5290
  118LEU    HB1 2974   4.602   5.440   4.050 -1.8189 -0.9604 -0.4839
  118LEU    HB2 2975   4.737   5.311   4.026  1.3253 -0.9591  3.0797
  118LEU     CG 2976   4.725   5.367   4.229 -0.1079  0.2311  0.4683
  118LEU     HG 2977   4.645   5.397   4.300  1.1039 -0.0042  1.9846
  118LEU    CD1 2978   4.784   5.232   4.291  0.0840 -0.0007 -0.4056
  118LEU   HD11 2979   4.859   5.173   4.235  0.4670 -1.7236  1.8029
  118LEU   HD12 2980   4.703   5.157   4.304  1.1934 -1.0622  0.5892
  118LEU   HD13 2981   4.838   5.253   4.386 -1.4871 -0.1774  0.5674
  118LEU    CD2 2982   4.834   5.478   4.230 -0.3620 -0.1122 -0.2442
  118LEU   HD21 2983   4.844   5.515   4.334 -0.7151 -0.5364 -0.0536
  118LEU   HD22 2984   4.781   5.564   4.182 -2.1913  0.0501  1.8674
  118LEU   HD23 2985   4.930   5.449   4.183 -0.1263 -0.2325  0.3012
  118LEU      C 2986   4.428   5.280   4.158 -0.4198 -0.2792 -0.0011
  118LEU      O 2987   4.407   5.220   4.263  0.3965  0.0622  0.2317
  119CYS      N 2988   4.349   5.377   4.109  0.6282  0.5543  0.0155
  119CYS     HN 2989   4.351   5.423   4.020 -0.4453 -2.8729 -1.9848
  119CYS     CA 2990   4.225   5.406   4.177  0.0419  0.3023  0.3585
  119CYS     HA 2991   4.258   5.445   4.272  2.8510  0.2528 -0.5209
  119CYS     CB 2992   4.137   5.520   4.115  0.1847 -0.5291 -0.8104
  119CYS    HB1 2993   4.044   5.534   4.174  0.5728  0.4777 -0.4269
  119CYS    HB2 2994   4.116   5.476   4.015 -1.2048 -2.2982  0.1950
  119CYS     SG 2995   4.220   5.680   4.112 -0.4384 -0.1652  0.2059
  119CYS    HG1 2996   4.331   5.623   4.066  1.6877  1.7676  2.5958
  119CYS      C 2997   4.133   5.286   4.206 -0.2371  0.2916 -0.6700
  119CYS      O 2998   4.105   5.257   4.321 -0.0344 -0.1083  0.5676
  120GLY      N 2999   4.107   5.199   4.106  0.1725 -0.1988  0.5614
  120GLY     HN 3000   4.139   5.220   4.014 -0.1152  1.1173  0.7499
  120GLY     CA 3001   4.038   5.068   4.134  0.5033  0.6109  0.2984
  120GLY    HA1 3002   4.018   5.019   4.040  1.4647  0.1372  0.3283
  120GLY    HA2 3003   3.946   5.100   4.180 -0.1778 -1.8492  0.7712
  120GLY      C 3004   4.093   4.964   4.224 -0.0759 -0.9002  0.2331
  120GLY      O 3005   4.020   4.904   4.307  0.2060 -0.3959  0.5093
  121MET      N 3006   4.228   4.955   4.224 -0.2476  0.1123  0.2398
  121MET     HN 3007   4.281   5.014   4.163  2.8415 -2.2633  0.3933
  121MET     CA 3008   4.305   4.870   4.309 -0.7111 -0.6363  0.1119
  121MET     HA 3009   4.266   4.772   4.285 -1.6885 -0.4055  0.7151
  121MET     CB 3010   4.450   4.850   4.264 -0.3472 -0.0738  0.2590
  121MET    HB1 3011   4.505   4.803   4.348  0.7044 -1.1406 -0.9765
  121MET    HB2 3012   4.504   4.944   4.241  0.4201 -0.8654 -1.3629
  121MET     CG 3013   4.457   4.745   4.149 -0.2149  0.5240 -0.3431
  121MET    HG1 3014   4.387   4.781   4.072 -1.2103  1.7001  1.0694
  121MET    HG2 3015   4.427   4.646   4.192  1.5909 -0.4962 -1.3016
  121MET     SD 3016   4.622   4.729   4.084 -0.3935  0.0324  0.2673
  121MET     CE 3017   4.691   4.585   4.172 -0.1359  0.2226 -0.2295
  121MET    HE1 3018   4.650   4.487   4.140 -0.3631 -0.7258  2.6593
  121MET    HE2 3019   4.669   4.588   4.281 -0.0891 -3.1914 -0.0074
  121MET    HE3 3020   4.799   4.593   4.147 -0.0156 -0.5483  0.0129
  121MET      C 3021   4.295   4.905   4.454 -0.1806  0.0218 -0.1338
  121MET      O 3022   4.274   4.812   4.534  0.1875  0.2151  0.9758
  122LEU      N 3023   4.295   5.036   4.482 -0.2679 -0.7122 -0.7243
  122LEU     HN 3024   4.298   5.098   4.403 -0.3940 -2.5382 -2.2216
  122LEU     CA 3025   4.269   5.099   4.612 -0.2111  0.7758 -0.1234
  122LEU     HA 3026   4.325   5.039   4.683 -4.5489 -2.0185  1.3136
  122LEU     CB 3027   4.302   5.248   4.612  0.3710  0.0813 -0.3848
  122LEU    HB1 3028   4.274   5.296   4.708  1.8250 -1.6759  1.0085
  122LEU    HB2 3029   4.253   5.302   4.528  1.9372  0.6298 -0.9940
  122LEU     CG 3030   4.451   5.270   4.586  0.1071  0.0021  0.0946
  122LEU     HG 3031   4.483   5.211   4.497 -0.4918 -1.2092  0.6581
  122LEU    CD1 3032   4.482   5.414   4.550  0.3275  0.1462 -0.4905
  122LEU   HD11 3033   4.591   5.428   4.530  0.9758  0.1934  2.6067
  122LEU   HD12 3034   4.457   5.471   4.642 -0.8807  3.6297 -2.7688
  122LEU   HD13 3035   4.420   5.456   4.468 -0.8499 -0.3501  0.1214
  122LEU    CD2 3036   4.539   5.224   4.700 -0.2448  0.3974 -0.2877
  122LEU   HD21 3037   4.501   5.263   4.797 -2.3249 -1.1460 -0.4008
  122LEU   HD22 3038   4.642   5.262   4.686 -0.5969  0.5863 -2.8383
  122LEU   HD23 3039   4.549   5.114   4.710 -0.8411  0.1729 -1.8333
  122LEU      C 3040   4.131   5.082   4.655 -0.2082 -0.4136  0.2112
  122LEU      O 3041   4.101   5.046   4.765 -0.0128  0.1359  0.3030
  123GLY      N 3042   4.038   5.104   4.564  0.3666  0.6439 -0.3468
  123GLY     HN 3043   4.063   5.144   4.476 -0.1400  0.7227 -0.4577
  123GLY     CA 3044   3.896   5.085   4.592  0.1985 -0.5190  0.6660
  123GLY    HA1 3045   3.847   5.090   4.496  0.3320 -2.1463  0.4826
  123GLY    HA2 3046   3.862   5.157   4.666 -1.0279 -0.5179  0.1196
  123GLY      C 3047   3.852   4.943   4.626 -0.0334  0.1755  0.4753
  123GLY      O 3048   3.771   4.921   4.713  0.0722  0.4911  0.0254
  124LEU      N 3049   3.912   4.843   4.561 -0.2810  0.0561 -0.3786
  124LEU     HN 3050   3.959   4.852   4.474  1.0976  4.9115  0.5870
  124LEU     CA 3051   3.902   4.709   4.616 -0.4641 -0.2897  0.2395
  124LEU     HA 3052   3.799   4.680   4.633 -1.0957  1.0387 -1.0594
  124LEU     CB 3053   3.957   4.603   4.505 -0.6749 -0.4177 -0.0848
  124LEU    HB1 3054   4.047   4.660   4.474 -0.7429  0.1022  0.6351
  124LEU    HB2 3055   3.875   4.582   4.434 -0.4906 -1.1134 -0.1041
  124LEU     CG 3056   4.012   4.470   4.555  0.6329 -0.5118 -0.0917
  124LEU     HG 3057   4.098   4.476   4.625  1.5781 -1.7654 -1.1111
  124LEU    CD1 3058   3.911   4.370   4.622 -0.1369 -0.2118 -0.3421
  124LEU   HD11 3059   3.841   4.328   4.547  0.1640 -1.6642  0.1549
  124LEU   HD12 3060   3.847   4.433   4.688 -0.9738 -0.7044 -0.6576
  124LEU   HD13 3061   3.980   4.299   4.672  0.6803  0.8208  0.0376
  124LEU    CD2 3062   4.076   4.400   4.435  0.2839 -0.0036 -0.6771
  124LEU   HD21 3063   4.002   4.361   4.362 -0.4132 -0.4834  0.2667
  124LEU   HD22 3064   4.142   4.319   4.472  0.4615  0.0159 -0.9480
  124LEU   HD23 3065   4.137   4.473   4.378 -1.4134  2.6803  0.7193
  124LEU      C 3066   3.959   4.692   4.756 -1.1359 -0.1341  0.2813
  124LEU      O 3067   3.894   4.630   4.843 -0.1409 -0.0683  0.6266
  125ALA      N 3068   4.088   4.728   4.766 -0.1881 -0.4396 -0.5788
  125ALA     HN 3069   4.127   4.763   4.681 -0.2266 -0.8470 -0.7684
  125ALA     CA 3070   4.166   4.721   4.889 -0.5170  0.0359  0.0871
  125ALA     HA 3071   4.158   4.618   4.919 -0.9544  0.0869  0.1566
  125ALA     CB 3072   4.313   4.762   4.858 -0.3935 -0.3967  0.2117
  125ALA    HB1 3073   4.308   4.847   4.786 -1.0176  0.7676  1.5831
  125ALA    HB2 3074   4.371   4.683   4.806  0.6570 -0.3604  1.3042
  125ALA    HB3 3075   4.376   4.785   4.946  0.8642 -1.9611 -0.2305
  125ALA      C 3076   4.100   4.786   5.009 -0.0190  0.0722  0.1378
  125ALA      O 3077   4.084   4.732   5.120  0.2574  0.1302 -0.2676
  126VAL      N 3078   4.063   4.912   4.992 -0.1256 -0.4841  0.0842
  126VAL     HN 3079   4.092   4.963   4.911  1.3622 -1.1705  0.1691
  126VAL     CA 3080   3.972   4.977   5.087 -0.1218  0.0458  0.2629
  126VAL     HA 3081   4.019   4.979   5.184 -0.8923  0.3441  0.6356
  126VAL     CB 3082   3.970   5.129   5.053 -0.6126  0.7165  0.5372
  126VAL     HB 3083   3.947   5.138   4.944  0.5387 -1.3210  0.0778
  126VAL    CG1 3084   3.865   5.195   5.139  0.2624 -0.3596  0.2455
  126VAL   HG11 3085   3.873   5.306   5.133  3.2105 -0.5872 -2.0242
  126VAL   HG12 3086   3.886   5.171   5.246  1.6794 -2.1248 -0.3892
  126VAL   HG13 3087   3.760   5.166   5.118  0.8713 -2.1076 -0.5212
  126VAL    CG2 3088   4.101   5.203   5.080 -0.2482  0.1033 -0.1509
  126VAL   HG21 3089   4.145   5.209   5.182  1.0631 -0.8055 -0.6219
  126VAL   HG22 3090   4.088   5.306   5.041  2.2627  0.4635 -0.2501
  126VAL   HG23 3091   4.180   5.163   5.012 -0.3241 -0.1001 -0.1217
  126VAL      C 3092   3.837   4.916   5.110  0.2406 -0.1011 -0.2968
  126VAL      O 3093   3.797   4.892   5.224 -0.3886 -0.2845  1.1681
  127ALA      N 3094   3.757   4.870   5.012 -0.0217  0.2329  0.4814
  127ALA     HN 3095   3.788   4.877   4.918 -0.2079  0.3845  0.4303
  127ALA     CA 3096   3.622   4.819   5.032  0.5483 -0.5275 -0.7221
  127ALA     HA 3097   3.574   4.896   5.091 -0.7387  0.4841 -2.9652
  127ALA     CB 3098   3.535   4.810   4.904 -0.2734  0.0558 -0.1444
  127ALA    HB1 3099   3.498   4.911   4.877 -0.3936 -0.1398 -0.7221
  127ALA    HB2 3100   3.442   4.751   4.920  2.1648 -4.6220 -1.3150
  127ALA    HB3 3101   3.588   4.773   4.814 -0.1748 -0.1020 -0.0208
  127ALA      C 3102   3.612   4.684   5.115  0.3794 -0.4817  0.4964
  127ALA      O 3103   3.531   4.666   5.205  0.0005  0.1519  0.5130
  128ALA      N 3104   3.705   4.589   5.082  0.4628  0.4954  0.2741
  128ALA     HN 3105   3.765   4.598   5.003 -1.2100  1.6575 -0.9413
  128ALA     CA 3106   3.719   4.465   5.151  0.5050  0.4320 -1.2518
  128ALA     HA 3107   3.620   4.424   5.158  1.0613 -0.8448 -0.5147
  128ALA     CB 3108   3.823   4.380   5.077  0.2067 -0.2901 -0.4120
  128ALA    HB1 3109   3.828   4.279   5.123 -3.7577  0.3118  1.7850
  128ALA    HB2 3110   3.920   4.434   5.079  0.3612 -0.5644  1.7150
  128ALA    HB3 3111   3.789   4.361   4.973 -1.7650  0.4673  0.0563
  128ALA      C 3112   3.758   4.492   5.297 -0.6839 -0.2379 -0.3598
  128ALA      O 3113   3.713   4.419   5.388  0.2352 -0.3053 -0.3696
  129SER      N 3114   3.831   4.595   5.330  0.0968 -0.1237  0.1146
  129SER     HN 3115   3.854   4.657   5.255  0.1596  0.2466  0.4362
  129SER     CA 3116   3.865   4.632   5.468  0.1358 -0.1645  0.0122
  129SER     HA 3117   3.888   4.545   5.527  2.8825  0.0607 -0.6103
  129SER     CB 3118   3.984   4.738   5.470  0.4251 -0.5248  0.1323
  129SER    HB1 3119   4.010   4.760   5.576 -1.7919 -1.1593  0.8695
  129SER    HB2 3120   3.947   4.835   5.430 -0.8702 -1.7574 -1.8473
  129SER     OG 3121   4.101   4.688   5.407 -1.0724  0.0828 -0.0555
  129SER    HG1 3122   4.098   4.710   5.314  0.3011  0.1940 -0.0949
  129SER      C 3123   3.749   4.694   5.542  0.0514  0.3839 -0.1612
  129SER      O 3124   3.734   4.679   5.665 -0.2929 -0.0476  0.0798
  130LEU      N 3125   3.658   4.763   5.471  0.5817  0.6212  0.0230
  130LEU     HN 3126   3.675   4.786   5.376 -0.3623  0.7635 -0.1274
  130LEU     CA 3127   3.532   4.805   5.523 -0.1862 -0.4768  0.1851
  130LEU     HA 3128   3.557   4.861   5.612  1.3455  1.7578 -1.5096
  130LEU     CB 3129   3.459   4.905   5.430 -0.2905  0.3318  0.1006
  130LEU    HB1 3130   3.355   4.915   5.469 -0.2838 -1.8102  0.8006
  130LEU    HB2 3131   3.457   4.855   5.331 -2.2035  1.0914 -0.2873
  130LEU     CG 3132   3.516   5.047   5.422  0.4033 -0.3333  0.0791
  130LEU     HG 3133   3.624   5.052   5.448  0.9437  4.4998 -2.0041
  130LEU    CD1 3134   3.487   5.113   5.289 -0.3272 -0.1632  0.2075
  130LEU   HD11 3135   3.383   5.090   5.256  0.1151  2.5344 -3.7549
  130LEU   HD12 3136   3.548   5.083   5.202 -2.4204 -0.7601 -1.1495
  130LEU   HD13 3137   3.502   5.223   5.285 -1.7083  0.0329 -0.2404
  130LEU    CD2 3138   3.456   5.136   5.538  0.7608  0.1566 -0.8258
  130LEU   HD21 3139   3.493   5.109   5.639  1.3434  2.0425 -0.5130
  130LEU   HD22 3140   3.345   5.126   5.532  0.7640  0.7398 -2.0810
  130LEU   HD23 3141   3.478   5.243   5.519 -5.5979  1.7206 -1.8132
  130LEU      C 3142   3.448   4.685   5.553 -0.5017 -0.4031  0.9014
  130LEU      O 3143   3.382   4.687   5.656 -0.4584 -0.6028  0.5485
  131ILE      N 3144   3.436   4.589   5.461 -1.1456  0.1630  0.1421
  131ILE     HN 3145   3.488   4.600   5.377 -2.5390  1.7758 -0.5718
  131ILE     CA 3146   3.359   4.466   5.479  1.0277  0.0640 -0.1479
  131ILE     HA 3147   3.255   4.485   5.499  1.1436 -1.0485  1.7013
  131ILE     CB 3148   3.361   4.390   5.347 -0.6822  0.1497 -0.1266
  131ILE     HB 3149   3.465   4.376   5.311 -0.6905  1.7336 -0.8784
  131ILE    CG2 3150   3.321   4.243   5.359 -0.1045  0.4498 -0.3802
  131ILE   HG21 3151   3.212   4.241   5.381  0.3788 -0.6505  2.4059
  131ILE   HG22 3152   3.367   4.186   5.443 -1.3629 -1.6393 -1.0278
  131ILE   HG23 3153   3.345   4.178   5.272 -1.6116 -0.6626 -0.0015
  131ILE    CG1 3154   3.274   4.464   5.240 -0.3274 -0.0789 -0.5519
  131ILE   HG11 3155   3.298   4.573   5.235 -1.2603  0.1415 -0.4333
  131ILE   HG12 3156   3.166   4.456   5.261 -0.6176  1.3223 -1.3586
  131ILE     CD 3157   3.292   4.413   5.093 -0.4044  0.1911 -1.4100
  131ILE    HD1 3158   3.208   4.442   5.027 -0.0264  0.4677 -1.7792
  131ILE    HD2 3159   3.293   4.302   5.100  0.1427  0.2772  0.5051
  131ILE    HD3 3160   3.394   4.450   5.066  0.2274  1.9733  2.6711
  131ILE      C 3161   3.393   4.382   5.602 -0.2078 -0.1223  0.4136
  131ILE      O 3162   3.306   4.357   5.683  0.3135 -0.0047  0.3265
  132TYR      N 3163   3.519   4.352   5.626 -0.3323  0.6767 -0.4318
  132TYR     HN 3164   3.597   4.367   5.566 -0.2910  3.4694  0.1710
  132TYR     CA 3165   3.555   4.269   5.740  0.0448 -0.3078 -0.2105
  132TYR     HA 3166   3.488   4.185   5.736 -1.8322  1.1511 -1.0589
  132TYR     CB 3167   3.700   4.204   5.733 -0.3301  0.4483  0.2690
  132TYR    HB1 3168   3.782   4.275   5.708 -1.4227  1.1436 -1.6073
  132TYR    HB2 3169   3.700   4.127   5.652  1.1355 -0.8408  1.4383
  132TYR     CG 3170   3.743   4.125   5.860 -0.7514 -0.2119 -0.1828
  132TYR    CD1 3171   3.659   4.024   5.907 -0.1933  0.2467  0.6696
  132TYR    HD1 3172   3.573   3.991   5.849  1.8275  1.4120 -3.3965
  132TYR    CE1 3173   3.692   3.944   6.020 -0.2112 -0.1790  0.0104
  132TYR    HE1 3174   3.635   3.859   6.056  1.8209 -1.8109 -0.4206
  132TYR     CZ 3175   3.814   3.968   6.085  0.0333 -0.0746  0.1268
  132TYR     OH 3176   3.843   3.901   6.203  0.0768 -0.2714  0.0238
  132TYR     HH 3177   3.892   3.955   6.265 -0.6710 -1.4453  1.7274
  132TYR    CD2 3178   3.856   4.155   5.936  0.0434 -0.0095  0.1093
  132TYR    HD2 3179   3.918   4.237   5.903  0.3576 -0.2877  0.0053
  132TYR    CE2 3180   3.898   4.074   6.044  0.0207 -0.7667  0.2711
  132TYR    HE2 3181   3.992   4.096   6.092  0.0382  1.3146 -0.5918
  132TYR      C 3182   3.521   4.347   5.873 -1.1699  0.5986  0.2254
  132TYR      O 3183   3.486   4.294   5.979 -0.3154 -0.2693  0.2821
  133ALA      N 3184   3.546   4.483   5.872 -0.3048 -0.4208 -0.0870
  133ALA     HN 3185   3.571   4.532   5.789 -0.1653  0.6618  0.5722
  133ALA     CA 3186   3.540   4.565   5.988  0.1945 -0.4786 -0.8974
  133ALA     HA 3187   3.595   4.521   6.070 -0.3957  1.4937  0.6190
  133ALA     CB 3188   3.594   4.707   5.959 -0.3409  0.1751 -0.1516
  133ALA    HB1 3189   3.538   4.740   5.869 -0.5677  1.8338  0.5703
  133ALA    HB2 3190   3.703   4.701   5.938 -0.1599 -0.8244  0.9542
  133ALA    HB3 3191   3.597   4.783   6.039  3.0450 -0.1148  0.1205
  133ALA      C 3192   3.393   4.569   6.040 -0.1614  0.1333 -0.5439
  133ALA      O 3193   3.361   4.573   6.156  0.1001  0.1155  0.2094
  134ARG      N 3194   3.297   4.557   5.947 -0.8141 -0.3968 -0.0306
  134ARG     HN 3195   3.320   4.545   5.851  0.1451  0.7824  0.0283
  134ARG     CA 3196   3.155   4.547   5.977  0.3360 -0.8484 -0.2546
  134ARG     HA 3197   3.142   4.623   6.053 -0.5245  0.8263 -1.9797
  134ARG     CB 3198   3.072   4.572   5.847 -0.3383 -0.4630 -0.0661
  134ARG    HB1 3199   2.965   4.548   5.866 -0.3709  0.1680  0.6216
  134ARG    HB2 3200   3.112   4.514   5.762  0.0124  0.6826 -0.7019
  134ARG     CG 3201   3.074   4.720   5.810 -0.0996 -0.0776 -1.0675
  134ARG    HG1 3202   3.179   4.754   5.803  0.4075 -0.7101  1.9366
  134ARG    HG2 3203   3.040   4.778   5.899  3.3533 -2.0547  1.8179
  134ARG     CD 3204   2.992   4.761   5.679 -0.2412  0.6597  0.2019
  134ARG    HD1 3205   3.043   4.709   5.595 -0.9409 -0.0179  0.1898
  134ARG    HD2 3206   3.001   4.872   5.669  4.4908  0.4685  0.0276
  134ARG     NE 3207   2.849   4.711   5.683 -0.4858 -0.3245 -0.3122
  134ARG     HE 3208   2.824   4.622   5.644 -2.0293  0.3784 -1.0207
  134ARG     CZ 3209   2.743   4.772   5.739 -0.0132 -0.0551 -0.2603
  134ARG    NH1 3210   2.747   4.899   5.772  0.1667  0.8151 -0.2238
  134ARG   HH11 3211   2.828   4.951   5.745  1.0132 -0.2829  0.1218
  134ARG   HH12 3212   2.656   4.939   5.784 -1.3526 -2.4534  0.2881
  134ARG    NH2 3213   2.635   4.700   5.761 -0.6921 -0.5511  0.8238
  134ARG   HH21 3214   2.637   4.601   5.754 -0.0025 -0.4262 -2.2506
  134ARG   HH22 3215   2.578   4.731   5.837 -2.3111 -0.6227 -0.3086
  134ARG      C 3216   3.114   4.415   6.050 -0.3588 -0.3524 -0.2536
  134ARG      O 3217   3.031   4.423   6.135  0.5015 -0.0659 -0.3640
  135PHE      N 3218   3.184   4.302   6.012  0.0314  0.0082 -0.4865
  135PHE     HN 3219   3.270   4.321   5.964  0.9182  0.3181  1.1626
  135PHE     CA 3220   3.175   4.170   6.078 -0.0195 -0.2749 -0.6120
  135PHE     HA 3221   3.070   4.148   6.073  0.1758 -1.2282 -0.5872
  135PHE     CB 3222   3.251   4.050   6.015  0.2104 -0.3652 -0.1170
  135PHE    HB1 3223   3.231   3.963   6.082  0.9113 -1.7727 -1.6767
  135PHE    HB2 3224   3.359   4.075   6.018  0.1115  0.0557  2.0274
  135PHE     CG 3225   3.210   4.006   5.868 -0.5534  0.4479 -0.3953
  135PHE    CD1 3226   3.103   4.056   5.793  0.6139 -0.6814  0.1670
  135PHE    HD1 3227   3.034   4.126   5.838  1.2458 -0.5181  0.9135
  135PHE    CE1 3228   3.064   4.013   5.664  0.1806  0.2319 -0.0482
  135PHE    HE1 3229   2.975   4.049   5.615  0.7344 -0.7682 -1.8729
  135PHE     CZ 3230   3.149   3.922   5.601 -1.1687  0.8354  1.1154
  135PHE     HZ 3231   3.147   3.903   5.495 -0.1936  2.9722  0.6513
  135PHE    CD2 3232   3.290   3.906   5.808 -0.2694 -0.2666 -0.0599
  135PHE    HD2 3233   3.379   3.863   5.852  1.1074  0.9550 -1.5276
  135PHE    CE2 3234   3.266   3.873   5.672 -0.1467  0.4327 -0.1378
  135PHE    HE2 3235   3.331   3.797   5.629  0.3437  0.4974  0.4865
  135PHE      C 3236   3.214   4.177   6.228  0.0629 -0.1424  0.7952
  135PHE      O 3237   3.140   4.117   6.310 -0.2592 -0.5315  0.2852
  136THR      N 3238   3.317   4.252   6.266  0.5051 -0.3877  0.1148
  136THR     HN 3239   3.351   4.324   6.206 -1.9611  1.3352  0.6044
  136THR     CA 3240   3.382   4.239   6.399 -0.9085 -0.2152 -0.1106
  136THR     HA 3241   3.400   4.135   6.423  1.3047  0.0293 -0.5054
  136THR     CB 3242   3.526   4.295   6.413  0.5587 -0.1094 -0.3356
  136THR     HB 3243   3.566   4.276   6.515  0.5792 -0.3210 -0.3835
  136THR    OG1 3244   3.533   4.436   6.385 -0.0172 -0.7336 -0.8173
  136THR    HG1 3245   3.493   4.483   6.458 -0.4702  0.8470 -2.0062
  136THR    CG2 3246   3.611   4.229   6.305 -0.1326 -0.3459 -0.5603
  136THR   HG21 3247   3.619   4.282   6.208 -0.2581  1.6144  0.4474
  136THR   HG22 3248   3.578   4.127   6.277  0.2573  0.0671 -2.6969
  136THR   HG23 3249   3.715   4.218   6.344 -0.8285 -0.6527  1.3026
  136THR      C 3250   3.300   4.301   6.519 -0.0210 -1.2866  0.3940
  136THR      O 3251   3.322   4.278   6.637  0.2380 -0.0174 -0.1359
  137ARG      N 3252   3.206   4.388   6.487  0.5923  0.1852  0.0207
  137ARG     HN 3253   3.195   4.423   6.394 -0.5188 -0.2552 -0.0264
  137ARG     CA 3254   3.113   4.449   6.577  0.4108  0.3993  0.0586
  137ARG     HA 3255   3.176   4.465   6.664  0.2607 -0.6577  0.3801
  137ARG     CB 3256   3.077   4.593   6.536 -0.6010  0.4583 -0.1601
  137ARG    HB1 3257   3.158   4.663   6.566 -0.6835  0.7779 -0.6836
  137ARG    HB2 3258   2.989   4.619   6.598  0.5142  1.1800  1.1704
  137ARG     CG 3259   3.048   4.604   6.386 -0.0456 -0.8835 -0.2258
  137ARG    HG1 3260   2.972   4.527   6.360 -0.7343 -0.3717  0.2534
  137ARG    HG2 3261   3.140   4.576   6.331 -0.1805 -1.2092 -0.2869
  137ARG     CD 3262   2.992   4.733   6.337 -0.0809 -0.4118  0.5345
  137ARG    HD1 3263   2.891   4.751   6.379  0.3150  1.4689  0.7691
  137ARG    HD2 3264   2.993   4.739   6.226  0.5822  1.4924  0.6034
  137ARG     NE 3265   3.078   4.843   6.391  0.8301  0.1559  0.7115
  137ARG     HE 3266   3.176   4.828   6.403  0.6367 -3.0968 -0.7707
  137ARG     CZ 3267   3.048   4.975   6.406 -0.1900 -0.4295 -0.7678
  137ARG    NH1 3268   2.938   5.031   6.378 -0.4333 -0.1782 -0.2742
  137ARG   HH11 3269   2.863   4.967   6.362 -0.2620 -0.1916 -1.0461
  137ARG   HH12 3270   2.926   5.118   6.427  2.7573  0.7842 -1.0055
  137ARG    NH2 3271   3.144   5.049   6.466  1.0652  0.1988 -0.3081
  137ARG   HH21 3272   3.203   4.985   6.515 -1.0053 -0.2150  1.8678
  137ARG   HH22 3273   3.135   5.147   6.485 -3.0169  0.1454 -0.9521
  137ARG      C 3274   3.002   4.368   6.635 -0.6171  0.0421  0.3207
  137ARG      O 3275   2.971   4.264   6.573  0.1863  0.7212 -0.4633
  138PRO      N 3276   2.940   4.406   6.747 -0.3291 -0.7696  0.4245
  138PRO     CD 3277   2.992   4.512   6.841 -0.0521  0.2002  1.0511
  138PRO    HD1 3278   2.917   4.594   6.844  0.5865  0.9319 -1.2033
  138PRO    HD2 3279   3.082   4.565   6.804 -0.0662 -2.3186 -3.2091
  138PRO     CA 3280   2.847   4.317   6.813 -0.4317  0.4060  0.2189
  138PRO     HA 3281   2.881   4.215   6.807 -1.6207  0.0080 -0.0577
  138PRO     CB 3282   2.861   4.356   6.962  0.2205 -0.0361  0.5566
  138PRO    HB1 3283   2.875   4.268   7.027 -0.5394  0.2670  1.1482
  138PRO    HB2 3284   2.781   4.428   6.994  3.4877  3.1113  2.3835
  138PRO     CG 3285   2.994   4.432   6.965 -0.3972 -0.3963  0.6649
  138PRO    HG1 3286   3.004   4.502   7.052 -0.3070  0.5200 -0.0642
  138PRO    HG2 3287   3.080   4.362   6.958  0.3276  0.6663 -3.1963
  138PRO      C 3288   2.708   4.326   6.761  0.0970 -0.0250 -0.3487
  138PRO    OT1 3289   2.680   4.411   6.675 -0.1703 -0.5612  0.0572
  138PRO    OT2 3290   2.620   4.250   6.810 -0.2603  0.2624  0.2864
   32GLY      N 3291   6.507   4.615   6.092  0.0124 -0.5110  0.6361
   32GLY    HT1 3292   6.540   4.569   6.004  2.5453  1.6815  0.3127
   32GLY    HT2 3293   6.592   4.655   6.135  0.5773  0.6955 -1.4634
   32GLY    HT3 3294   6.448   4.696   6.062 -0.2199 -1.0265 -0.3338
   32GLY     CA 3295   6.441   4.511   6.167  0.5666  0.2377 -0.8258
   32GLY    HA1 3296   6.375   4.558   6.238  1.5792  0.0450  0.2798
   32GLY    HA2 3297   6.519   4.456   6.218 -0.8017 -1.0941 -0.1106
   32GLY      C 3298   6.359   4.417   6.083 -0.7491  0.7205 -0.2147
   32GLY      O 3299   6.326   4.445   5.969 -0.0407  1.1485  0.1797
   33TRP      N 3300   6.310   4.297   6.133 -0.7010  0.1561 -0.6296
   33TRP     HN 3301   6.328   4.271   6.228 -1.4191  1.5657 -0.0772
   33TRP     CA 3302   6.218   4.217   6.068 -0.0786  0.8859  0.8389
   33TRP     HA 3303   6.246   4.203   5.964  0.1899  1.0485  0.8859
   33TRP     CB 3304   6.213   4.071   6.130  0.6601 -0.5265  0.5650
   33TRP    HB1 3305   6.141   4.009   6.072  1.1837  0.5440 -1.3283
   33TRP    HB2 3306   6.169   4.084   6.231 -1.8323  4.8655 -0.8347
   33TRP     CG 3307   6.337   3.992   6.143  0.1665 -0.9045  0.8604
   33TRP    CD1 3308   6.391   3.915   6.042 -0.3391  0.1713  1.2245
   33TRP    HD1 3309   6.337   3.898   5.950 -0.8152 -1.9890  1.8429
   33TRP    NE1 3310   6.521   3.878   6.076 -0.0979  0.1521 -0.3786
   33TRP    HE1 3311   6.583   3.859   6.003 -1.9204  0.5586 -2.0808
   33TRP    CE2 3312   6.553   3.929   6.202  0.6449 -0.0835  0.5861
   33TRP    CD2 3313   6.436   3.997   6.250  0.6806  0.3245  0.0461
   33TRP    CE3 3314   6.424   4.039   6.383 -0.0729 -0.0215 -0.3874
   33TRP    HE3 3315   6.336   4.076   6.433  0.5635  1.4476 -0.3169
   33TRP    CZ3 3316   6.536   4.017   6.460 -0.2833  0.2876 -0.3083
   33TRP    HZ3 3317   6.541   4.044   6.564 -1.2980  0.7935 -0.3696
   33TRP    CZ2 3318   6.664   3.918   6.280  0.2995  0.2621  0.5534
   33TRP    HZ2 3319   6.757   3.874   6.246  1.6241  4.0872 -1.3771
   33TRP    CH2 3320   6.649   3.956   6.414 -0.0570  0.2657 -0.3440
   33TRP    HH2 3321   6.710   3.922   6.496 -0.1834  2.0556  0.5467
   33TRP      C 3322   6.076   4.282   6.063  0.5230 -0.2927 -0.4647
   33TRP      O 3323   6.030   4.315   6.173 -0.1306  0.1708  0.0443
   34LEU      N 3324   6.025   4.302   5.942 -0.3090 -0.1658  0.3681
   34LEU     HN 3325   6.076   4.277   5.860 -0.1968 -0.1976  0.4464
   34LEU     CA 3326   5.903   4.376   5.910 -1.2057  0.4832 -0.5081
   34LEU     HA 3327   5.899   4.372   5.802 -3.5189  4.5502 -0.7835
   34LEU     CB 3328   5.777   4.310   5.972 -0.2246  0.6878 -1.0058
   34LEU    HB1 3329   5.765   4.344   6.077 -1.9924  0.5247 -1.1251
   34LEU    HB2 3330   5.790   4.200   5.967 -3.1524  0.2193 -0.4975
   34LEU     CG 3331   5.642   4.334   5.905  0.0649 -0.1880  0.2057
   34LEU     HG 3332   5.632   4.443   5.891 -2.8823 -0.3341  0.6267
   34LEU    CD1 3333   5.638   4.268   5.766  1.1380 -0.0966  0.5381
   34LEU   HD11 3334   5.531   4.268   5.734  0.8206 -1.3039  1.5502
   34LEU   HD12 3335   5.678   4.165   5.766 -1.2101 -1.0910 -1.1594
   34LEU   HD13 3336   5.699   4.340   5.708  0.1703  0.9679  0.7988
   34LEU    CD2 3337   5.527   4.286   5.997  0.4600 -0.3644  0.1618
   34LEU   HD21 3338   5.556   4.180   6.015  0.3978 -0.2335  1.0613
   34LEU   HD22 3339   5.427   4.291   5.950  0.6642  0.0774 -0.2335
   34LEU   HD23 3340   5.529   4.338   6.094  3.7929 -1.9097  1.0819
   34LEU      C 3341   5.897   4.524   5.937 -0.0118 -0.4999 -0.2552
   34LEU      O 3342   5.841   4.594   5.855 -0.3566 -0.8000  0.0937
   35ASP      N 3343   5.965   4.570   6.045 -0.0112 -0.0400 -0.1874
   35ASP     HN 3344   6.025   4.511   6.098 -0.9601 -0.6476  0.2335
   35ASP     CA 3345   5.955   4.698   6.104  0.4949 -0.5773  0.3848
   35ASP     HA 3346   5.847   4.705   6.105  0.5044  0.6880 -1.3305
   35ASP     CB 3347   6.030   4.717   6.242  0.5850 -0.0832 -0.4527
   35ASP    HB1 3348   6.033   4.824   6.272 -1.7913  0.2412 -1.1656
   35ASP    HB2 3349   6.137   4.688   6.228  0.6562 -1.9135  2.9436
   35ASP     CG 3350   5.972   4.643   6.352 -0.1682  0.0961 -0.0291
   35ASP    OD1 3351   5.847   4.612   6.359 -0.8335 -0.2199  0.7695
   35ASP    OD2 3352   6.046   4.629   6.450 -0.5083  0.6122 -0.6469
   35ASP      C 3353   5.986   4.824   6.019 -0.2814 -0.2131 -0.7752
   35ASP      O 3354   5.921   4.920   6.029  0.2650  0.2157 -0.5835
   36ASP      N 3355   6.086   4.824   5.940  0.1723 -0.4523  0.0758
   36ASP     HN 3356   6.143   4.743   5.925 -1.0044 -1.4876  1.0440
   36ASP     CA 3357   6.163   4.947   5.911  0.0078  0.2383  0.3638
   36ASP     HA 3358   6.195   4.985   6.007  0.2820  0.5105  0.1674
   36ASP     CB 3359   6.281   4.915   5.814  0.3314 -0.1926 -0.0736
   36ASP    HB1 3360   6.329   5.006   5.772 -1.1678  1.0333  0.7446
   36ASP    HB2 3361   6.242   4.862   5.724 -0.4435  1.8541 -1.0208
   36ASP     CG 3362   6.379   4.831   5.889  0.9375  0.1399 -0.2645
   36ASP    OD1 3363   6.380   4.834   6.017  0.7652 -0.1783  0.0822
   36ASP    OD2 3364   6.469   4.774   5.818  0.3635 -0.4062 -0.1053
   36ASP      C 3365   6.084   5.062   5.843 -0.3010 -0.0114  0.2104
   36ASP      O 3366   6.109   5.184   5.858 -0.6895  0.0987 -0.7805
   37HSP      N 3367   5.991   5.029   5.751  0.0958 -0.0489  0.2414
   37HSP     HN 3368   5.967   4.934   5.732  4.1892 -1.0312 -1.0408
   37HSP     CA 3369   5.910   5.126   5.681  0.0701 -0.4004 -0.8934
   37HSP     HA 3370   5.916   5.224   5.725  0.9712 -0.9408  0.2420
   37HSP     CB 3371   5.950   5.145   5.539  0.7514 -0.5454 -0.0175
   37HSP    HB1 3372   5.868   5.198   5.485 -0.4953 -0.5862  1.7564
   37HSP    HB2 3373   5.971   5.045   5.495 -0.3893 -0.1943 -1.4373
   37HSP    CD2 3374   6.194   5.192   5.450 -0.1677  0.1281 -0.2477
   37HSP    HD2 3375   6.229   5.104   5.398  1.7403  2.2785 -2.8852
   37HSP     CG 3376   6.078   5.211   5.523 -0.5377  0.2324  0.2049
   37HSP    NE2 3377   6.267   5.306   5.460 -0.4338 -0.2009 -0.4481
   37HSP    HE2 3378   6.363   5.318   5.435 -0.2064  0.4182  0.6514
   37HSP    ND1 3379   6.085   5.334   5.567 -0.4410 -0.0625 -0.7964
   37HSP    HD1 3380   6.024   5.378   5.633  1.1429  0.4397  0.3945
   37HSP    CE1 3381   6.198   5.392   5.527  0.0989  0.5852 -0.4748
   37HSP    HE1 3382   6.236   5.488   5.553 -3.7078  2.9752 -2.7580
   37HSP      C 3383   5.763   5.094   5.681 -0.1098 -0.8180 -0.3525
   37HSP      O 3384   5.680   5.187   5.653 -0.1990 -0.4223  0.5529
   38TYR      N 3385   5.722   4.981   5.736  0.8712  0.0913  0.2859
   38TYR     HN 3386   5.791   4.924   5.780  2.2113  3.0844  2.3408
   38TYR     CA 3387   5.590   4.944   5.774 -0.4380 -0.2400 -0.4121
   38TYR     HA 3388   5.521   4.951   5.691  0.4527  1.4970 -1.0619
   38TYR     CB 3389   5.600   4.789   5.812  0.2095 -0.4406  0.4154
   38TYR    HB1 3390   5.697   4.780   5.866 -0.0840 -0.8277  0.8950
   38TYR    HB2 3391   5.606   4.723   5.722  1.9807  0.1089  0.0928
   38TYR     CG 3392   5.503   4.737   5.912  0.0805 -0.0865 -0.0475
   38TYR    CD1 3393   5.402   4.658   5.864 -0.2908  0.8380  0.2406
   38TYR    HD1 3394   5.399   4.639   5.758 -2.4075  0.9047  0.2441
   38TYR    CE1 3395   5.316   4.592   5.955  0.5872  0.0379 -0.1191
   38TYR    HE1 3396   5.235   4.530   5.919 -0.0711  1.3915 -1.0397
   38TYR     CZ 3397   5.331   4.610   6.091 -0.2023  0.0938  1.1097
   38TYR     OH 3398   5.236   4.556   6.173 -0.2248 -0.2455 -0.6662
   38TYR     HH 3399   5.267   4.538   6.262 -4.2794  0.8781  1.1945
   38TYR    CD2 3400   5.520   4.757   6.049 -0.0140 -0.0538 -0.0518
   38TYR    HD2 3401   5.599   4.821   6.086 -1.2137  1.6913 -0.4133
   38TYR    CE2 3402   5.433   4.698   6.135 -0.0994 -0.6498  0.0271
   38TYR    HE2 3403   5.451   4.709   6.241  2.9740 -2.4788 -0.1491
   38TYR      C 3404   5.535   5.040   5.875  0.3315 -0.0559  0.0603
   38TYR      O 3405   5.415   5.066   5.876  0.9041 -0.5238 -0.2821
   39HSP      N 3406   5.623   5.077   5.966  1.1511 -0.0829 -0.1812
   39HSP     HN 3407   5.718   5.051   5.951  1.1298 -0.7324  0.7027
   39HSP     CA 3408   5.584   5.169   6.070 -0.0726  0.7945  0.3163
   39HSP     HA 3409   5.493   5.130   6.113  0.2973  1.3772  1.6678
   39HSP     CB 3410   5.686   5.164   6.184 -0.1511 -0.5416 -0.4170
   39HSP    HB1 3411   5.658   5.240   6.260  0.7677  0.3587 -0.9536
   39HSP    HB2 3412   5.791   5.190   6.158  0.4398 -0.0386  2.1819
   39HSP    CD2 3413   5.774   4.943   6.261  0.6191  0.6020  0.2148
   39HSP    HD2 3414   5.875   4.944   6.222  1.3142 -0.4265  1.8801
   39HSP     CG 3415   5.686   5.037   6.259  0.7012  0.0300 -0.3792
   39HSP    NE2 3416   5.724   4.847   6.346 -0.3077 -0.0461 -0.3727
   39HSP    HE2 3417   5.758   4.753   6.353 -3.5445 -1.2020  2.0622
   39HSP    ND1 3418   5.579   4.996   6.339 -0.0206 -1.0827  0.4805
   39HSP    HD1 3419   5.496   5.051   6.350  0.3764  0.3147 -2.4066
   39HSP    CE1 3420   5.610   4.885   6.397 -0.0844  0.0084  0.6083
   39HSP    HE1 3421   5.546   4.825   6.458 -0.3175  0.7530  1.1237
   39HSP      C 3422   5.549   5.300   6.018  0.2546 -0.1897 -0.1235
   39HSP      O 3423   5.455   5.373   6.057 -0.1618  0.0203 -0.2987
   40ASP      N 3424   5.628   5.342   5.918 -0.0953  1.0016  0.4590
   40ASP     HN 3425   5.705   5.286   5.890 -1.4577  0.6122 -2.9697
   40ASP     CA 3426   5.609   5.470   5.845  0.0253  0.1929  0.0805
   40ASP     HA 3427   5.605   5.554   5.913  1.3692  0.0408  0.3777
   40ASP     CB 3428   5.725   5.489   5.745 -0.0364 -0.3699  0.3377
   40ASP    HB1 3429   5.711   5.586   5.692  0.9496 -0.6931 -0.5625
   40ASP    HB2 3430   5.723   5.418   5.659 -0.7148  2.1943 -1.9238
   40ASP     CG 3431   5.857   5.506   5.816 -0.7385 -0.7055  0.1242
   40ASP    OD1 3432   5.958   5.472   5.748 -0.0711 -0.1527  0.5372
   40ASP    OD2 3433   5.870   5.537   5.933 -0.5451 -0.7962 -0.4580
   40ASP      C 3434   5.480   5.477   5.769 -0.3028  0.6554 -0.4638
   40ASP      O 3435   5.416   5.576   5.772 -0.0156 -0.2926 -0.4934
   41LEU      N 3436   5.442   5.366   5.707  0.0694  0.3158  0.7656
   41LEU     HN 3437   5.520   5.304   5.696  0.4935  1.2479 -3.4059
   41LEU     CA 3438   5.311   5.339   5.642  0.1744  0.5255  0.6549
   41LEU     HA 3439   5.290   5.419   5.573  0.6751  0.0603 -0.0635
   41LEU     CB 3440   5.315   5.210   5.552  0.3627  0.1754 -0.3226
   41LEU    HB1 3441   5.213   5.190   5.512 -0.4226 -0.4912  1.8596
   41LEU    HB2 3442   5.341   5.124   5.617 -0.3856  0.5452  0.4966
   41LEU     CG 3443   5.411   5.223   5.430 -0.1743  0.4456 -0.6906
   41LEU     HG 3444   5.511   5.254   5.469  0.7570  1.2500 -3.4559
   41LEU    CD1 3445   5.428   5.092   5.357 -0.1984 -0.1040 -0.4224
   41LEU   HD11 3446   5.443   5.007   5.427 -1.5188 -0.3226 -0.3883
   41LEU   HD12 3447   5.499   5.094   5.272  0.4464 -0.8286  0.0886
   41LEU   HD13 3448   5.330   5.065   5.314 -0.8926  0.0957  0.9728
   41LEU    CD2 3449   5.369   5.329   5.321 -0.3194 -0.1900  0.3355
   41LEU   HD21 3450   5.354   5.427   5.372 -0.3197  0.4662 -0.8898
   41LEU   HD22 3451   5.274   5.299   5.271  0.0844 -1.4133  0.2753
   41LEU   HD23 3452   5.448   5.342   5.244 -1.0979 -1.8106 -0.8114
   41LEU      C 3453   5.191   5.343   5.737  0.4034  0.9506 -0.6415
   41LEU      O 3454   5.081   5.388   5.700  0.4216  0.1075  0.0924
   42LEU      N 3455   5.211   5.287   5.858 -0.5976 -0.1859  0.6444
   42LEU     HN 3456   5.293   5.237   5.885 -0.8430 -1.2459 -0.5175
   42LEU     CA 3457   5.103   5.301   5.956  0.0388  0.1444 -0.6064
   42LEU     HA 3458   5.010   5.273   5.909  0.4668 -0.6049 -1.0301
   42LEU     CB 3459   5.119   5.209   6.073  0.2987  0.6935 -0.7791
   42LEU    HB1 3460   5.042   5.221   6.152 -0.3259 -0.9802 -1.0749
   42LEU    HB2 3461   5.215   5.232   6.123 -1.4078  1.3544  2.5047
   42LEU     CG 3462   5.126   5.051   6.045 -1.0065  0.7037 -0.1384
   42LEU     HG 3463   5.203   5.034   5.967 -0.3549  0.3604  0.5777
   42LEU    CD1 3464   5.170   4.972   6.160 -0.0057  0.9888  0.8797
   42LEU   HD11 3465   5.263   5.020   6.194  0.4429  0.3964  0.5115
   42LEU   HD12 3466   5.181   4.866   6.128  0.6131  1.4495 -0.5184
   42LEU   HD13 3467   5.096   4.975   6.243 -0.2370  0.1078  0.7237
   42LEU    CD2 3468   5.003   4.996   5.981  1.0077 -0.0715 -0.0614
   42LEU   HD21 3469   4.983   5.034   5.879 -2.1688  1.3585  0.9550
   42LEU   HD22 3470   4.915   5.011   6.047 -0.7405  1.4326 -2.5800
   42LEU   HD23 3471   5.015   4.886   5.972 -1.1126 -0.5747  2.1719
   42LEU      C 3472   5.076   5.440   6.009  0.1784 -0.6860 -0.3451
   42LEU      O 3473   4.963   5.475   6.041  0.2879 -0.6808 -0.4503
   43THR      N 3474   5.182   5.516   6.037 -0.3634 -0.0278  0.4848
   43THR     HN 3475   5.272   5.477   6.020 -0.2506 -0.8709  2.7119
   43THR     CA 3476   5.176   5.638   6.109  0.3824  0.0067  0.2662
   43THR     HA 3477   5.089   5.634   6.174 -0.9223 -2.8038 -1.4727
   43THR     CB 3478   5.300   5.658   6.195 -0.4035  0.2637  0.0713
   43THR     HB 3479   5.304   5.758   6.243  3.4267 -0.8775  2.5566
   43THR    OG1 3480   5.420   5.646   6.122  0.1044 -0.5374  0.7586
   43THR    HG1 3481   5.446   5.557   6.096  2.5162  0.1591  0.5032
   43THR    CG2 3482   5.308   5.547   6.301  0.3615 -0.0797 -0.3331
   43THR   HG21 3483   5.209   5.536   6.352  0.4082  1.2592  0.0864
   43THR   HG22 3484   5.388   5.571   6.374 -0.2315  0.0718  0.2874
   43THR   HG23 3485   5.322   5.444   6.262 -2.3195 -0.3352 -0.8216
   43THR      C 3486   5.147   5.760   6.025 -0.6645  0.4143 -0.0445
   43THR      O 3487   5.071   5.840   6.075  0.5581  0.1699  0.3168
   44VAL      N 3488   5.196   5.771   5.902  0.0945  0.4262  0.3256
   44VAL     HN 3489   5.250   5.699   5.857  0.7157  0.8704  0.3396
   44VAL     CA 3490   5.176   5.886   5.818  0.7734  0.7144 -0.5002
   44VAL     HA 3491   5.199   5.974   5.876  0.7509 -0.7631  1.8775
   44VAL     CB 3492   5.280   5.875   5.709  0.1238  0.2306 -0.1483
   44VAL     HB 3493   5.368   5.826   5.756  0.9440  1.4750 -0.3494
   44VAL    CG1 3494   5.227   5.786   5.593 -0.3683 -0.0713 -0.5534
   44VAL   HG11 3495   5.299   5.787   5.508  0.1520  1.0230 -0.1139
   44VAL   HG12 3496   5.129   5.820   5.553 -1.3543  0.2752  2.0158
   44VAL   HG13 3497   5.208   5.682   5.627  0.8475 -0.7583 -1.8582
   44VAL    CG2 3498   5.324   6.014   5.647  0.1800  0.2592 -0.2653
   44VAL   HG21 3499   5.238   6.070   5.606 -0.8874 -0.5891  0.7381
   44VAL   HG22 3500   5.396   5.986   5.567 -2.0419 -1.3440 -1.8132
   44VAL   HG23 3501   5.377   6.071   5.726 -1.3835 -1.0086  1.7893
   44VAL      C 3502   5.031   5.902   5.771  0.1907 -0.7171  0.0688
   44VAL      O 3503   4.943   5.810   5.771  0.0730 -0.5275 -0.2008
   45SER      N 3504   4.988   6.023   5.740  0.3887  0.2854 -0.7803
   45SER     HN 3505   5.047   6.103   5.751  1.2343 -0.3901 -0.3107
   45SER     CA 3506   4.853   6.055   5.698 -0.3420  0.6171  0.8369
   45SER     HA 3507   4.795   6.015   5.780 -0.6172 -2.4825 -0.7135
   45SER     CB 3508   4.850   6.209   5.682 -0.0601  0.6062  0.1003
   45SER    HB1 3509   4.885   6.249   5.779 -0.4773  0.0133  0.4985
   45SER    HB2 3510   4.747   6.246   5.666 -0.0631  0.3517 -0.4880
   45SER     OG 3511   4.938   6.252   5.583  0.5955  1.0027 -0.2707
   45SER    HG1 3512   4.990   6.324   5.619  0.6098  1.5179 -1.2929
   45SER      C 3513   4.807   5.990   5.568  0.2075  0.3087  0.0542
   45SER      O 3514   4.886   5.955   5.482 -0.0165 -0.6047  0.3169
   46TRP      N 3515   4.670   5.984   5.559 -0.1943 -0.4266  0.3398
   46TRP     HN 3516   4.621   6.028   5.634 -0.3308  0.1585 -0.0857
   46TRP     CA 3517   4.596   5.932   5.450 -0.2812  0.0114  0.3976
   46TRP     HA 3518   4.626   5.828   5.441 -0.2401 -0.0123  0.7835
   46TRP     CB 3519   4.441   5.938   5.473 -0.0481 -0.1033  0.0665
   46TRP    HB1 3520   4.385   5.926   5.378 -0.6078 -2.4156  0.6168
   46TRP    HB2 3521   4.420   6.038   5.518  2.1892 -0.5488  2.3337
   46TRP     CG 3522   4.391   5.830   5.567 -0.6192 -0.2038 -0.0140
   46TRP    CD1 3523   4.348   5.835   5.697 -0.3861  0.5293  0.3211
   46TRP    HD1 3524   4.336   5.931   5.746 -0.6490  0.2422  0.8187
   46TRP    NE1 3525   4.338   5.712   5.752 -0.9243 -0.2426 -0.3730
   46TRP    HE1 3526   4.321   5.690   5.845 -0.8836  3.5833  0.7108
   46TRP    CE2 3527   4.353   5.617   5.654  0.9735 -0.0617 -0.4566
   46TRP    CD2 3528   4.390   5.689   5.536  0.5297  0.0013  0.5708
   46TRP    CE3 3529   4.415   5.615   5.418  0.1884  0.8866 -0.3424
   46TRP    HE3 3530   4.451   5.667   5.330  1.3677  0.9078  0.1240
   46TRP    CZ3 3531   4.399   5.475   5.422  0.0120  0.3210  0.1966
   46TRP    HZ3 3532   4.426   5.409   5.341  2.8542 -1.3253  2.3103
   46TRP    CZ2 3533   4.331   5.484   5.662 -0.1499 -0.5707  0.1215
   46TRP    HZ2 3534   4.297   5.427   5.747 -0.9873 -0.7000 -0.2952
   46TRP    CH2 3535   4.365   5.414   5.546  0.0032  0.0163 -0.3337
   46TRP    HH2 3536   4.346   5.308   5.543 -0.0800  0.0349 -0.4773
   46TRP      C 3537   4.637   5.986   5.316 -0.4939 -0.4635 -0.3954
   46TRP      O 3538   4.666   5.902   5.234 -0.1009  0.1034 -0.0544
   47PRO      N 3539   4.654   6.123   5.284 -0.0721  0.7228  0.4050
   47PRO     CD 3540   4.601   6.231   5.359 -0.6625 -0.1608 -0.4653
   47PRO    HD1 3541   4.631   6.235   5.466 -2.2829  0.6269 -0.0133
   47PRO    HD2 3542   4.491   6.237   5.357 -0.6233  1.2974  0.2774
   47PRO     CA 3543   4.695   6.156   5.150  0.1893 -0.1921 -0.0707
   47PRO     HA 3544   4.639   6.093   5.083  0.4123 -0.1094 -0.3436
   47PRO     CB 3545   4.674   6.310   5.148  0.1228  0.4882  0.6917
   47PRO    HB1 3546   4.576   6.338   5.102  0.9260  4.3758  0.9509
   47PRO    HB2 3547   4.744   6.372   5.089 -1.4567  0.8034 -0.9408
   47PRO     CG 3548   4.674   6.340   5.291  0.2997 -0.7943 -0.0708
   47PRO    HG1 3549   4.779   6.342   5.329  0.5726 -1.4203 -0.7634
   47PRO    HG2 3550   4.644   6.446   5.304  2.0158 -0.3371  0.4195
   47PRO      C 3551   4.842   6.129   5.133 -0.0971 -0.0879  0.6739
   47PRO      O 3552   4.872   6.103   5.020 -0.3818 -0.0459 -0.1028
   48VAL      N 3553   4.934   6.139   5.227  0.2442 -0.1662 -0.8938
   48VAL     HN 3554   4.902   6.160   5.319 -0.7783 -0.3401 -1.2005
   48VAL     CA 3555   5.073   6.104   5.213 -0.0994  0.0663 -0.0476
   48VAL     HA 3556   5.124   6.149   5.128 -0.2050  1.3316  0.5420
   48VAL     CB 3557   5.167   6.146   5.326  0.2990 -0.1124  0.3919
   48VAL     HB 3558   5.142   6.101   5.424 -1.2120  0.7752  0.4482
   48VAL    CG1 3559   5.312   6.114   5.300  0.0746  0.7772  0.7165
   48VAL   HG11 3560   5.379   6.161   5.375  3.3254  0.1150 -1.5852
   48VAL   HG12 3561   5.343   6.147   5.199 -0.2594  1.6541  0.8858
   48VAL   HG13 3562   5.326   6.004   5.304  1.4639  0.8018 -1.5039
   48VAL    CG2 3563   5.154   6.302   5.335 -0.1360 -0.0247 -0.5857
   48VAL   HG21 3564   5.049   6.335   5.351 -0.2655 -0.4617 -0.5281
   48VAL   HG22 3565   5.183   6.339   5.235  0.2484  0.5867 -0.2558
   48VAL   HG23 3566   5.213   6.336   5.423 -1.4300 -0.0175  0.3129
   48VAL      C 3567   5.095   5.952   5.186 -0.1335  0.2983  0.0582
   48VAL      O 3568   5.171   5.912   5.095 -0.1497  0.5531  0.3516
   49PHE      N 3569   5.033   5.863   5.262  0.7225 -0.0140  0.1307
   49PHE     HN 3570   4.978   5.899   5.338 -1.2788 -1.0556 -0.7324
   49PHE     CA 3571   5.037   5.721   5.246  1.1137  0.1624  0.1207
   49PHE     HA 3572   5.137   5.680   5.245  1.9157  1.9509 -2.5024
   49PHE     CB 3573   4.941   5.672   5.362 -0.3041  0.0783  0.0161
   49PHE    HB1 3574   4.846   5.729   5.348 -0.0335  0.2459 -1.3143
   49PHE    HB2 3575   4.981   5.682   5.465 -0.9375  0.2005  0.2560
   49PHE     CG 3576   4.902   5.523   5.353 -0.0562  0.1071  0.4942
   49PHE    CD1 3577   4.996   5.425   5.374  0.1565  0.2121  0.1590
   49PHE    HD1 3578   5.098   5.443   5.403  0.4219  0.4767 -0.8971
   49PHE    CE1 3579   4.954   5.291   5.368 -0.2259 -0.2366  0.5541
   49PHE    HE1 3580   5.021   5.210   5.392  0.0924  0.1670  1.0297
   49PHE     CZ 3581   4.818   5.257   5.334 -0.7114 -0.2443  0.0095
   49PHE     HZ 3582   4.791   5.153   5.327 -1.2104 -0.3605  2.7472
   49PHE    CD2 3583   4.771   5.492   5.314 -0.6329  0.2110 -0.5450
   49PHE    HD2 3584   4.700   5.566   5.280  1.2088  1.2753 -2.2888
   49PHE    CE2 3585   4.726   5.354   5.302 -0.7930 -0.3087  1.1748
   49PHE    HE2 3586   4.626   5.332   5.267 -1.1152 -1.0576  2.5157
   49PHE      C 3587   4.984   5.684   5.098 -0.8600  1.0519 -0.2974
   49PHE      O 3588   5.039   5.595   5.030  0.0988  0.5480 -0.3631
   50ILE      N 3589   4.886   5.739   5.042  0.2895  0.1461  0.4249
   50ILE     HN 3590   4.838   5.816   5.082  0.8046  0.2770  0.7820
   50ILE     CA 3591   4.843   5.711   4.902 -0.5516  0.0300  0.6915
   50ILE     HA 3592   4.843   5.606   4.881  0.2924 -0.0800  1.2199
   50ILE     CB 3593   4.694   5.758   4.892  0.1524  0.1452  0.5122
   50ILE     HB 3594   4.692   5.860   4.936 -2.2716 -0.1301  1.1579
   50ILE    CG2 3595   4.647   5.761   4.742  0.4141  0.2821 -0.2035
   50ILE   HG21 3596   4.702   5.844   4.693  1.1445  0.6336  1.1710
   50ILE   HG22 3597   4.536   5.768   4.743  0.2986 -0.8594  2.0632
   50ILE   HG23 3598   4.663   5.667   4.685  1.4068  0.8520 -0.9048
   50ILE    CG1 3599   4.598   5.680   4.981  0.0456  0.3701  0.1567
   50ILE   HG11 3600   4.496   5.722   4.971  0.8628  2.8247  1.4150
   50ILE   HG12 3601   4.636   5.695   5.084  0.5107  0.4719 -0.0293
   50ILE     CD 3602   4.587   5.529   4.951  0.6179  0.3584 -0.3967
   50ILE    HD1 3603   4.663   5.461   4.995 -1.6147 -0.7462  2.0747
   50ILE    HD2 3604   4.569   5.513   4.843 -0.4746 -0.5863 -0.1021
   50ILE    HD3 3605   4.488   5.488   4.982 -0.1295 -0.5604 -3.6465
   50ILE      C 3606   4.934   5.779   4.802 -0.4621 -0.7228  0.2337
   50ILE      O 3607   4.961   5.720   4.700  0.2968  0.1578 -0.2198
   51THR      N 3608   5.004   5.891   4.841  0.2022  0.5905  0.2888
   51THR     HN 3609   4.994   5.926   4.933 -0.4796  0.7240  0.1675
   51THR     CA 3610   5.110   5.944   4.759  0.1727 -0.1182 -0.7260
   51THR     HA 3611   5.078   5.954   4.657  1.4434 -0.9485 -1.2313
   51THR     CB 3612   5.158   6.083   4.804  0.1564 -0.0331  0.1066
   51THR     HB 3613   5.215   6.085   4.900 -2.1450  1.1998  1.5633
   51THR    OG1 3614   5.047   6.165   4.829 -0.0165  0.0193 -0.3862
   51THR    HG1 3615   4.984   6.125   4.889  0.1053 -1.5711 -1.2500
   51THR    CG2 3616   5.255   6.145   4.689  0.3092  0.5965 -0.1054
   51THR   HG21 3617   5.347   6.082   4.681  0.9906  1.6559 -0.8636
   51THR   HG22 3618   5.281   6.250   4.712 -0.4135  0.8862 -0.5904
   51THR   HG23 3619   5.199   6.132   4.594  1.0570 -2.3416 -0.2712
   51THR      C 3620   5.227   5.853   4.756  0.6947 -0.5148  0.9818
   51THR      O 3621   5.282   5.834   4.650 -0.6254 -0.0633  0.4666
   52LEU      N 3622   5.271   5.790   4.869 -0.1198 -0.4037  0.1820
   52LEU     HN 3623   5.247   5.832   4.956  1.4193  0.7190  0.0979
   52LEU     CA 3624   5.381   5.693   4.893  0.3441 -0.2450  0.8607
   52LEU     HA 3625   5.469   5.738   4.850 -0.9032  1.1872 -0.3461
   52LEU     CB 3626   5.398   5.660   5.043  0.5331  0.1637 -0.0838
   52LEU    HB1 3627   5.486   5.593   5.041  2.2461  2.2105  1.6522
   52LEU    HB2 3628   5.313   5.606   5.091  0.7592 -0.8949 -0.8351
   52LEU     CG 3629   5.455   5.761   5.145 -0.1962  0.2645 -0.1938
   52LEU     HG 3630   5.394   5.854   5.145  1.9386  1.7299  0.1703
   52LEU    CD1 3631   5.450   5.687   5.282 -0.1201 -0.2030 -0.4707
   52LEU   HD11 3632   5.349   5.653   5.313 -0.1906  2.5558  2.9861
   52LEU   HD12 3633   5.491   5.745   5.368  2.4598 -1.8150 -0.5209
   52LEU   HD13 3634   5.512   5.596   5.270 -1.4646 -1.1346 -0.4898
   52LEU    CD2 3635   5.602   5.805   5.106  0.6836 -0.5652 -0.4348
   52LEU   HD21 3636   5.597   5.853   5.006 -0.1546  0.9469  0.2996
   52LEU   HD22 3637   5.672   5.719   5.109  1.4914  0.0931  1.7218
   52LEU   HD23 3638   5.637   5.881   5.180 -2.6116 -0.1670  0.8663
   52LEU      C 3639   5.355   5.565   4.808  0.1676 -0.2970  0.6014
   52LEU      O 3640   5.441   5.514   4.740  0.6515 -0.2274  0.3730
   53ILE      N 3641   5.226   5.515   4.816 -0.5339 -1.0104  0.5439
   53ILE     HN 3642   5.173   5.565   4.884  1.0802  1.2047  0.3111
   53ILE     CA 3643   5.180   5.399   4.736  0.3648  0.2995  0.4073
   53ILE     HA 3644   5.246   5.314   4.751 -0.4773 -0.5346 -0.4455
   53ILE     CB 3645   5.044   5.351   4.788  1.0202  1.0654  1.1736
   53ILE     HB 3646   4.973   5.436   4.794 -0.8577 -0.3786  0.5149
   53ILE    CG2 3647   4.981   5.260   4.682 -0.4226  0.2133 -0.3657
   53ILE   HG21 3648   4.886   5.215   4.718 -0.3576 -0.7767 -1.3771
   53ILE   HG22 3649   5.058   5.186   4.652  1.3095  1.8437 -0.0826
   53ILE   HG23 3650   4.962   5.317   4.588 -2.8459 -0.7467 -0.5329
   53ILE    CG1 3651   5.047   5.289   4.924  0.2102  0.1598 -0.5242
   53ILE   HG11 3652   5.109   5.340   5.000  0.7961 -0.3518 -0.6494
   53ILE   HG12 3653   5.101   5.195   4.900 -1.1831 -0.7238 -0.3183
   53ILE     CD 3654   4.917   5.229   4.981 -0.3328 -0.2073  0.7298
   53ILE    HD1 3655   4.882   5.151   4.910 -1.0067 -0.2441  1.1046
   53ILE    HD2 3656   4.845   5.312   4.965  0.5394  0.1630 -1.9191
   53ILE    HD3 3657   4.923   5.194   5.086  1.0572 -0.0044  0.7468
   53ILE      C 3658   5.187   5.426   4.587  0.0806 -0.4271  0.0701
   53ILE      O 3659   5.235   5.344   4.506 -0.3724  0.1553 -0.3138
   54THR      N 3660   5.139   5.547   4.550  0.0392  0.0080 -0.6028
   54THR     HN 3661   5.102   5.596   4.628  2.8031 -0.2194  0.9596
   54THR     CA 3662   5.153   5.596   4.412  0.3891 -0.5046 -0.6920
   54THR     HA 3663   5.105   5.527   4.344 -1.8882  1.0383 -0.7709
   54THR     CB 3664   5.089   5.741   4.390 -0.1374  0.0702  0.1677
   54THR     HB 3665   5.137   5.812   4.460 -2.9901 -0.1452  2.5595
   54THR    OG1 3666   4.949   5.738   4.422  0.1884 -0.2171 -0.6805
   54THR    HG1 3667   4.944   5.713   4.514  2.3025  3.8029  0.7771
   54THR    CG2 3668   5.078   5.784   4.240 -0.3097 -0.6177  0.1572
   54THR   HG21 3669   5.037   5.697   4.184 -1.9344  1.7723 -2.6381
   54THR   HG22 3670   5.180   5.801   4.198 -0.5251  0.3194 -0.0080
   54THR   HG23 3671   5.007   5.869   4.241  0.2247 -0.1599 -0.2181
   54THR      C 3672   5.295   5.598   4.355 -0.1687  0.1545  0.3321
   54THR      O 3673   5.326   5.552   4.244  0.4126  0.1253  0.3960
   55GLY      N 3674   5.392   5.662   4.439  0.3278  0.7421  0.2224
   55GLY     HN 3675   5.358   5.704   4.522 -1.7324  2.1014 -1.2399
   55GLY     CA 3676   5.536   5.655   4.400  0.4598  0.3199  0.0474
   55GLY    HA1 3677   5.594   5.710   4.472 -0.1888  2.7216 -1.1575
   55GLY    HA2 3678   5.544   5.700   4.302 -2.1955  1.0975  0.1094
   55GLY      C 3679   5.590   5.510   4.394  0.9612  0.0607 -0.7004
   55GLY      O 3680   5.676   5.481   4.314 -0.2267 -0.6214 -0.0964
   56LEU      N 3681   5.549   5.423   4.483 -0.7380  0.9804 -0.0987
   56LEU     HN 3682   5.485   5.440   4.557 -1.8300  0.1964 -0.8287
   56LEU     CA 3683   5.588   5.277   4.489 -0.0399 -0.6360  0.1797
   56LEU     HA 3684   5.696   5.273   4.490 -0.0753 -3.4008  1.4814
   56LEU     CB 3685   5.550   5.213   4.618  0.2791  0.2826  0.3978
   56LEU    HB1 3686   5.439   5.208   4.611  0.1468  2.1507  0.4983
   56LEU    HB2 3687   5.568   5.290   4.696 -2.5083  1.9581 -0.4544
   56LEU     CG 3688   5.615   5.079   4.650  0.6203 -0.2660  0.2702
   56LEU     HG 3689   5.613   5.018   4.558  0.8938 -0.3256  0.3028
   56LEU    CD1 3690   5.758   5.093   4.695 -0.3054  0.6540 -0.1836
   56LEU   HD11 3691   5.765   5.173   4.772 -1.9721 -0.4693  1.2179
   56LEU   HD12 3692   5.832   5.111   4.613  0.6519 -1.5838  0.1303
   56LEU   HD13 3693   5.796   5.003   4.748  1.1621 -0.0248 -2.2421
   56LEU    CD2 3694   5.522   5.012   4.754  0.4802  0.1566  0.5912
   56LEU   HD21 3695   5.424   4.986   4.709  0.6620  1.6417 -0.7424
   56LEU   HD22 3696   5.506   5.079   4.840  0.3352 -0.1156  0.7764
   56LEU   HD23 3697   5.580   4.922   4.786  1.3021  0.2071 -0.6555
   56LEU      C 3698   5.541   5.194   4.367 -0.0954 -0.2222 -0.8328
   56LEU      O 3699   5.610   5.108   4.314  0.2759 -0.1940  0.5927
   57TYR      N 3700   5.418   5.221   4.327 -0.2296  0.2016  0.0658
   57TYR     HN 3701   5.357   5.287   4.370  0.6048  0.1715  1.3212
   57TYR     CA 3702   5.363   5.172   4.202 -0.6697  0.2043 -0.4808
   57TYR     HA 3703   5.387   5.067   4.192 -0.0813  0.2904  0.0291
   57TYR     CB 3704   5.208   5.207   4.201 -0.4928  0.2825 -0.0817
   57TYR    HB1 3705   5.189   5.316   4.195  1.6641  0.8907  2.4900
   57TYR    HB2 3706   5.161   5.159   4.290 -2.2335 -0.4656 -1.3338
   57TYR     CG 3707   5.147   5.145   4.081  0.1266 -0.9366 -0.4228
   57TYR    CD1 3708   5.108   5.009   4.086  0.0543 -0.0525  0.0954
   57TYR    HD1 3709   5.132   4.951   4.174 -0.4249  0.3215  0.4833
   57TYR    CE1 3710   5.033   4.951   3.987 -0.0075 -0.0169  0.3689
   57TYR    HE1 3711   5.002   4.848   3.993 -0.0845  0.0882  2.1277
   57TYR     CZ 3712   5.001   5.024   3.878  0.4497  0.0822  0.3052
   57TYR     OH 3713   4.938   4.954   3.766 -0.4321  0.3636  0.1081
   57TYR     HH 3714   4.966   4.995   3.684 -1.2863  0.9630  0.1038
   57TYR    CD2 3715   5.096   5.221   3.972 -0.5050 -0.1618  0.6231
   57TYR    HD2 3716   5.135   5.322   3.969  0.9315 -0.6879  0.9100
   57TYR    CE2 3717   5.025   5.159   3.866  0.2171  0.6763  0.8109
   57TYR    HE2 3718   4.989   5.217   3.782  1.7034  0.6890  0.1404
   57TYR      C 3719   5.436   5.231   4.078 -1.0450  0.3241 -0.3415
   57TYR      O 3720   5.491   5.150   4.003 -0.1166 -0.3735  0.2880
   58LEU      N 3721   5.444   5.372   4.064 -0.0345 -0.1055 -0.1911
   58LEU     HN 3722   5.403   5.426   4.138 -2.4250 -0.2491 -1.3021
   58LEU     CA 3723   5.524   5.441   3.965 -0.1788  0.6951  0.5256
   58LEU     HA 3724   5.470   5.414   3.876  1.2464  1.9299 -0.7963
   58LEU     CB 3725   5.533   5.598   3.973 -0.5863  0.1397  0.4862
   58LEU    HB1 3726   5.603   5.635   3.895 -3.0831  0.5668 -1.7007
   58LEU    HB2 3727   5.574   5.625   4.073  0.9752 -1.1596  0.2302
   58LEU     CG 3728   5.404   5.671   3.952  0.1687 -0.5931 -0.3432
   58LEU     HG 3729   5.338   5.667   4.041 -0.8734  2.4889 -0.8372
   58LEU    CD1 3730   5.425   5.829   3.944  0.2788  0.0806  0.8490
   58LEU   HD11 3731   5.483   5.870   4.029 -1.1178  0.1428  1.7977
   58LEU   HD12 3732   5.328   5.880   3.927  0.8306  0.2626 -2.3544
   58LEU   HD13 3733   5.478   5.858   3.851  0.2106 -2.0945  0.0610
   58LEU    CD2 3734   5.326   5.620   3.832  0.0833 -0.3016 -0.2007
   58LEU   HD21 3735   5.287   5.517   3.844 -1.3682  0.4374  1.9784
   58LEU   HD22 3736   5.383   5.646   3.740  2.2111 -0.5366  0.9876
   58LEU   HD23 3737   5.228   5.671   3.824 -0.1787 -0.6513  0.7230
   58LEU      C 3738   5.665   5.380   3.937  0.2316  0.3640  0.1522
   58LEU      O 3739   5.694   5.333   3.831 -0.2527 -0.2964 -0.1475
   59VAL      N 3740   5.753   5.379   4.033  0.2840  0.3125  0.1620
   59VAL     HN 3741   5.736   5.402   4.128  0.5563 -2.6346  1.0211
   59VAL     CA 3742   5.892   5.335   4.034 -0.6163  0.6881 -0.0937
   59VAL     HA 3743   5.940   5.387   3.953 -0.9385  0.3137 -0.5266
   59VAL     CB 3744   5.972   5.369   4.158  0.3843 -0.1733 -0.4458
   59VAL     HB 3745   5.932   5.465   4.198  2.8279  1.2171 -1.1152
   59VAL    CG1 3746   5.940   5.280   4.288  0.2933 -0.7493 -0.5444
   59VAL   HG11 3747   5.829   5.278   4.286  0.2492  0.7414 -1.6998
   59VAL   HG12 3748   5.976   5.338   4.375 -0.7536 -0.0391 -0.5583
   59VAL   HG13 3749   5.980   5.177   4.296  2.0893 -0.0646 -0.3800
   59VAL    CG2 3750   6.125   5.389   4.133 -0.7796  0.0034 -0.2605
   59VAL   HG21 3751   6.179   5.294   4.112 -0.7927 -0.0982  0.1436
   59VAL   HG22 3752   6.177   5.423   4.225  0.3393 -1.0769 -0.4660
   59VAL   HG23 3753   6.145   5.448   4.041  1.8011  0.1811  0.3344
   59VAL      C 3754   5.897   5.187   4.004  0.1002  0.1446 -0.2487
   59VAL      O 3755   5.976   5.146   3.922  0.0308 -0.4538 -0.3248
   60THR      N 3756   5.799   5.110   4.059  0.3830  0.3528 -0.4189
   60THR     HN 3757   5.736   5.139   4.131  2.6116 -1.7343  2.6251
   60THR     CA 3758   5.789   4.964   4.028  0.5936 -0.6273 -0.1141
   60THR     HA 3759   5.884   4.917   4.049  0.6757  0.2657  1.7326
   60THR     CB 3760   5.683   4.887   4.112 -0.3264  0.0685  0.1602
   60THR     HB 3761   5.585   4.940   4.118 -0.7644 -0.6055 -0.7833
   60THR    OG1 3762   5.733   4.883   4.249 -0.0319 -0.3332 -0.2220
   60THR    HG1 3763   5.701   4.963   4.292 -0.7827 -1.4671  1.4417
   60THR    CG2 3764   5.671   4.742   4.068  1.0225  0.0941  0.0727
   60THR   HG21 3765   5.610   4.744   3.975 -0.1006  2.1165  0.8047
   60THR   HG22 3766   5.602   4.684   4.133  0.7928 -0.8109 -0.9575
   60THR   HG23 3767   5.764   4.684   4.050  1.8133  0.2288  3.1570
   60THR      C 3768   5.765   4.937   3.883 -0.2232  0.2164 -0.2016
   60THR      O 3769   5.834   4.849   3.826 -0.2280 -0.4451 -0.0165
   61ASN      N 3770   5.676   5.008   3.824 -0.0512  0.4511 -0.0738
   61ASN     HN 3771   5.607   5.065   3.868 -1.4641 -1.4618  0.2869
   61ASN     CA 3772   5.655   4.994   3.680  0.8990 -0.5182 -0.1115
   61ASN     HA 3773   5.644   4.888   3.666  0.5236 -0.2043 -2.6450
   61ASN     CB 3774   5.516   5.046   3.636  0.1251 -0.1749 -0.4950
   61ASN    HB1 3775   5.493   5.040   3.528  0.3372  1.1856 -0.6333
   61ASN    HB2 3776   5.508   5.151   3.674  0.7161 -0.3693  0.1845
   61ASN     CG 3777   5.391   4.977   3.703  0.2122  0.0586 -1.0920
   61ASN    OD1 3778   5.298   5.040   3.754  0.3800  0.6184  0.2928
   61ASN    ND2 3779   5.389   4.838   3.692 -0.0396 -0.3633 -0.4645
   61ASN   HD21 3780   5.331   4.781   3.750  1.5109  0.1499  1.7143
   61ASN   HD22 3781   5.451   4.783   3.637 -1.0838 -2.0446 -0.0441
   61ASN      C 3782   5.774   5.028   3.596 -0.0712  0.0404 -0.2861
   61ASN      O 3783   5.820   4.961   3.507  0.1303 -0.3040  0.3072
   62ALA      N 3784   5.832   5.139   3.642 -0.7791  0.0027 -0.5491
   62ALA     HN 3785   5.792   5.191   3.716 -0.7891 -0.3267 -0.3191
   62ALA     CA 3786   5.945   5.195   3.574 -0.4810 -0.4800  0.3253
   62ALA     HA 3787   5.920   5.208   3.469 -0.6722 -0.4403  0.3765
   62ALA     CB 3788   5.986   5.328   3.629 -0.0137  0.3270 -0.4243
   62ALA    HB1 3789   5.907   5.406   3.636  0.6067  0.8448  1.4032
   62ALA    HB2 3790   6.063   5.370   3.561  0.1776  0.6530 -0.0148
   62ALA    HB3 3791   6.037   5.319   3.728 -0.2424  2.0500 -0.1118
   62ALA      C 3792   6.064   5.100   3.582 -0.0359 -0.0587  0.3110
   62ALA      O 3793   6.134   5.083   3.481  0.6059  0.5100  0.0283
   63LEU      N 3794   6.081   5.030   3.698  0.3791 -0.0638  0.6461
   63LEU     HN 3795   6.033   5.061   3.780 -0.0455 -1.0814  0.7970
   63LEU     CA 3796   6.181   4.917   3.711 -0.7768 -0.4314  1.1986
   63LEU     HA 3797   6.278   4.943   3.672 -2.0346 -1.3973 -3.2166
   63LEU     CB 3798   6.199   4.870   3.857  0.2358 -0.3227 -0.0377
   63LEU    HB1 3799   6.245   4.769   3.858  0.9034 -0.0254 -0.0216
   63LEU    HB2 3800   6.101   4.853   3.907 -1.0331  1.5368 -1.7565
   63LEU     CG 3801   6.281   4.957   3.955  0.1591 -0.1690  0.2136
   63LEU     HG 3802   6.271   5.063   3.923  0.0794 -0.1079  0.4360
   63LEU    CD1 3803   6.233   4.959   4.102 -0.4755 -0.5289 -0.6376
   63LEU   HD11 3804   6.131   4.999   4.120  0.2335  0.0908  2.7720
   63LEU   HD12 3805   6.313   5.012   4.159  0.2112  0.1759 -2.2068
   63LEU   HD13 3806   6.229   4.855   4.142 -2.5998 -0.2270  0.0761
   63LEU    CD2 3807   6.427   4.917   3.928 -0.2146  0.3984  0.8556
   63LEU   HD21 3808   6.503   4.986   3.971  0.0306  0.8713 -0.2983
   63LEU   HD22 3809   6.438   4.920   3.818 -0.7223 -0.7622  0.7541
   63LEU   HD23 3810   6.458   4.815   3.959 -0.1791 -0.2123 -1.0754
   63LEU      C 3811   6.155   4.795   3.623 -0.1914  0.2337  0.1515
   63LEU      O 3812   6.249   4.746   3.561 -0.7735  0.2472  0.3462
   64PHE      N 3813   6.026   4.744   3.614 -0.1472 -0.0196 -0.2235
   64PHE     HN 3814   5.956   4.770   3.680  1.4034 -0.8278  1.8368
   64PHE     CA 3815   5.985   4.646   3.513 -0.2755 -0.3626 -0.4248
   64PHE     HA 3816   6.045   4.557   3.525 -0.1731 -0.2163  0.1384
   64PHE     CB 3817   5.843   4.589   3.541  0.2709  0.4973 -0.1443
   64PHE    HB1 3818   5.795   4.544   3.451 -1.0169  0.4406  0.5418
   64PHE    HB2 3819   5.769   4.668   3.568 -0.0119  0.3673 -0.5197
   64PHE     CG 3820   5.836   4.472   3.634  0.1254 -0.1474  0.2674
   64PHE    CD1 3821   5.796   4.497   3.767 -0.1245  0.0440  0.5824
   64PHE    HD1 3822   5.800   4.602   3.789  1.1804  0.5499 -1.7268
   64PHE    CE1 3823   5.793   4.386   3.853 -0.1679  0.6220 -0.8327
   64PHE    HE1 3824   5.769   4.397   3.958  1.1680 -2.6070 -0.0745
   64PHE     CZ 3825   5.815   4.252   3.811 -0.6743 -0.1200 -0.0590
   64PHE     HZ 3826   5.812   4.173   3.884  2.7974  0.1270  0.5378
   64PHE    CD2 3827   5.853   4.342   3.587  0.8069  0.2661 -0.0041
   64PHE    HD2 3828   5.884   4.325   3.485  0.5825  1.8495 -0.3581
   64PHE    CE2 3829   5.842   4.238   3.676 -0.2829  0.1895  0.1542
   64PHE    HE2 3830   5.852   4.138   3.635 -1.9949 -0.6218  1.5878
   64PHE      C 3831   6.005   4.689   3.368  0.0338 -0.6121  0.5125
   64PHE      O 3832   6.048   4.608   3.284  0.2133  0.3183  0.4790
   65ALA      N 3833   5.979   4.818   3.329 -0.1436  0.0984 -0.0163
   65ALA     HN 3834   5.946   4.888   3.392  1.4886 -0.0005  0.9937
   65ALA     CA 3835   5.994   4.857   3.192 -0.1660 -0.3333 -0.4352
   65ALA     HA 3836   5.955   4.782   3.124 -0.8250 -2.3296  2.0129
   65ALA     CB 3837   5.933   4.999   3.178 -0.0868 -0.2663  0.5381
   65ALA    HB1 3838   5.978   5.072   3.248 -0.7529 -0.7427  1.4961
   65ALA    HB2 3839   5.826   5.018   3.203  0.3131  2.0078  0.7587
   65ALA    HB3 3840   5.951   5.047   3.079  3.9990  1.2685  1.8219
   65ALA      C 3841   6.146   4.857   3.145 -0.9235  0.4108 -0.1452
   65ALA      O 3842   6.181   4.801   3.043  0.0019 -0.6120  0.0275
   66LEU      N 3843   6.239   4.898   3.241  0.1418 -0.6789  0.4526
   66LEU     HN 3844   6.205   4.938   3.325 -0.1324  2.8668 -1.1651
   66LEU     CA 3845   6.385   4.886   3.227  0.1079 -0.1665 -0.2140
   66LEU     HA 3846   6.410   4.927   3.131  2.1911 -1.4339 -0.2725
   66LEU     CB 3847   6.466   4.944   3.343 -0.0575  0.0559 -0.4016
   66LEU    HB1 3848   6.576   4.926   3.337  0.5254  1.9324  2.7180
   66LEU    HB2 3849   6.434   4.904   3.442  0.5927  0.4757 -0.0177
   66LEU     CG 3850   6.449   5.095   3.353  0.4478 -0.6517 -0.0843
   66LEU     HG 3851   6.344   5.123   3.373 -0.4329 -2.7284 -1.5260
   66LEU    CD1 3852   6.534   5.147   3.463 -0.1304  0.8776  0.9584
   66LEU   HD11 3853   6.642   5.119   3.455 -0.5096 -0.1802 -1.6200
   66LEU   HD12 3854   6.495   5.106   3.558 -2.7888 -0.0911 -0.4519
   66LEU   HD13 3855   6.531   5.257   3.470 -0.7608  1.0758 -1.3554
   66LEU    CD2 3856   6.486   5.176   3.224  0.3093 -0.1841 -0.8131
   66LEU   HD21 3857   6.478   5.286   3.231 -0.0093 -0.3194  1.8199
   66LEU   HD22 3858   6.427   5.133   3.140 -0.3660 -0.6363 -0.1279
   66LEU   HD23 3859   6.593   5.155   3.202  0.5611 -0.6105  0.6932
   66LEU      C 3860   6.429   4.739   3.202 -0.4666  0.2227 -0.9787
   66LEU      O 3861   6.517   4.714   3.124 -0.2998  0.1177  0.3740
   67ALA      N 3862   6.369   4.634   3.272 -0.5720 -0.5010 -0.1558
   67ALA     HN 3863   6.295   4.659   3.334  0.7038 -0.0216  1.2432
   67ALA     CA 3864   6.389   4.491   3.243 -0.4559  0.0085  0.2746
   67ALA     HA 3865   6.496   4.476   3.248 -0.2440  1.3679  0.0682
   67ALA     CB 3866   6.332   4.402   3.355 -0.0619  0.1388  0.7358
   67ALA    HB1 3867   6.222   4.420   3.365 -0.3119 -0.2850 -0.9236
   67ALA    HB2 3868   6.381   4.425   3.452  1.5234  2.2793 -0.4865
   67ALA    HB3 3869   6.354   4.295   3.333  1.0450  0.2970  1.0213
   67ALA      C 3870   6.338   4.444   3.104 -0.0163  0.2732  0.1014
   67ALA      O 3871   6.405   4.374   3.036 -0.2959  0.4162 -0.3609
   68TYR      N 3872   6.214   4.489   3.062  0.3520 -0.6216  0.1334
   68TYR     HN 3873   6.162   4.539   3.130  0.0188 -0.2132 -0.4103
   68TYR     CA 3874   6.161   4.462   2.931 -0.3773 -0.4966  0.4431
   68TYR     HA 3875   6.170   4.356   2.916 -1.5194 -0.5459  0.0155
   68TYR     CB 3876   6.009   4.493   2.909  0.1399 -0.2692  0.8080
   68TYR    HB1 3877   5.992   4.479   2.801  0.7710 -0.3591  0.7126
   68TYR    HB2 3878   5.995   4.600   2.936 -0.7951 -0.5999  1.7083
   68TYR     CG 3879   5.912   4.408   2.982 -0.4670  0.1776 -0.2639
   68TYR    CD1 3880   5.839   4.465   3.085  0.0003 -0.2809 -0.0484
   68TYR    HD1 3881   5.846   4.568   3.115 -0.9608  0.5650 -2.5496
   68TYR    CE1 3882   5.766   4.384   3.174  0.1503  0.1416 -0.2599
   68TYR    HE1 3883   5.710   4.427   3.256  1.3934  0.6093  0.3641
   68TYR     CZ 3884   5.748   4.252   3.143  0.1599 -0.7413 -0.0460
   68TYR     OH 3885   5.655   4.167   3.199  0.1774  0.2330  0.2298
   68TYR     HH 3886   5.584   4.222   3.234  0.4015 -0.0176  1.1041
   68TYR    CD2 3887   5.905   4.270   2.956  0.2785 -0.6014 -0.4509
   68TYR    HD2 3888   5.977   4.241   2.881  0.0176 -1.1520 -0.4889
   68TYR    CE2 3889   5.828   4.193   3.040  0.5018 -0.1265  0.4780
   68TYR    HE2 3890   5.808   4.088   3.026  0.7960 -0.3981  1.9667
   68TYR      C 3891   6.244   4.528   2.818  0.8252  0.3746  0.3369
   68TYR      O 3892   6.280   4.470   2.714 -0.4516  0.4959 -0.1338
   69LEU      N 3893   6.283   4.652   2.834  0.4258 -0.1542 -0.2283
   69LEU     HN 3894   6.248   4.713   2.905 -1.7118  1.3459 -2.4031
   69LEU     CA 3895   6.370   4.714   2.738 -0.6657 -0.1084  0.1385
   69LEU     HA 3896   6.319   4.706   2.643  0.2523 -2.9410 -0.2110
   69LEU     CB 3897   6.376   4.867   2.769 -0.0137  0.1190 -0.1873
   69LEU    HB1 3898   6.454   4.915   2.706  0.2890 -0.4448 -0.2430
   69LEU    HB2 3899   6.408   4.875   2.875  2.0590  0.8804 -0.8192
   69LEU     CG 3900   6.242   4.951   2.751  0.1818 -0.2419 -0.4723
   69LEU     HG 3901   6.166   4.886   2.799  0.1894  0.9641  1.2708
   69LEU    CD1 3902   6.248   5.089   2.823  0.4349  0.0183  0.1984
   69LEU   HD11 3903   6.156   5.148   2.805  0.7015  1.0633  1.9522
   69LEU   HD12 3904   6.323   5.151   2.770 -0.3557  0.9301  0.1173
   69LEU   HD13 3905   6.269   5.076   2.932 -1.2496  1.3015  0.7288
   69LEU    CD2 3906   6.224   4.972   2.602  0.4481  0.7329  0.1709
   69LEU   HD21 3907   6.293   5.043   2.553 -1.5220  3.0721  0.5611
   69LEU   HD22 3908   6.125   5.022   2.595  0.5086  0.6115 -3.8338
   69LEU   HD23 3909   6.220   4.877   2.544  0.4390  0.1310  1.1441
   69LEU      C 3910   6.517   4.660   2.709 -0.3970  0.7547 -0.0249
   69LEU      O 3911   6.577   4.672   2.602 -0.2219  0.0405 -0.2750
   70ALA      N 3912   6.572   4.591   2.819 -1.0928  0.0714  0.8549
   70ALA     HN 3913   6.531   4.606   2.909 -1.1706  2.3807  0.5202
   70ALA     CA 3914   6.693   4.506   2.814  0.5394 -0.8470 -0.6735
   70ALA     HA 3915   6.762   4.569   2.759 -2.0971  2.8338 -0.1317
   70ALA     CB 3916   6.757   4.482   2.949 -0.1916 -0.2213 -0.5407
   70ALA    HB1 3917   6.690   4.421   3.013  0.6511  1.6443  2.3672
   70ALA    HB2 3918   6.781   4.575   3.006 -1.9733 -0.2974  0.3974
   70ALA    HB3 3919   6.858   4.438   2.930 -0.3581 -0.0634 -1.8327
   70ALA      C 3920   6.678   4.375   2.735  0.1232 -0.5182 -0.4874
   70ALA      O 3921   6.761   4.328   2.659 -0.1318  0.4522  0.1601
   71CYS      N 3922   6.561   4.312   2.759 -0.0306 -0.1483  0.1450
   71CYS     HN 3923   6.507   4.335   2.839  2.7840  0.0229  2.1078
   71CYS     CA 3924   6.512   4.202   2.680  0.6598 -0.1152  0.8456
   71CYS     HA 3925   6.590   4.128   2.674 -0.6362 -1.6077  1.4872
   71CYS     CB 3926   6.387   4.141   2.749 -0.1490 -0.1151  0.4026
   71CYS    HB1 3927   6.358   4.056   2.685  1.0971 -0.0098 -0.3237
   71CYS    HB2 3928   6.310   4.221   2.746  1.5210  1.5360 -1.3063
   71CYS     SG 3929   6.414   4.084   2.910  0.0955 -0.3317  0.1472
   71CYS    HG1 3930   6.313   4.143   2.972 -0.0360 -0.5902  0.1828
   71CYS      C 3931   6.480   4.248   2.536 -0.2354 -0.1413 -0.0541
   71CYS      O 3932   6.526   4.183   2.442  0.0638  0.0565  0.2378
   72GLY      N 3933   6.424   4.364   2.516 -0.3865 -0.2217 -0.6447
   72GLY     HN 3934   6.377   4.406   2.594  1.6084 -1.1496  1.1567
   72GLY     CA 3935   6.421   4.435   2.386  0.0042 -0.0026  0.4115
   72GLY    HA1 3936   6.499   4.393   2.323 -0.3730 -0.2961  0.1278
   72GLY    HA2 3937   6.434   4.537   2.418  2.0394 -0.1985  0.3546
   72GLY      C 3938   6.297   4.434   2.309  0.1466  0.6041  0.5460
   72GLY      O 3939   6.193   4.480   2.361 -0.3545 -0.5486  0.4612
   73ASP      N 3940   6.300   4.399   2.172  0.4117  0.8542  0.0844
   73ASP     HN 3941   6.374   4.370   2.110 -1.2553 -1.3343 -1.0261
   73ASP     CA 3942   6.179   4.400   2.090  0.3961  0.5360 -0.5775
   73ASP     HA 3943   6.136   4.495   2.118  2.9639  1.3424  0.9504
   73ASP     CB 3944   6.215   4.406   1.932 -0.7552 -0.6874  0.2946
   73ASP    HB1 3945   6.122   4.403   1.872 -0.5403 -0.3470 -0.0652
   73ASP    HB2 3946   6.271   4.312   1.913  1.6590  0.7270 -0.0536
   73ASP     CG 3947   6.299   4.528   1.896 -0.3951 -0.2733  0.2161
   73ASP    OD1 3948   6.317   4.616   1.981 -0.0776 -0.6269  0.3336
   73ASP    OD2 3949   6.349   4.533   1.781  0.3047  0.4723  0.8864
   73ASP      C 3950   6.088   4.275   2.120  0.0992 -0.5231  0.1387
   73ASP      O 3951   6.071   4.186   2.034 -0.2868  0.1041 -0.8452
   74VAL      N 3952   6.032   4.277   2.242  0.4028  0.0345 -0.0014
   74VAL     HN 3953   6.045   4.362   2.292 -2.3447  0.7463 -0.3116
   74VAL     CA 3954   5.959   4.166   2.311 -0.6986 -0.5076  0.0897
   74VAL     HA 3955   5.957   4.094   2.230  0.0935  0.8225 -1.1601
   74VAL     CB 3956   6.033   4.109   2.430  0.5466  0.5460 -0.0703
   74VAL     HB 3957   5.969   4.027   2.468  2.8262 -1.2836  0.0387
   74VAL    CG1 3958   6.166   4.040   2.391  0.0241  0.1485  0.3571
   74VAL   HG11 3959   6.235   4.119   2.353 -1.5472  0.3233 -2.3970
   74VAL   HG12 3960   6.161   3.970   2.305  1.8204  1.9718 -1.3679
   74VAL   HG13 3961   6.200   3.984   2.480  1.0392 -2.5353 -1.5701
   74VAL    CG2 3962   6.048   4.205   2.553 -0.4151 -0.9539  0.2672
   74VAL   HG21 3963   5.949   4.241   2.591  0.9317  2.6840  0.7082
   74VAL   HG22 3964   6.111   4.293   2.532 -0.9617 -0.6651 -0.2127
   74VAL   HG23 3965   6.093   4.145   2.635  1.2231  2.1029  1.7545
   74VAL      C 3966   5.814   4.194   2.335 -0.1779  0.1521 -0.3850
   74VAL      O 3967   5.735   4.098   2.350  0.0250  0.1887 -0.1613
   75ILE      N 3968   5.780   4.323   2.338 -0.0799  0.4060  0.2838
   75ILE     HN 3969   5.851   4.392   2.343  0.1354  0.2026  0.0548
   75ILE     CA 3970   5.639   4.360   2.355  1.0231  0.0104  0.2011
   75ILE     HA 3971   5.581   4.276   2.388  1.6097 -0.0201  1.1718
   75ILE     CB 3972   5.618   4.467   2.464  0.3816 -0.6772 -0.0081
   75ILE     HB 3973   5.672   4.560   2.435 -0.4021 -0.5402 -1.0986
   75ILE    CG2 3974   5.474   4.507   2.470  0.2482 -0.0563  0.7585
   75ILE   HG21 3975   5.408   4.419   2.485 -0.9948  0.9492  1.3423
   75ILE   HG22 3976   5.443   4.558   2.376  1.0147  0.1456  0.6078
   75ILE   HG23 3977   5.451   4.579   2.551 -2.8086 -1.7234  1.5441
   75ILE    CG1 3978   5.667   4.423   2.609 -0.4120 -0.1463  0.4452
   75ILE   HG11 3979   5.632   4.488   2.692 -1.7731 -0.6943  0.3191
   75ILE   HG12 3980   5.778   4.428   2.599 -0.2883  1.8820  2.0230
   75ILE     CD 3981   5.636   4.276   2.646 -0.5868  0.3503 -0.1578
   75ILE    HD1 3982   5.533   4.247   2.617 -0.3440 -0.4489 -0.2557
   75ILE    HD2 3983   5.650   4.273   2.756  0.6017  2.8272 -0.1824
   75ILE    HD3 3984   5.715   4.207   2.608  0.1927  0.7792  0.6523
   75ILE      C 3985   5.585   4.389   2.218  0.8580 -0.7817 -0.4340
   75ILE      O 3986   5.645   4.466   2.148 -0.0281 -0.2441 -0.0209
   76GLU      N 3987   5.471   4.325   2.178  0.2490 -0.2413  0.8727
   76GLU     HN 3988   5.415   4.275   2.243 -1.0041  1.4986  1.2276
   76GLU     CA 3989   5.417   4.364   2.048  0.7909  0.2945  0.2614
   76GLU     HA 3990   5.501   4.354   1.981  0.2375 -1.1098 -0.2655
   76GLU     CB 3991   5.305   4.272   2.004 -0.1714  0.2970 -0.9313
   76GLU    HB1 3992   5.217   4.293   2.068  0.3534  1.9845 -0.7213
   76GLU    HB2 3993   5.336   4.166   2.020  2.1186  0.9958 -0.3874
   76GLU     CG 3994   5.255   4.283   1.850  0.3324  0.6465  0.4841
   76GLU    HG1 3995   5.208   4.383   1.833 -3.2192 -1.2968 -2.6640
   76GLU    HG2 3996   5.181   4.205   1.823  1.6216 -0.6122  0.5403
   76GLU     CD 3997   5.377   4.266   1.763  0.4191  0.1114 -0.1256
   76GLU    OE1 3998   5.448   4.370   1.737  0.4420  0.0876 -0.1812
   76GLU    OE2 3999   5.409   4.153   1.717 -0.2308  0.4846 -0.3533
   76GLU      C 4000   5.362   4.502   2.043  0.2955 -0.0569 -0.0990
   76GLU      O 4001   5.308   4.552   2.143 -0.0525 -0.2557 -0.1423
   77ASN      N 4002   5.374   4.571   1.928  0.1130  0.3323  0.1960
   77ASN     HN 4003   5.400   4.523   1.844  1.9417  0.8739  0.4032
   77ASN     CA 4004   5.323   4.708   1.896  0.3573  0.4273  0.5165
   77ASN     HA 4005   5.350   4.733   1.794 -1.7340  2.6321  0.4085
   77ASN     CB 4006   5.174   4.718   1.902  0.3816  0.7550  0.4705
   77ASN    HB1 4007   5.131   4.819   1.888  1.9821  1.3450 -0.4252
   77ASN    HB2 4008   5.132   4.684   1.999 -1.3108  0.1351 -0.4289
   77ASN     CG 4009   5.116   4.628   1.788  0.4548  0.1362 -0.5187
   77ASN    OD1 4010   5.172   4.593   1.683 -0.4814  0.3580 -0.0041
   77ASN    ND2 4011   4.981   4.599   1.792 -0.8971 -0.0801 -0.0690
   77ASN   HD21 4012   4.937   4.620   1.879  1.2713 -2.1018  1.6512
   77ASN   HD22 4013   4.948   4.522   1.738  1.0062 -0.9808 -0.0434
   77ASN      C 4014   5.377   4.820   1.985  0.1128 -0.5848 -0.0097
   77ASN      O 4015   5.361   4.939   1.964 -0.2377  0.0051 -0.0087
   78ALA      N 4016   5.460   4.792   2.086  0.5625  0.5744  0.4243
   78ALA     HN 4017   5.466   4.698   2.117  1.5777  0.6464  0.4951
   78ALA     CA 4018   5.545   4.879   2.153  0.0793  0.3186 -0.4980
   78ALA     HA 4019   5.500   4.971   2.188 -0.7098  0.1074 -0.9249
   78ALA     CB 4020   5.623   4.800   2.261 -0.3038  0.1924 -0.0853
   78ALA    HB1 4021   5.710   4.856   2.304 -0.4426  1.3724 -1.2718
   78ALA    HB2 4022   5.658   4.704   2.218 -0.5595 -0.0034  0.1403
   78ALA    HB3 4023   5.558   4.766   2.345  0.9742  0.4545  1.0553
   78ALA      C 4024   5.653   4.923   2.058 -0.2065 -0.1729  0.1962
   78ALA      O 4025   5.718   4.837   2.001  0.4330 -0.0852  0.7426
   79ARG      N 4026   5.661   5.059   2.049  0.5891  0.0344 -0.0451
   79ARG     HN 4027   5.616   5.117   2.116  0.2043  0.5888 -0.7732
   79ARG     CA 4028   5.749   5.130   1.954 -0.0436 -0.0323 -0.0434
   79ARG     HA 4029   5.719   5.087   1.860 -1.5398  3.2761 -1.2296
   79ARG     CB 4030   5.729   5.289   1.960 -0.5609 -0.2204  0.0614
   79ARG    HB1 4031   5.811   5.325   1.894 -0.1790  1.6701  1.4869
   79ARG    HB2 4032   5.736   5.334   2.061 -2.0129  1.1442 -0.4006
   79ARG     CG 4033   5.597   5.339   1.898  0.0634  0.0447 -0.3422
   79ARG    HG1 4034   5.513   5.273   1.928 -0.9820  0.5115 -2.1079
   79ARG    HG2 4035   5.610   5.333   1.788  0.4314  1.8268 -0.4322
   79ARG     CD 4036   5.573   5.489   1.924  0.1866 -0.5414  1.0987
   79ARG    HD1 4037   5.484   5.522   1.867  2.9152  0.6891 -2.8431
   79ARG    HD2 4038   5.658   5.539   1.874 -0.1204 -1.6740 -0.6395
   79ARG     NE 4039   5.557   5.500   2.064 -0.6463 -0.2477  0.9857
   79ARG     HE 4040   5.534   5.434   2.135  1.6668 -0.3072  1.7612
   79ARG     CZ 4041   5.567   5.611   2.125 -0.3755 -0.5335 -0.7400
   79ARG    NH1 4042   5.611   5.725   2.079 -0.0650 -0.3650  0.0227
   79ARG   HH11 4043   5.646   5.726   1.985 -0.8029  2.2123 -0.2985
   79ARG   HH12 4044   5.624   5.798   2.146  0.0706 -0.5089  0.1535
   79ARG    NH2 4045   5.538   5.610   2.258 -0.5411  0.5146 -0.5305
   79ARG   HH21 4046   5.529   5.704   2.292 -2.5756  0.4032 -0.6783
   79ARG   HH22 4047   5.490   5.533   2.299  1.1805 -0.8045 -0.8769
   79ARG      C 4048   5.887   5.093   1.987  0.0084 -0.4029 -0.0780
   79ARG      O 4049   5.920   5.088   2.107 -0.2006  0.4263  0.0822
   80PRO      N 4050   5.974   5.065   1.885  0.0353 -0.5781 -0.0990
   80PRO     CD 4051   5.935   5.015   1.750  0.1602  0.6046  0.5257
   80PRO    HD1 4052   5.896   5.098   1.686  1.4157  0.8294  0.0245
   80PRO    HD2 4053   5.856   4.938   1.758  0.7883 -0.1468 -0.3470
   80PRO     CA 4054   6.120   5.051   1.894  0.1270  0.3614 -0.4675
   80PRO     HA 4055   6.130   4.955   1.941 -0.7855  0.4243 -0.1142
   80PRO     CB 4056   6.173   5.063   1.748 -0.5078 -0.9217 -0.4713
   80PRO    HB1 4057   6.270   5.012   1.733 -0.4143 -0.6973 -0.6271
   80PRO    HB2 4058   6.177   5.172   1.725  1.1862 -1.0342 -0.8063
   80PRO     CG 4059   6.069   4.981   1.676  0.2882 -0.6237  0.0876
   80PRO    HG1 4060   6.066   5.005   1.568  2.1835 -0.7820 -0.0245
   80PRO    HG2 4061   6.087   4.873   1.695  0.8747 -0.1810  2.4623
   80PRO      C 4062   6.177   5.148   1.991 -0.0524 -0.8049 -0.2724
   80PRO      O 4063   6.171   5.270   1.975 -0.7510  0.3241  0.2786
   81GLY      N 4064   6.244   5.099   2.098 -0.5999  0.4457 -0.0593
   81GLY     HN 4065   6.250   5.000   2.103 -2.2276  0.2550 -0.8754
   81GLY     CA 4066   6.309   5.167   2.211  0.1440 -0.4941 -0.1387
   81GLY    HA1 4067   6.395   5.221   2.175 -0.6192 -0.2423 -1.6798
   81GLY    HA2 4068   6.344   5.090   2.279  0.6164 -0.4523 -0.3304
   81GLY      C 4069   6.227   5.267   2.286  0.3495 -0.2376 -0.0485
   81GLY      O 4070   6.273   5.380   2.293 -0.7219 -0.2435 -0.8525
   82SER      N 4071   6.105   5.239   2.332 -0.1747  0.6115 -0.2916
   82SER     HN 4072   6.070   5.146   2.334 -1.2615  1.0022  1.1008
   82SER     CA 4073   6.013   5.334   2.391  0.1980 -0.0836  0.6822
   82SER     HA 4074   6.048   5.435   2.382  0.4512 -0.2265  0.0345
   82SER     CB 4075   5.877   5.326   2.311 -0.6285  0.3473  0.3721
   82SER    HB1 4076   5.831   5.225   2.321 -1.9367  1.0189  1.5985
   82SER    HB2 4077   5.893   5.336   2.202 -0.9719  1.5462  0.4236
   82SER     OG 4078   5.787   5.425   2.355 -0.1813 -0.2262 -0.3103
   82SER    HG1 4079   5.706   5.415   2.304 -0.7456  0.2318  0.4799
   82SER      C 4080   5.996   5.299   2.541 -0.3319 -0.3653 -0.0045
   82SER      O 4081   5.942   5.197   2.587 -0.0467  0.5831 -0.3167
   83PHE      N 4082   6.042   5.391   2.628 -0.4828 -0.2692  0.2270
   83PHE     HN 4083   6.098   5.464   2.590 -0.8689  1.5381  2.8214
   83PHE     CA 4084   6.019   5.395   2.771  0.1346  0.5590 -0.2137
   83PHE     HA 4085   6.045   5.297   2.806  0.5146  1.3590  1.8758
   83PHE     CB 4086   6.094   5.513   2.847  0.5866  0.1026 -0.7090
   83PHE    HB1 4087   6.045   5.606   2.812  1.1837  0.8138  0.3150
   83PHE    HB2 4088   6.203   5.511   2.828  0.7197 -0.9898  0.0440
   83PHE     CG 4089   6.073   5.500   2.997 -0.3761 -0.3212  0.0742
   83PHE    CD1 4090   6.110   5.381   3.055 -0.0407 -0.1687 -0.1380
   83PHE    HD1 4091   6.139   5.297   2.993  0.5096  0.2337 -0.4263
   83PHE    CE1 4092   6.076   5.354   3.193 -0.2343 -0.0389  0.4320
   83PHE    HE1 4093   6.092   5.257   3.237 -2.5286  0.2981  2.2211
   83PHE     CZ 4094   6.013   5.456   3.268 -0.5972 -0.1710 -0.0529
   83PHE     HZ 4095   5.983   5.446   3.372 -0.4881  0.7012  0.0678
   83PHE    CD2 4096   6.019   5.608   3.068  0.2016  0.3750 -0.2870
   83PHE    HD2 4097   5.996   5.701   3.017 -1.7701  0.8075  1.2362
   83PHE    CE2 4098   5.997   5.582   3.205 -0.0152 -0.2490 -0.4680
   83PHE    HE2 4099   5.952   5.665   3.258 -0.1166 -0.3609 -0.3787
   83PHE      C 4100   5.867   5.396   2.812  0.0104 -0.7007 -0.1047
   83PHE      O 4101   5.823   5.315   2.894 -0.2703 -0.0721  0.5309
   84THR      N 4102   5.787   5.487   2.753 -0.0344  0.2441 -0.2698
   84THR     HN 4103   5.831   5.540   2.680  0.0140 -2.3767 -2.2939
   84THR     CA 4104   5.649   5.506   2.784  0.4252  0.3682 -0.5371
   84THR     HA 4105   5.642   5.518   2.891 -1.7862 -0.4057 -0.5498
   84THR     CB 4106   5.592   5.632   2.725  0.0267  0.0590 -0.0360
   84THR     HB 4107   5.486   5.632   2.757 -0.3178  0.9646 -1.0981
   84THR    OG1 4108   5.598   5.643   2.584 -0.2537  0.0880  0.4971
   84THR    HG1 4109   5.672   5.698   2.556 -0.3795  0.5180  0.9895
   84THR    CG2 4110   5.662   5.756   2.783  0.3590  0.4612 -0.1584
   84THR   HG21 4111   5.613   5.849   2.745  0.3158  0.3635 -0.3406
   84THR   HG22 4112   5.768   5.766   2.752  0.3496 -2.0097 -1.1682
   84THR   HG23 4113   5.666   5.766   2.893  2.5046  3.1494 -0.3665
   84THR      C 4114   5.565   5.383   2.749  0.0291 -0.1968 -0.0047
   84THR      O 4115   5.484   5.332   2.826 -0.6801  0.3059 -0.1055
   85ASP      N 4116   5.584   5.325   2.630  0.5596  0.1088 -0.6733
   85ASP     HN 4117   5.647   5.369   2.566  0.4591  0.1450 -0.7469
   85ASP     CA 4118   5.515   5.206   2.590 -0.3950 -0.6530 -0.0455
   85ASP     HA 4119   5.411   5.223   2.614 -0.2734  0.3895 -0.2170
   85ASP     CB 4120   5.535   5.166   2.443 -0.1809  0.0328  0.1057
   85ASP    HB1 4121   5.473   5.078   2.417 -0.5147  0.0085  0.9656
   85ASP    HB2 4122   5.634   5.117   2.429 -0.2350 -0.8292  2.3240
   85ASP     CG 4123   5.499   5.276   2.350 -0.0996  0.0365 -0.2282
   85ASP    OD1 4124   5.445   5.377   2.383 -0.0728 -0.1421 -0.0595
   85ASP    OD2 4125   5.535   5.248   2.228  0.1327 -0.0552  0.1928
   85ASP      C 4126   5.543   5.077   2.673 -1.0063 -0.2725  0.4237
   85ASP      O 4127   5.462   4.997   2.708 -0.4094 -0.0420  0.5223
   86ALA      N 4128   5.671   5.050   2.710  0.5988  0.5685 -0.0301
   86ALA     HN 4129   5.749   5.101   2.675  2.4047 -1.9900 -0.0047
   86ALA     CA 4130   5.717   4.953   2.808 -0.4539  0.3384  0.4072
   86ALA     HA 4131   5.680   4.857   2.776  0.8550  0.2833 -1.0220
   86ALA     CB 4132   5.874   4.944   2.818  0.1007 -0.4287 -0.8531
   86ALA    HB1 4133   5.909   4.850   2.864 -1.1731 -1.0611 -1.1355
   86ALA    HB2 4134   5.911   5.024   2.887  2.0217 -2.0243  0.0740
   86ALA    HB3 4135   5.921   4.957   2.718  0.2862  1.2788 -0.5783
   86ALA      C 4136   5.650   4.980   2.945 -1.0703  0.1792  0.5194
   86ALA      O 4137   5.590   4.894   3.007  0.2412  0.6336 -0.3220
   87PHE      N 4138   5.644   5.107   2.990 -0.5618 -0.5830 -0.2135
   87PHE     HN 4139   5.688   5.190   2.958 -0.2370  1.7528  5.1680
   87PHE     CA 4140   5.570   5.141   3.112 -0.1673  0.3672  0.1771
   87PHE     HA 4141   5.616   5.076   3.185  2.3020  1.0195 -0.6936
   87PHE     CB 4142   5.597   5.290   3.143  0.2703 -0.2277 -0.4180
   87PHE    HB1 4143   5.561   5.346   3.054  0.2756 -0.0169 -0.2872
   87PHE    HB2 4144   5.707   5.306   3.149 -0.0274  2.1435 -0.5967
   87PHE     CG 4145   5.529   5.346   3.268 -0.0419 -0.3613 -0.2009
   87PHE    CD1 4146   5.581   5.321   3.401  0.2111 -0.0643 -0.0913
   87PHE    HD1 4147   5.682   5.283   3.402  0.8686  1.6050  0.5428
   87PHE    CE1 4148   5.516   5.367   3.511 -0.0022 -0.3696 -0.2982
   87PHE    HE1 4149   5.557   5.365   3.611  1.4451  1.2744 -0.8093
   87PHE     CZ 4150   5.398   5.447   3.500 -0.2084  0.5920  0.4850
   87PHE     HZ 4151   5.345   5.496   3.581 -0.4701  1.8699 -0.4189
   87PHE    CD2 4152   5.416   5.428   3.254 -0.0311  0.1204 -0.0835
   87PHE    HD2 4153   5.378   5.463   3.159 -1.1270  0.0380  0.3169
   87PHE    CE2 4154   5.355   5.478   3.368 -0.4536  0.7459 -0.4597
   87PHE    HE2 4155   5.272   5.547   3.364  0.8815  2.5633  1.4679
   87PHE      C 4156   5.422   5.112   3.107  0.5317  0.9546 -0.5508
   87PHE      O 4157   5.375   5.041   3.195  0.0939  0.0587  0.0239
   88PHE      N 4158   5.352   5.149   3.000 -0.0498  0.4526 -0.0518
   88PHE     HN 4159   5.400   5.210   2.937  3.8898 -0.7465  1.4765
   88PHE     CA 4160   5.207   5.129   2.979  0.4693 -0.6800 -0.5987
   88PHE     HA 4161   5.161   5.158   3.072  2.5669  0.5358  0.1358
   88PHE     CB 4162   5.140   5.221   2.873 -0.1977  0.2872  0.1598
   88PHE    HB1 4163   5.034   5.191   2.859 -0.4784  0.6029  1.4988
   88PHE    HB2 4164   5.189   5.207   2.774  1.3830  0.9505  0.8183
   88PHE     CG 4165   5.143   5.368   2.896  0.6294 -0.1441  0.3124
   88PHE    CD1 4166   5.157   5.462   2.787 -0.5656 -0.4607  0.0997
   88PHE    HD1 4167   5.173   5.426   2.687  0.5991 -0.7509  0.3811
   88PHE    CE1 4168   5.174   5.606   2.808  0.2472 -0.4295  0.0876
   88PHE    HE1 4169   5.200   5.675   2.729 -0.2329 -0.4854 -0.1231
   88PHE     CZ 4170   5.161   5.651   2.941 -0.4199 -0.2926  0.2019
   88PHE     HZ 4171   5.178   5.754   2.966  2.3340 -0.4522 -0.6449
   88PHE    CD2 4172   5.132   5.419   3.026  0.0912  0.8837 -0.2529
   88PHE    HD2 4173   5.129   5.351   3.110 -3.0442  1.3469  0.1328
   88PHE    CE2 4174   5.133   5.558   3.042 -0.1617 -0.3072 -0.4423
   88PHE    HE2 4175   5.136   5.592   3.144 -0.2767 -0.1714 -0.4844
   88PHE      C 4176   5.165   4.987   2.965 -0.3018  0.1363 -0.4283
   88PHE      O 4177   5.064   4.945   3.013  0.4755 -0.3146  0.4231
   89PHE      N 4178   5.245   4.907   2.896 -0.2968  0.2212 -0.0035
   89PHE     HN 4179   5.322   4.944   2.844 -1.6504  0.6145 -1.8170
   89PHE     CA 4180   5.246   4.761   2.912  0.3224 -0.8031  0.1500
   89PHE     HA 4181   5.147   4.732   2.879  0.3962 -0.6536 -0.2031
   89PHE     CB 4182   5.351   4.695   2.818 -1.3087 -0.2894  0.1059
   89PHE    HB1 4183   5.447   4.749   2.833 -1.6075  0.7059 -1.3548
   89PHE    HB2 4184   5.326   4.718   2.712 -1.1721  3.2542  0.7046
   89PHE     CG 4185   5.362   4.546   2.837  0.1238  0.6000  0.2721
   89PHE    CD1 4186   5.262   4.464   2.779  0.1072 -0.4241  0.2256
   89PHE    HD1 4187   5.187   4.508   2.715 -0.0527  0.8253  1.2405
   89PHE    CE1 4188   5.252   4.323   2.801  0.9816 -0.7511 -0.7793
   89PHE    HE1 4189   5.171   4.266   2.757 -0.2049  0.2938 -0.0257
   89PHE     CZ 4190   5.336   4.269   2.898 -0.1950 -0.1665  0.0823
   89PHE     HZ 4191   5.312   4.170   2.934 -0.4309 -0.3042 -0.4470
   89PHE    CD2 4192   5.452   4.485   2.929 -0.0610  0.0705  0.4491
   89PHE    HD2 4193   5.529   4.545   2.976 -0.6245  1.1857 -0.0189
   89PHE    CE2 4194   5.431   4.349   2.964 -0.5194 -0.0315  0.0886
   89PHE    HE2 4195   5.486   4.302   3.044 -0.7368  1.7226  1.2939
   89PHE      C 4196   5.259   4.709   3.059 -0.3788 -0.1722 -0.3612
   89PHE      O 4197   5.188   4.620   3.103 -0.2606  0.5043  0.6654
   90SER      N 4198   5.350   4.769   3.140 -0.5492 -0.0290 -0.5427
   90SER     HN 4199   5.415   4.837   3.107 -2.1903  2.1861  0.5428
   90SER     CA 4200   5.373   4.728   3.280  0.2250  0.3893  0.5602
   90SER     HA 4201   5.382   4.620   3.279 -1.4115  0.2343  0.6593
   90SER     CB 4202   5.504   4.784   3.338 -0.0122  0.4167  0.4389
   90SER    HB1 4203   5.477   4.890   3.356 -0.9656  0.5512 -1.4734
   90SER    HB2 4204   5.587   4.790   3.264  0.0229  0.9111  0.5157
   90SER     OG 4205   5.532   4.714   3.459  0.4543  0.0487 -0.3576
   90SER    HG1 4206   5.522   4.621   3.440 -0.4992 -0.1262  0.9068
   90SER      C 4207   5.261   4.749   3.369  0.2518 -0.5518  0.1055
   90SER      O 4208   5.218   4.662   3.441  0.1216  0.2091 -0.4975
   91VAL      N 4209   5.190   4.863   3.352  0.3402  0.0079 -0.2205
   91VAL     HN 4210   5.225   4.927   3.283 -1.0018  0.8188 -0.1893
   91VAL     CA 4211   5.061   4.896   3.417 -0.4267 -0.2859  0.5275
   91VAL     HA 4212   5.082   4.876   3.521  0.4355  1.2947  0.6866
   91VAL     CB 4213   5.017   5.042   3.377  0.1051 -0.7285  0.5741
   91VAL     HB 4214   5.038   5.047   3.268  0.8900 -0.3599  0.7329
   91VAL    CG1 4215   4.873   5.078   3.414 -0.4316  0.2654  0.0508
   91VAL   HG11 4216   4.866   5.075   3.525 -0.6462 -4.0238  0.0760
   91VAL   HG12 4217   4.802   5.010   3.363  1.9674 -1.7630 -0.7518
   91VAL   HG13 4218   4.837   5.181   3.392 -0.8841  0.8899  3.1232
   91VAL    CG2 4219   5.116   5.146   3.443  0.1872  0.0946 -0.5591
   91VAL   HG21 4220   5.095   5.253   3.421 -0.3622 -0.0598 -0.8158
   91VAL   HG22 4221   5.223   5.136   3.415  0.6365  2.0624  0.3452
   91VAL   HG23 4222   5.119   5.136   3.553 -1.6190 -0.2244 -0.5128
   91VAL      C 4223   4.952   4.796   3.386  0.2147  0.2095 -0.3365
   91VAL      O 4224   4.881   4.749   3.473 -0.2008 -0.5422 -0.1441
   92GLN      N 4225   4.930   4.752   3.264 -0.2335  0.2653 -0.1938
   92GLN     HN 4226   4.990   4.788   3.192 -0.7744 -1.0278 -1.3232
   92GLN     CA 4227   4.831   4.657   3.226 -0.4800  0.1702  0.4569
   92GLN     HA 4228   4.750   4.698   3.284 -0.6558 -0.3857  0.6005
   92GLN     CB 4229   4.815   4.656   3.075 -0.5067 -0.6869 -0.4131
   92GLN    HB1 4230   4.745   4.575   3.043 -2.4967  0.2802  1.2430
   92GLN    HB2 4231   4.919   4.638   3.039 -0.2744  2.7166 -1.9085
   92GLN     CG 4232   4.758   4.787   3.014  0.0481 -0.4654 -0.4377
   92GLN    HG1 4233   4.808   4.876   3.058  1.8986 -0.7919 -1.7707
   92GLN    HG2 4234   4.649   4.803   3.030  0.4709  1.6666  0.6794
   92GLN     CD 4235   4.784   4.777   2.861  0.1820 -0.0472  0.0535
   92GLN    OE1 4236   4.710   4.710   2.788 -0.0185  0.1666  0.3105
   92GLN    NE2 4237   4.901   4.822   2.817  0.6672  0.2807 -0.3201
   92GLN   HE21 4238   4.923   4.806   2.720 -0.0972 -0.9154 -0.3189
   92GLN   HE22 4239   4.971   4.853   2.882  2.8688  0.6243 -2.6597
   92GLN      C 4240   4.856   4.516   3.284 -0.3622  0.2183 -0.3011
   92GLN      O 4241   4.759   4.443   3.308  0.5806 -0.0009 -0.2864
   93THR      N 4242   4.984   4.472   3.287  0.0445  0.2821  0.1252
   93THR     HN 4243   5.058   4.528   3.253  0.8210 -1.1076 -0.5745
   93THR     CA 4244   5.018   4.347   3.358 -0.6113  0.3286 -0.6616
   93THR     HA 4245   4.957   4.265   3.323 -0.8123  1.1989 -2.4711
   93THR     CB 4246   5.162   4.302   3.345  0.4648  0.1704  0.5522
   93THR     HB 4247   5.228   4.384   3.380  1.1483 -0.3924  0.5905
   93THR    OG1 4248   5.178   4.278   3.205 -0.0991  0.6664 -0.0158
   93THR    HG1 4249   5.274   4.286   3.200 -0.1760  1.6419  0.0267
   93THR    CG2 4250   5.174   4.164   3.409  0.2269  0.6668  0.2427
   93THR   HG21 4251   5.280   4.130   3.404 -0.1159 -0.3314 -0.2954
   93THR   HG22 4252   5.101   4.097   3.360  0.2908  1.7083 -1.3615
   93THR   HG23 4253   5.149   4.153   3.517  1.7978  0.5249  0.6275
   93THR      C 4254   4.990   4.360   3.510 -0.3582  0.4418 -0.0949
   93THR      O 4255   4.925   4.273   3.568 -0.3483 -0.3578  0.1706
   94MET      N 4256   5.042   4.467   3.568 -0.0396 -0.1801 -0.3806
   94MET     HN 4257   5.089   4.539   3.517 -0.1778  1.9909  2.3511
   94MET     CA 4258   5.053   4.473   3.710 -0.3515 -1.1267 -0.0566
   94MET     HA 4259   5.086   4.375   3.742  2.1022  0.2273  2.0188
   94MET     CB 4260   5.148   4.580   3.750 -0.4045  0.1558 -0.5453
   94MET    HB1 4261   5.108   4.678   3.716 -1.0973  0.9556  2.2703
   94MET    HB2 4262   5.244   4.559   3.699 -0.0293  1.1624 -0.2725
   94MET     CG 4263   5.178   4.590   3.901 -0.0806 -0.1733 -0.1494
   94MET    HG1 4264   5.159   4.490   3.944  0.3854 -0.5552 -0.8199
   94MET    HG2 4265   5.103   4.656   3.950 -0.9494 -1.6015  0.5016
   94MET     SD 4266   5.348   4.636   3.947  0.2331  0.2801 -0.2304
   94MET     CE 4267   5.439   4.490   3.879  0.3569 -0.6329 -1.3174
   94MET    HE1 4268   5.384   4.398   3.909  0.7437  0.1662  2.3994
   94MET    HE2 4269   5.540   4.491   3.925 -0.0501  0.9558 -0.3571
   94MET    HE3 4270   5.439   4.511   3.770 -0.5685  2.6068 -0.7893
   94MET      C 4271   4.915   4.487   3.771  0.0086 -0.4329  0.1026
   94MET      O 4272   4.876   4.425   3.872  0.2884  0.2906  0.3298
   95ALA      N 4273   4.826   4.571   3.708  0.3322 -0.6912  0.5778
   95ALA     HN 4274   4.846   4.628   3.628 -1.8597  2.9293  2.3563
   95ALA     CA 4275   4.689   4.607   3.755 -0.7085 -0.4540 -0.0269
   95ALA     HA 4276   4.687   4.592   3.862  1.1183 -2.0827 -0.1612
   95ALA     CB 4277   4.652   4.756   3.732 -0.1114  0.0831  0.1261
   95ALA    HB1 4278   4.686   4.786   3.631 -1.2571  2.8268  0.4878
   95ALA    HB2 4279   4.708   4.808   3.813 -1.8017 -1.3271  2.2930
   95ALA    HB3 4280   4.543   4.775   3.739 -0.1583  0.5757 -1.5902
   95ALA      C 4281   4.590   4.514   3.700 -0.5928  1.1389  0.1358
   95ALA      O 4282   4.469   4.518   3.730  0.1378  0.0667  0.2397
   96THR      N 4283   4.639   4.422   3.608  0.0796  0.0484 -0.0179
   96THR     HN 4284   4.738   4.416   3.607  0.1269  0.4438  1.1771
   96THR     CA 4285   4.571   4.312   3.539 -0.6766 -0.5042  0.3537
   96THR     HA 4286   4.649   4.271   3.476  2.2785  1.1680  2.6453
   96THR     CB 4287   4.520   4.201   3.630  0.2856 -0.0158 -0.1023
   96THR     HB 4288   4.490   4.110   3.574 -2.7073 -0.5445  2.0943
   96THR    OG1 4289   4.406   4.237   3.708 -0.1050  0.7505  0.1717
   96THR    HG1 4290   4.424   4.326   3.740 -0.0084 -0.0618  2.6238
   96THR    CG2 4291   4.629   4.162   3.730  0.1438 -0.1928  0.7963
   96THR   HG21 4292   4.728   4.146   3.683 -0.0258 -1.3190  0.7945
   96THR   HG22 4293   4.587   4.071   3.778 -1.4424 -0.1151 -0.3696
   96THR   HG23 4294   4.636   4.238   3.811 -3.8369  1.1712  0.0918
   96THR      C 4295   4.462   4.341   3.437 -1.1603  0.2817 -0.3970
   96THR      O 4296   4.376   4.260   3.398 -0.6295  0.2496  0.0978
   97ILE      N 4297   4.466   4.466   3.389 -1.2512  0.1349 -0.2098
   97ILE     HN 4298   4.533   4.527   3.430  1.8057 -0.5051 -3.7167
   97ILE     CA 4299   4.386   4.521   3.285 -0.3736  0.1881  0.1323
   97ILE     HA 4300   4.282   4.518   3.313  0.1581 -0.2469  2.2404
   97ILE     CB 4301   4.442   4.664   3.266 -0.0614  0.2808 -0.2403
   97ILE     HB 4302   4.542   4.653   3.220 -0.4576 -1.1626 -0.7904
   97ILE    CG2 4303   4.366   4.728   3.145  0.2862 -0.2126 -0.0395
   97ILE   HG21 4304   4.258   4.714   3.169  0.2153 -0.7945 -0.6795
   97ILE   HG22 4305   4.404   4.689   3.048 -3.8970  1.6137 -2.7239
   97ILE   HG23 4306   4.380   4.838   3.141  0.1194 -0.2132 -0.8864
   97ILE    CG1 4307   4.450   4.756   3.388 -0.5703 -0.2207  0.6322
   97ILE   HG11 4308   4.481   4.856   3.351  1.1612 -0.6754  0.7805
   97ILE   HG12 4309   4.525   4.709   3.455  1.3139 -0.9674 -1.8787
   97ILE     CD 4310   4.314   4.769   3.458 -0.0300 -0.3327 -0.0237
   97ILE    HD1 4311   4.279   4.668   3.487  0.7428 -0.9280 -1.1141
   97ILE    HD2 4312   4.237   4.823   3.398  1.1007  2.3236  0.7793
   97ILE    HD3 4313   4.312   4.831   3.550 -2.8454 -1.4349  0.7684
   97ILE      C 4314   4.397   4.439   3.151 -0.2429 -0.5177 -0.3158
   97ILE      O 4315   4.294   4.415   3.095 -0.3447 -0.0656  0.3059
   98GLY      N 4316   4.520   4.397   3.107 -0.8923  0.4093 -0.2885
   98GLY     HN 4317   4.603   4.422   3.157 -1.3777  1.5504 -0.0117
   98GLY     CA 4318   4.548   4.331   2.986 -0.4112  0.7839 -0.0867
   98GLY    HA1 4319   4.540   4.224   3.002 -0.1332  0.6061 -1.0444
   98GLY    HA2 4320   4.640   4.363   2.939  0.2079  1.9684  1.8482
   98GLY      C 4321   4.464   4.342   2.862  0.0288  0.7171 -0.2611
   98GLY      O 4322   4.386   4.251   2.825 -0.0112 -0.4611  0.5619
   99TYR      N 4323   4.474   4.453   2.785  0.1624 -0.0942 -0.1546
   99TYR     HN 4324   4.550   4.516   2.803  1.3616 -1.5308  0.0341
   99TYR     CA 4325   4.393   4.478   2.669  0.2242  0.3814 -0.2158
   99TYR     HA 4326   4.291   4.469   2.701  0.0168  0.5191 -0.8302
   99TYR     CB 4327   4.411   4.620   2.604 -0.0365 -0.2430  0.6388
   99TYR    HB1 4328   4.358   4.637   2.508 -0.8860  1.1175  1.3143
   99TYR    HB2 4329   4.518   4.639   2.585 -0.2214 -1.2094 -1.6510
   99TYR     CG 4330   4.364   4.731   2.694  0.2939  0.5145 -0.2330
   99TYR    CD1 4331   4.441   4.854   2.708 -0.2079 -0.2087 -0.5370
   99TYR    HD1 4332   4.536   4.861   2.657 -0.6383  1.1390 -1.2078
   99TYR    CE1 4333   4.409   4.956   2.801 -0.0092  0.5398 -0.0414
   99TYR    HE1 4334   4.473   5.040   2.821  1.3933 -0.5421  0.1722
   99TYR     CZ 4335   4.284   4.949   2.866 -0.2049  0.2183  0.7043
   99TYR     OH 4336   4.245   5.063   2.933 -0.2174 -0.7037 -0.2039
   99TYR     HH 4337   4.149   5.061   2.944 -0.5347  2.9029 -0.9590
   99TYR    CD2 4338   4.238   4.727   2.756  0.1875  0.0147  0.2444
   99TYR    HD2 4339   4.175   4.640   2.758 -0.2994  0.3172 -1.1221
   99TYR    CE2 4340   4.201   4.834   2.843 -0.5840 -0.0616 -0.4810
   99TYR    HE2 4341   4.106   4.832   2.894  1.3076 -2.0403  3.3818
   99TYR      C 4342   4.425   4.394   2.554  0.1719 -0.3682 -0.2941
   99TYR      O 4343   4.335   4.362   2.479  0.6289  0.5426  0.5114
  100GLY      N 4344   4.555   4.356   2.536  0.2894  0.2600 -0.2353
  100GLY     HN 4345   4.627   4.393   2.594  0.1655 -1.2579  0.9468
  100GLY     CA 4346   4.591   4.271   2.423  0.2202  0.0680  0.6040
  100GLY    HA1 4347   4.512   4.203   2.396  0.9253 -0.6188  0.2077
  100GLY    HA2 4348   4.683   4.217   2.442  0.3412 -0.3922 -1.1444
  100GLY      C 4349   4.636   4.351   2.299  0.8216  0.1297  0.6162
  100GLY      O 4350   4.689   4.297   2.202  0.3506 -0.1388 -0.0037
  101LYS      N 4351   4.625   4.488   2.305 -0.1509  0.2836  0.0301
  101LYS     HN 4352   4.570   4.527   2.378  1.0711  1.4625  0.3623
  101LYS     CA 4353   4.685   4.581   2.210  0.9110  0.4742  0.4823
  101LYS     HA 4354   4.657   4.552   2.110  2.7234 -0.4379  0.2029
  101LYS     CB 4355   4.626   4.720   2.222  0.0592 -0.2132 -0.8013
  101LYS    HB1 4356   4.619   4.739   2.332 -0.4636 -2.3132 -0.4392
  101LYS    HB2 4357   4.527   4.716   2.173 -0.1318  0.5050 -0.5035
  101LYS     CG 4358   4.715   4.826   2.147  0.4330  0.3164 -0.3089
  101LYS    HG1 4359   4.742   4.792   2.045  3.2286 -0.8386  0.7260
  101LYS    HG2 4360   4.805   4.837   2.211 -0.1666 -1.3541  0.8974
  101LYS     CD 4361   4.647   4.963   2.136  0.0049  0.1058  0.0729
  101LYS    HD1 4362   4.604   4.994   2.233 -0.1420  1.5826 -0.4370
  101LYS    HD2 4363   4.559   4.957   2.068 -0.6980  1.4127  0.8308
  101LYS     CE 4364   4.733   5.073   2.083  0.0944  0.2862  0.3160
  101LYS    HE1 4365   4.672   5.166   2.078 -0.7228 -0.3033 -1.1473
  101LYS    HE2 4366   4.767   5.057   1.979 -2.3019  1.3399 -0.7050
  101LYS     NZ 4367   4.848   5.102   2.173 -0.2260  0.1700  0.3231
  101LYS    HZ1 4368   4.919   5.147   2.120 -1.7033  3.6646  1.0590
  101LYS    HZ2 4369   4.877   5.015   2.215 -1.6242  0.1213  1.2675
  101LYS      C 4370   4.838   4.570   2.211 -0.2147  0.0129  0.2562
  101LYS      O 4371   4.896   4.565   2.101  0.2892 -0.8239 -0.2971
  102LEU      N 4372   4.896   4.558   2.326 -0.2303 -0.4919  0.5055
  102LEU     HN 4373   4.847   4.570   2.412 -0.5730 -2.3066  0.6063
  102LEU     CA 4374   5.037   4.535   2.347  0.5903  0.6487 -1.1240
  102LEU     HA 4375   5.093   4.525   2.256  0.5171 -0.1697 -1.0896
  102LEU     CB 4376   5.094   4.648   2.438 -0.1445  0.0838 -0.2464
  102LEU    HB1 4377   5.203   4.627   2.448 -0.3171 -1.2076 -0.8669
  102LEU    HB2 4378   5.056   4.637   2.541  2.3062  0.8808  0.8088
  102LEU     CG 4379   5.069   4.798   2.391 -0.1516 -0.0402 -0.4243
  102LEU     HG 4380   4.963   4.823   2.413  0.2287 -0.4878  2.3272
  102LEU    CD1 4381   5.155   4.893   2.488  0.0356  0.2836  0.6924
  102LEU   HD11 4382   5.140   4.867   2.595  1.2489 -1.1008  0.5529
  102LEU   HD12 4383   5.132   5.000   2.467 -2.5447 -0.2753  0.2362
  102LEU   HD13 4384   5.261   4.869   2.467 -0.2133 -1.6809  1.4957
  102LEU    CD2 4385   5.109   4.821   2.252 -0.4222  0.0828  0.3697
  102LEU   HD21 4386   5.215   4.791   2.235 -0.6025 -3.0363  3.5088
  102LEU   HD22 4387   5.115   4.929   2.225  0.9888 -0.3590 -1.3240
  102LEU   HD23 4388   5.049   4.779   2.168 -0.2009  1.4852 -0.5205
  102LEU      C 4389   5.045   4.395   2.419 -0.4882  0.1959 -0.3348
  102LEU      O 4390   4.986   4.382   2.528 -0.0583 -0.0772 -0.1112
  103ILE      N 4391   5.110   4.288   2.362 -1.0582  0.0816  0.5123
  103ILE     HN 4392   5.171   4.304   2.285  0.8379  0.0870  1.9639
  103ILE     CA 4393   5.113   4.158   2.421 -0.6969  0.2259  0.9351
  103ILE     HA 4394   5.053   4.154   2.511 -0.6602 -0.9583  0.9194
  103ILE     CB 4395   5.049   4.050   2.332 -0.6567  0.3873 -0.2422
  103ILE     HB 4396   5.079   3.946   2.358  1.9421  1.4479  1.4397
  103ILE    CG2 4397   4.906   4.056   2.352  0.0239 -0.4954 -0.6521
  103ILE   HG21 4398   4.885   4.031   2.458 -0.8166 -4.7416 -1.6386
  103ILE   HG22 4399   4.856   3.983   2.285  0.8113 -0.1665 -1.6222
  103ILE   HG23 4400   4.859   4.152   2.322 -3.0258 -1.5173  0.4982
  103ILE    CG1 4401   5.086   4.070   2.183  0.6632 -0.0054 -0.3662
  103ILE   HG11 4402   5.193   4.093   2.167  0.4232 -0.1222 -2.3618
  103ILE   HG12 4403   5.030   4.154   2.136  0.9287 -0.8854 -2.3307
  103ILE     CD 4404   5.045   3.962   2.089  0.2648  0.2092  0.1055
  103ILE    HD1 4405   5.095   3.967   1.989  2.4797  1.7940  1.1939
  103ILE    HD2 4406   4.935   3.958   2.077  0.2893 -1.1224  0.1793
  103ILE    HD3 4407   5.080   3.867   2.133  0.8518 -0.6950 -2.1627
  103ILE      C 4408   5.256   4.117   2.444 -0.2545 -0.4468 -0.5070
  103ILE      O 4409   5.339   4.171   2.369 -0.4588  0.0865  0.4369
  104PRO      N 4410   5.294   4.026   2.534 -0.2095  0.5531 -0.7831
  104PRO     CD 4411   5.207   3.982   2.644  0.0097 -0.1616 -0.3648
  104PRO    HD1 4412   5.108   3.949   2.604 -0.7024  1.8890 -0.4266
  104PRO    HD2 4413   5.181   4.063   2.716  0.0765 -0.0690 -0.4449
  104PRO     CA 4414   5.434   3.969   2.551 -0.0019 -0.4949  0.4474
  104PRO     HA 4415   5.505   4.050   2.535 -1.4757  0.7104 -0.2088
  104PRO     CB 4416   5.435   3.911   2.693 -0.4425  0.2862 -0.3524
  104PRO    HB1 4417   5.457   3.985   2.772 -1.4064 -2.5683  2.8418
  104PRO    HB2 4418   5.510   3.830   2.707 -0.6771  0.1208 -0.0433
  104PRO     CG 4419   5.285   3.868   2.711  0.7934  0.2086 -0.2268
  104PRO    HG1 4420   5.263   3.777   2.650 -0.4445 -0.8053  1.6087
  104PRO    HG2 4421   5.258   3.857   2.818  2.6192 -0.8549  0.1729
  104PRO      C 4422   5.456   3.851   2.453 -0.2903 -0.1665  0.0287
  104PRO      O 4423   5.391   3.748   2.454  0.0318  0.3805 -0.3306
  105ILE      N 4424   5.553   3.868   2.364 -0.0482 -0.0135  0.3770
  105ILE     HN 4425   5.599   3.956   2.358  0.4783 -0.2721  0.5530
  105ILE     CA 4426   5.592   3.769   2.262 -0.0007 -0.3876 -0.3550
  105ILE     HA 4427   5.511   3.703   2.235 -1.3904  1.2890 -0.5049
  105ILE     CB 4428   5.632   3.843   2.130 -0.2895  0.3806  0.1148
  105ILE     HB 4429   5.722   3.904   2.153 -0.3883  1.8754 -2.9385
  105ILE    CG2 4430   5.666   3.744   2.018  0.2920  0.3657  0.3315
  105ILE   HG21 4431   5.772   3.717   1.999  0.8680  2.5089  0.1489
  105ILE   HG22 4432   5.646   3.799   1.923  0.4125  0.4144  0.3338
  105ILE   HG23 4433   5.600   3.656   2.023 -2.7994  2.5740  1.3635
  105ILE    CG1 4434   5.521   3.937   2.091  0.0753  0.0041  0.0295
  105ILE   HG11 4435   5.545   3.982   1.992  2.1517 -0.7055  0.1537
  105ILE   HG12 4436   5.528   4.023   2.161 -0.2966  0.1416 -0.1028
  105ILE     CD 4437   5.382   3.865   2.085  0.6656 -0.1617  0.1048
  105ILE    HD1 4438   5.310   3.924   2.024 -0.4934  0.5092  2.0513
  105ILE    HD2 4439   5.339   3.856   2.187  1.1711 -1.1725  0.2403
  105ILE    HD3 4440   5.378   3.762   2.042 -1.8625 -0.2470  0.3924
  105ILE      C 4441   5.703   3.694   2.317 -0.4808  0.0922  0.1884
  105ILE      O 4442   5.807   3.753   2.350  0.1919 -0.1070 -0.2857
  106GLY      N 4443   5.688   3.564   2.322  0.3946 -0.2553  1.1107
  106GLY     HN 4444   5.596   3.532   2.303  1.3154 -1.3362 -2.1600
  106GLY     CA 4445   5.783   3.464   2.362 -0.2188  1.1844  0.6491
  106GLY    HA1 4446   5.880   3.491   2.324  0.1706  1.0889  1.5568
  106GLY    HA2 4447   5.735   3.378   2.317 -0.8736  0.7736  2.0907
  106GLY      C 4448   5.813   3.442   2.506  0.4030  0.1550 -0.0778
  106GLY      O 4449   5.795   3.530   2.590 -0.0479 -0.0424 -0.5909
  107PRO      N 4450   5.866   3.316   2.539 -0.3527  0.0600  0.2264
  107PRO     CD 4451   5.888   3.206   2.439 -0.5369 -0.6169 -0.1633
  107PRO    HD1 4452   5.962   3.233   2.361  0.7996 -0.5890  1.0950
  107PRO    HD2 4453   5.796   3.166   2.390  0.0071 -0.1320 -1.6370
  107PRO     CA 4454   5.913   3.272   2.666 -0.4107  0.3659 -0.4216
  107PRO     HA 4455   5.828   3.237   2.723  0.5966 -0.8600  0.3916
  107PRO     CB 4456   6.010   3.152   2.636 -0.2759  0.2416  0.4739
  107PRO    HB1 4457   6.022   3.077   2.717  2.7687  1.4540  1.2651
  107PRO    HB2 4458   6.106   3.200   2.608  0.7870 -1.3390  1.2893
  107PRO     CG 4459   5.947   3.088   2.518 -0.6313 -0.3623  0.3699
  107PRO    HG1 4460   6.022   3.029   2.461 -0.2886 -0.3751  0.8268
  107PRO    HG2 4461   5.872   3.016   2.558  0.6660 -1.4690  0.8991
  107PRO      C 4462   5.974   3.376   2.762  0.3193  0.3380 -0.2056
  107PRO      O 4463   5.923   3.393   2.870 -0.1374 -0.0130 -0.1779
  108LEU      N 4464   6.080   3.461   2.729  0.1708 -0.2100 -0.1696
  108LEU     HN 4465   6.128   3.459   2.642 -0.1706 -1.6322 -0.3506
  108LEU     CA 4466   6.141   3.555   2.821 -0.3197  0.5024  0.5001
  108LEU     HA 4467   6.171   3.501   2.909 -1.9660  1.0157  1.4227
  108LEU     CB 4468   6.267   3.605   2.752 -0.2685  0.4599 -0.5993
  108LEU    HB1 4469   6.250   3.629   2.645 -2.4705 -0.8976 -0.6022
  108LEU    HB2 4470   6.339   3.520   2.757 -1.3650 -0.4104  1.2703
  108LEU     CG 4471   6.340   3.714   2.833  0.4282  0.1641 -0.1296
  108LEU     HG 4472   6.285   3.810   2.839  3.0089  1.6716  0.6316
  108LEU    CD1 4473   6.375   3.672   2.975 -0.3778  0.1299 -0.1518
  108LEU   HD11 4474   6.445   3.748   3.015  1.8076 -1.6641 -0.3770
  108LEU   HD12 4475   6.426   3.574   2.971  0.5958  0.5361  1.3907
  108LEU   HD13 4476   6.282   3.667   3.035 -0.7649 -1.4405 -0.8352
  108LEU    CD2 4477   6.470   3.745   2.757 -0.2233  0.6157  0.3906
  108LEU   HD21 4478   6.524   3.820   2.820  0.4944  2.3966 -2.1953
  108LEU   HD22 4479   6.459   3.796   2.659 -1.1119  1.5647  0.9662
  108LEU   HD23 4480   6.537   3.657   2.750  0.7906  1.4712 -1.1925
  108LEU      C 4481   6.040   3.656   2.864  0.4056 -0.4517  0.7181
  108LEU      O 4482   6.019   3.671   2.984  0.0011 -0.2428 -0.6290
  109ALA      N 4483   5.965   3.723   2.774 -0.8794  0.3882 -0.3692
  109ALA     HN 4484   5.998   3.717   2.680  2.6439 -0.1832  0.7415
  109ALA     CA 4485   5.862   3.827   2.806 -0.1370 -0.6427  0.3734
  109ALA     HA 4486   5.903   3.896   2.878  0.8019 -4.0191  3.3916
  109ALA     CB 4487   5.815   3.915   2.687 -0.0455 -0.3479  0.4871
  109ALA    HB1 4488   5.893   3.995   2.680  0.2411 -0.4219  2.3846
  109ALA    HB2 4489   5.717   3.961   2.711  0.8961  0.4913  3.1109
  109ALA    HB3 4490   5.805   3.851   2.597  1.9146  1.2022 -0.9195
  109ALA      C 4491   5.746   3.777   2.890  0.2036  0.6555  0.7714
  109ALA      O 4492   5.692   3.846   2.977 -0.2783  0.7735 -0.1059
  110ASN      N 4493   5.699   3.660   2.855  0.7893 -0.3723 -0.3554
  110ASN     HN 4494   5.729   3.617   2.770 -3.7613 -2.6897 -1.0828
  110ASN     CA 4495   5.598   3.582   2.926  0.1648  0.5822  0.1312
  110ASN     HA 4496   5.523   3.654   2.955 -1.0908 -0.5318 -0.2542
  110ASN     CB 4497   5.528   3.478   2.836 -0.1567  0.7171 -0.0548
  110ASN    HB1 4498   5.457   3.421   2.899 -0.4102  1.6885  0.5642
  110ASN    HB2 4499   5.600   3.410   2.785 -1.1851 -0.4008 -0.0728
  110ASN     CG 4500   5.437   3.538   2.731  0.6064 -0.1301 -0.1881
  110ASN    OD1 4501   5.319   3.556   2.762 -0.5207 -0.4002  0.0314
  110ASN    ND2 4502   5.480   3.548   2.606 -0.6046  0.1862  0.7125
  110ASN   HD21 4503   5.431   3.611   2.545  0.2443 -0.9275 -1.2393
  110ASN   HD22 4504   5.571   3.513   2.582  0.3951  1.8665  1.8802
  110ASN      C 4505   5.645   3.525   3.065  0.4342 -0.2129  0.2781
  110ASN      O 4506   5.566   3.519   3.162 -0.4106  0.3908 -0.0469
  111THR      N 4507   5.774   3.481   3.074 -0.1233 -0.2100  0.0703
  111THR     HN 4508   5.832   3.478   2.993 -0.5242 -1.4553 -0.1827
  111THR     CA 4509   5.832   3.441   3.200  0.9800  0.3854 -0.5577
  111THR     HA 4510   5.780   3.360   3.248  1.0386 -0.2441 -1.5181
  111THR     CB 4511   5.979   3.382   3.186  1.0035  0.7499 -0.0747
  111THR     HB 4512   6.051   3.452   3.139 -0.3432  2.0193 -0.3279
  111THR    OG1 4513   5.977   3.268   3.105  0.7510 -0.0833  0.2399
  111THR    HG1 4514   5.951   3.301   3.018 -1.4166 -0.3387  0.7193
  111THR    CG2 4515   6.034   3.343   3.325 -0.2774 -0.2886  0.9265
  111THR   HG21 4516   5.959   3.301   3.395  0.2367  0.3697  1.8834
  111THR   HG22 4517   6.080   3.435   3.367 -0.6120  0.4716 -0.3256
  111THR   HG23 4518   6.119   3.272   3.311 -0.1425  0.1969 -0.9738
  111THR      C 4519   5.835   3.561   3.290  0.7812  0.7195 -0.3500
  111THR      O 4520   5.808   3.553   3.407  1.1055 -0.0262  0.1003
  112LEU      N 4521   5.869   3.682   3.243 -0.5786 -0.2973  0.3244
  112LEU     HN 4522   5.898   3.688   3.148  0.7823 -1.4259  0.6363
  112LEU     CA 4523   5.851   3.805   3.322  0.2885  0.4715  0.3441
  112LEU     HA 4524   5.904   3.794   3.415 -0.2641  0.2748  0.6426
  112LEU     CB 4525   5.920   3.924   3.258 -0.5521  0.7817  0.4140
  112LEU    HB1 4526   5.895   4.015   3.316 -1.7931 -0.7570  2.4349
  112LEU    HB2 4527   5.885   3.944   3.154  2.7187  1.1112 -0.7488
  112LEU     CG 4528   6.075   3.926   3.246 -0.5325 -0.4418  0.1488
  112LEU     HG 4529   6.115   3.868   3.160  1.9704  0.4181  0.6616
  112LEU    CD1 4530   6.117   4.067   3.202 -0.8479  0.5529 -0.0377
  112LEU   HD11 4531   6.089   4.094   3.098 -1.1619 -0.8969 -0.3500
  112LEU   HD12 4532   6.228   4.068   3.208 -0.8925 -0.0962  1.0386
  112LEU   HD13 4533   6.075   4.145   3.269  1.2837  1.0569  0.7840
  112LEU    CD2 4534   6.145   3.891   3.381  0.0457 -0.1363 -0.2945
  112LEU   HD21 4535   6.254   3.878   3.362  0.0378 -0.7065  0.0342
  112LEU   HD22 4536   6.116   3.792   3.421 -0.9859 -0.1494 -1.0572
  112LEU   HD23 4537   6.126   3.955   3.470 -1.8583 -1.0140 -0.0346
  112LEU      C 4538   5.711   3.844   3.365  0.7910  0.5152  1.1058
  112LEU      O 4539   5.692   3.868   3.487 -0.4978  0.1958 -0.3831
  113VAL      N 4540   5.606   3.833   3.270 -0.1935 -0.4038  0.2301
  113VAL     HN 4541   5.626   3.822   3.173 -1.0417  2.3810 -0.3374
  113VAL     CA 4542   5.466   3.858   3.297  0.2180 -0.1052  0.0575
  113VAL     HA 4543   5.457   3.960   3.331 -0.0157 -0.2003  0.2799
  113VAL     CB 4544   5.380   3.845   3.178  0.3084 -0.3537  0.2234
  113VAL     HB 4545   5.404   3.759   3.112  2.2775  0.6497 -0.4533
  113VAL    CG1 4546   5.233   3.856   3.213  0.4308 -0.1172  0.0615
  113VAL   HG11 4547   5.215   3.940   3.284 -2.0935 -2.3797  2.3477
  113VAL   HG12 4548   5.196   3.767   3.269 -0.0216 -0.5058 -0.8370
  113VAL   HG13 4549   5.162   3.877   3.130  1.0763 -0.5524 -0.6135
  113VAL    CG2 4550   5.418   3.962   3.087 -0.0274  0.4308 -0.5005
  113VAL   HG21 4551   5.383   3.934   2.985 -2.7163 -1.0069  0.7280
  113VAL   HG22 4552   5.529   3.974   3.081 -0.0055  1.2849  1.0216
  113VAL   HG23 4553   5.356   4.048   3.120 -2.3766 -1.9163  1.6005
  113VAL      C 4554   5.418   3.771   3.415  0.3035 -0.1789 -0.3113
  113VAL      O 4555   5.336   3.807   3.502  0.5574 -0.6445  0.3658
  114THR      N 4556   5.465   3.646   3.430  0.8098  0.4749 -0.1246
  114THR     HN 4557   5.531   3.625   3.358  1.5720 -1.5608  1.1042
  114THR     CA 4558   5.436   3.545   3.538  0.0346  0.1429  0.0548
  114THR     HA 4559   5.332   3.520   3.529 -0.8042  3.1079  0.5203
  114THR     CB 4560   5.496   3.411   3.511 -0.4848  0.2738  0.1525
  114THR     HB 4561   5.606   3.421   3.515 -0.2218 -2.2550  1.7079
  114THR    OG1 4562   5.461   3.372   3.378 -0.2822  0.5913 -0.2124
  114THR    HG1 4563   5.462   3.451   3.323 -1.0432  1.6259  1.1750
  114THR    CG2 4564   5.450   3.313   3.617 -0.7196  0.1510  0.2660
  114THR   HG21 4565   5.339   3.316   3.629 -0.7170  0.9748  0.0789
  114THR   HG22 4566   5.489   3.319   3.721  2.1702 -1.3553 -0.6236
  114THR   HG23 4567   5.476   3.212   3.579 -0.3296  1.1472 -2.2811
  114THR      C 4568   5.478   3.590   3.670  0.8511 -0.1392 -0.2652
  114THR      O 4569   5.396   3.589   3.766  0.7026  0.5740  0.3424
  115LEU      N 4570   5.601   3.655   3.674 -0.2013  0.6550 -0.2459
  115LEU     HN 4571   5.665   3.646   3.598  3.6177  0.2886  2.7377
  115LEU     CA 4572   5.658   3.730   3.788  0.0685 -0.3162  0.0219
  115LEU     HA 4573   5.642   3.669   3.875 -0.1606  0.1430  0.3042
  115LEU     CB 4574   5.811   3.755   3.771  0.6637 -0.6666  0.8951
  115LEU    HB1 4575   5.850   3.812   3.858  1.7240  0.3969 -0.2401
  115LEU    HB2 4576   5.836   3.811   3.679 -1.0237 -1.9759 -0.4135
  115LEU     CG 4577   5.887   3.621   3.771 -0.5394  0.3268  0.0034
  115LEU     HG 4578   5.858   3.562   3.681 -1.1179  0.2987  0.2046
  115LEU    CD1 4579   6.033   3.648   3.783  0.8796  0.2991 -0.6825
  115LEU   HD11 4580   6.081   3.548   3.789  0.4540  0.1828  1.4255
  115LEU   HD12 4581   6.058   3.705   3.875  0.5770 -1.4952  0.5636
  115LEU   HD13 4582   6.070   3.698   3.691 -0.3881  1.1902 -0.7445
  115LEU    CD2 4583   5.849   3.522   3.884 -0.3041 -0.6239  0.6009
  115LEU   HD21 4584   5.742   3.493   3.885 -0.2385 -0.9381 -0.6041
  115LEU   HD22 4585   5.870   3.574   3.980 -2.6306 -1.0759  1.4293
  115LEU   HD23 4586   5.913   3.432   3.880  2.5049  1.2772  0.0088
  115LEU      C 4587   5.585   3.859   3.812 -0.0040 -0.3918  0.7903
  115LEU      O 4588   5.555   3.896   3.922  0.2795  0.4219  0.1107
  116GLU      N 4589   5.555   3.940   3.708 -0.2880 -0.2278 -0.4222
  116GLU     HN 4590   5.582   3.913   3.615  2.7664 -1.0851  0.6051
  116GLU     CA 4591   5.515   4.082   3.713 -0.1266 -0.2994  0.0023
  116GLU     HA 4592   5.583   4.130   3.781 -0.2643  0.2426 -0.2383
  116GLU     CB 4593   5.520   4.131   3.566 -0.1709  0.3252 -0.0505
  116GLU    HB1 4594   5.451   4.075   3.500 -0.5464 -0.3072  0.8678
  116GLU    HB2 4595   5.621   4.133   3.520 -0.6778  0.0892 -1.1951
  116GLU     CG 4596   5.479   4.282   3.556 -0.3899 -0.2057 -0.1055
  116GLU    HG1 4597   5.551   4.339   3.618 -1.1898  0.6175  0.0717
  116GLU    HG2 4598   5.380   4.304   3.600  0.7270  2.1218  1.4239
  116GLU     CD 4599   5.488   4.347   3.422 -0.1754 -0.2081  0.2918
  116GLU    OE1 4600   5.457   4.274   3.320  0.1707  0.2259  0.4650
  116GLU    OE2 4601   5.524   4.468   3.413  0.2433 -0.0191  1.2725
  116GLU      C 4602   5.371   4.091   3.762 -0.0090  1.4667 -0.1855
  116GLU      O 4603   5.344   4.166   3.855 -0.5474 -0.3769  0.2580
  117ALA      N 4604   5.281   3.996   3.715  0.1481  0.2348 -0.4901
  117ALA     HN 4605   5.303   3.923   3.651 -1.8779 -0.6434 -0.2751
  117ALA     CA 4606   5.144   4.000   3.763  0.1441 -0.9701  0.1260
  117ALA     HA 4607   5.096   4.094   3.739 -0.4222 -1.2944 -0.0311
  117ALA     CB 4608   5.063   3.887   3.696  0.1117 -0.1783 -0.1575
  117ALA    HB1 4609   5.087   3.905   3.589  1.2263  1.3303  0.3226
  117ALA    HB2 4610   4.953   3.904   3.705  0.2309  2.3165 -2.1613
  117ALA    HB3 4611   5.099   3.789   3.733 -1.7414  0.4206  3.7078
  117ALA      C 4612   5.140   3.971   3.914  0.5519  1.0094 -0.3044
  117ALA      O 4613   5.059   4.026   3.990 -0.2026  0.4166 -0.0567
  118LEU      N 4614   5.221   3.871   3.949 -0.7406 -0.0606 -0.0981
  118LEU     HN 4615   5.281   3.833   3.880  0.2628 -0.5531  1.0014
  118LEU     CA 4616   5.244   3.823   4.084  0.7231 -0.0227  0.1750
  118LEU     HA 4617   5.143   3.800   4.115 -0.5251  1.9991 -2.1325
  118LEU     CB 4618   5.344   3.708   4.090  0.0161  0.2384 -0.3058
  118LEU    HB1 4619   5.445   3.746   4.064  0.6862 -1.9229 -1.1197
  118LEU    HB2 4620   5.329   3.637   4.006  2.5083 -1.2392  0.4232
  118LEU     CG 4621   5.337   3.627   4.219  0.5313 -0.4032 -0.6836
  118LEU     HG 4622   5.361   3.694   4.304  0.3886 -2.1750  0.8290
  118LEU    CD1 4623   5.214   3.553   4.248  0.5312 -0.4490 -0.1881
  118LEU   HD11 4624   5.132   3.623   4.276  2.2791  0.7879  2.1856
  118LEU   HD12 4625   5.229   3.498   4.344 -0.1651 -0.5722 -0.1410
  118LEU   HD13 4626   5.197   3.471   4.174  1.8235 -0.7214 -0.2067
  118LEU    CD2 4627   5.451   3.521   4.230  0.5008 -0.2036  0.7993
  118LEU   HD21 4628   5.445   3.468   4.327  0.1956  1.1834  1.5651
  118LEU   HD22 4629   5.544   3.581   4.212  0.4985 -0.7636 -1.3062
  118LEU   HD23 4630   5.453   3.451   4.144  0.6016  2.1022 -1.1833
  118LEU      C 4631   5.290   3.932   4.174  0.0411  0.3113  0.7037
  118LEU      O 4632   5.251   3.938   4.291 -0.5012  0.3531  0.3021
  119CYS      N 4633   5.374   4.023   4.122  0.6681  0.0280 -0.1017
  119CYS     HN 4634   5.405   4.010   4.028  1.9218 -0.2284  0.3255
  119CYS     CA 4635   5.424   4.141   4.186 -0.5135 -0.1628 -0.3758
  119CYS     HA 4636   5.449   4.107   4.285 -2.6454  1.6703  0.9006
  119CYS     CB 4637   5.555   4.198   4.111  0.1550  0.9307  0.1853
  119CYS    HB1 4638   5.552   4.236   4.007  0.2733  0.7439  0.1125
  119CYS    HB2 4639   5.620   4.108   4.120 -1.4775 -0.2624  0.5588
  119CYS     SG 4640   5.627   4.329   4.207  0.3854  0.1833  0.0897
  119CYS    HG1 4641   5.584   4.434   4.139 -0.2192  0.9969  1.6637
  119CYS      C 4642   5.311   4.241   4.217 -0.6689  1.0114 -0.0016
  119CYS      O 4643   5.297   4.287   4.327 -0.7680  0.3217 -0.3282
  120GLY      N 4644   5.225   4.261   4.118 -0.4431  0.5033 -0.3128
  120GLY     HN 4645   5.262   4.246   4.026  0.8976  3.1001 -0.2937
  120GLY     CA 4646   5.090   4.324   4.138 -0.0282  0.5723  0.4929
  120GLY    HA1 4647   5.029   4.317   4.050  0.6637  2.0115 -0.1335
  120GLY    HA2 4648   5.107   4.422   4.181  1.7990  1.3170 -1.7708
  120GLY      C 4649   5.004   4.257   4.243  0.5493  0.5793  0.1458
  120GLY      O 4650   4.959   4.331   4.331  0.0967  0.5122  0.5865
  121MET      N 4651   4.989   4.117   4.245  0.2642  0.2622  0.2706
  121MET     HN 4652   5.041   4.064   4.179 -2.4923  0.5197 -2.3420
  121MET     CA 4653   4.896   4.057   4.333  0.0034  0.0873 -0.3125
  121MET     HA 4654   4.806   4.116   4.325 -0.5840 -1.0760 -3.4752
  121MET     CB 4655   4.847   3.909   4.296  0.0868  0.9696 -0.4336
  121MET    HB1 4656   4.778   3.876   4.376 -0.0795  0.1203 -0.9179
  121MET    HB2 4657   4.940   3.848   4.294 -1.5781 -1.7107 -0.8735
  121MET     CG 4658   4.772   3.895   4.156 -0.5605  0.4348  0.4577
  121MET    HG1 4659   4.841   3.949   4.087 -0.4761  0.6509  0.7134
  121MET    HG2 4660   4.683   3.959   4.173 -1.1628 -0.8044  2.2273
  121MET     SD 4661   4.727   3.726   4.097 -0.2130  0.1796 -0.2278
  121MET     CE 4662   4.893   3.653   4.057  0.9214 -0.6892  0.3860
  121MET    HE1 4663   4.967   3.649   4.139  0.2931  1.4988  1.1175
  121MET    HE2 4664   4.948   3.717   3.984 -2.5603  1.4356 -0.6630
  121MET    HE3 4665   4.896   3.554   4.006  1.5713  0.4263 -1.8835
  121MET      C 4666   4.946   4.050   4.481  0.2971  0.1297 -0.4653
  121MET      O 4667   4.867   4.078   4.573  0.7937  0.8162 -0.7548
  122LEU      N 4668   5.072   4.019   4.506  0.0283 -0.2789  0.1184
  122LEU     HN 4669   5.141   4.005   4.436  0.4971  0.0842  0.5004
  122LEU     CA 4670   5.129   4.025   4.640 -0.2810  0.3042  0.5901
  122LEU     HA 4671   5.068   3.968   4.709  0.0669 -1.5902 -0.5806
  122LEU     CB 4672   5.276   3.978   4.635  0.1131  0.8177  0.0797
  122LEU    HB1 4673   5.323   3.999   4.733 -0.4627 -0.8138  0.7490
  122LEU    HB2 4674   5.325   4.035   4.554 -3.3594  1.8232 -1.4956
  122LEU     CG 4675   5.292   3.825   4.600 -0.5755  0.4351 -0.8500
  122LEU     HG 4676   5.215   3.797   4.525 -2.0656  1.3043  0.2944
  122LEU    CD1 4677   5.437   3.808   4.553  0.3229  0.2830  0.2954
  122LEU   HD11 4678   5.467   3.869   4.465  1.0347  1.2701  1.1899
  122LEU   HD12 4679   5.446   3.707   4.508  1.0677 -0.0409  1.1467
  122LEU   HD13 4680   5.510   3.825   4.635  0.9732 -1.2280  0.0484
  122LEU    CD2 4681   5.254   3.722   4.713  0.3595  0.1421 -0.0303
  122LEU   HD21 4682   5.299   3.735   4.814 -1.3149 -2.9863  1.2687
  122LEU   HD22 4683   5.285   3.623   4.673 -0.3327 -0.2880  0.4611
  122LEU   HD23 4684   5.143   3.726   4.719  0.1930 -1.0502 -1.6946
  122LEU      C 4685   5.123   4.169   4.694  0.6815 -0.0274 -0.3913
  122LEU      O 4686   5.099   4.189   4.814 -0.8730 -0.1209 -0.4005
  123GLY      N 4687   5.149   4.264   4.603 -0.6834 -0.1127 -0.0231
  123GLY     HN 4688   5.171   4.246   4.508 -2.7695 -0.2733 -0.5139
  123GLY     CA 4689   5.156   4.412   4.629  0.0143  0.4430  0.0067
  123GLY    HA1 4690   5.161   4.453   4.529 -0.7079  1.9807  0.5593
  123GLY    HA2 4691   5.236   4.425   4.700  1.3159 -1.0283 -1.0954
  123GLY      C 4692   5.024   4.467   4.684  0.2784  0.1957 -0.1794
  123GLY      O 4693   5.016   4.535   4.784  0.6041 -0.1250  0.7932
  124LEU      N 4694   4.914   4.427   4.619 -0.3286  0.1447  0.5301
  124LEU     HN 4695   4.929   4.387   4.528 -0.5747  2.4202 -0.5699
  124LEU     CA 4696   4.773   4.448   4.650 -0.0157 -0.4672 -0.2003
  124LEU     HA 4697   4.755   4.554   4.662 -2.0454 -0.5334 -2.0424
  124LEU     CB 4698   4.691   4.409   4.522  0.4515  0.3195 -0.2558
  124LEU    HB1 4699   4.730   4.314   4.480 -0.6346  0.2972 -1.2479
  124LEU    HB2 4700   4.701   4.485   4.442 -0.4678 -0.0779 -0.7611
  124LEU     CG 4701   4.537   4.385   4.541 -0.7940  0.2235  0.0422
  124LEU     HG 4702   4.521   4.312   4.623 -1.5845 -0.2395 -0.5065
  124LEU    CD1 4703   4.463   4.512   4.573  0.2375  0.1963  0.5262
  124LEU   HD11 4704   4.480   4.592   4.498 -0.4964  0.8956  1.0861
  124LEU   HD12 4705   4.494   4.545   4.674 -1.1844  1.3247  0.6191
  124LEU   HD13 4706   4.354   4.502   4.556  0.6964 -1.3188 -2.3089
  124LEU    CD2 4707   4.495   4.329   4.405  0.0421 -0.0620 -0.0241
  124LEU   HD21 4708   4.548   4.232   4.394 -3.1390 -1.9064 -0.6201
  124LEU   HD22 4709   4.507   4.398   4.319 -2.0497  0.1659 -0.1847
  124LEU   HD23 4710   4.386   4.304   4.407 -0.0832  0.4488 -0.1935
  124LEU      C 4711   4.735   4.371   4.780 -0.2889  0.5058 -0.7845
  124LEU      O 4712   4.658   4.416   4.865 -0.1667 -0.1791 -0.1023
  125ALA      N 4713   4.786   4.247   4.793  0.0460 -0.3891  0.4679
  125ALA     HN 4714   4.822   4.196   4.715 -0.5319  0.5460 -0.4268
  125ALA     CA 4715   4.774   4.168   4.908 -0.6835  0.5316  0.4591
  125ALA     HA 4716   4.668   4.154   4.921 -0.5776 -1.1105 -0.1251
  125ALA     CB 4717   4.830   4.027   4.887  0.2714 -0.0144 -0.0753
  125ALA    HB1 4718   4.940   4.012   4.898  0.1975 -0.8703 -0.4809
  125ALA    HB2 4719   4.790   3.988   4.791 -1.7067  0.4640  0.5009
  125ALA    HB3 4720   4.786   3.955   4.959  0.0130 -0.2515 -0.4721
  125ALA      C 4721   4.834   4.231   5.037  0.3042 -0.3349 -0.1087
  125ALA      O 4722   4.765   4.233   5.139 -0.7970  0.0297 -0.3755
  126VAL      N 4723   4.952   4.298   5.030 -0.2796 -0.6446  0.3761
  126VAL     HN 4724   5.006   4.279   4.948  0.6618  1.5964  0.4002
  126VAL     CA 4725   5.010   4.392   5.131  0.5530  0.5330  0.2185
  126VAL     HA 4726   5.007   4.346   5.229  0.9117  3.3703  1.6563
  126VAL     CB 4727   5.164   4.425   5.110  0.7974 -0.4116  0.3014
  126VAL     HB 4728   5.172   4.464   5.007  4.5955 -1.8783 -0.1096
  126VAL    CG1 4729   5.218   4.534   5.200  0.3808 -0.2172 -0.1430
  126VAL   HG11 4730   5.210   4.496   5.305  1.0736  2.7419  1.0977
  126VAL   HG12 4731   5.162   4.630   5.191  1.5657  0.6134  0.9128
  126VAL   HG13 4732   5.325   4.555   5.177  0.5376  0.6077  1.2028
  126VAL    CG2 4733   5.248   4.300   5.118 -0.1302  0.8751  0.7390
  126VAL   HG21 4734   5.357   4.319   5.109 -0.0063  0.5469  1.5064
  126VAL   HG22 4735   5.219   4.226   5.040 -0.2014  2.2247 -0.5602
  126VAL   HG23 4736   5.226   4.256   5.217 -0.0770  0.2680  0.4856
  126VAL      C 4737   4.929   4.521   5.149 -0.5953  0.6851 -0.4309
  126VAL      O 4738   4.905   4.569   5.259 -0.5772 -0.0739  0.0366
  127ALA      N 4739   4.882   4.589   5.041 -0.9393  0.3840 -0.0603
  127ALA     HN 4740   4.890   4.550   4.950  0.9804  0.1094  0.1886
  127ALA     CA 4741   4.809   4.714   5.042  0.4802  0.2439 -0.5799
  127ALA     HA 4742   4.868   4.787   5.097  0.3670 -0.0875 -0.0106
  127ALA     CB 4743   4.775   4.768   4.898 -1.0088  0.8798 -1.3800
  127ALA    HB1 4744   4.876   4.787   4.856 -0.8590 -0.8670 -1.9049
  127ALA    HB2 4745   4.716   4.861   4.912  0.6051  1.6074  1.4304
  127ALA    HB3 4746   4.733   4.687   4.834 -0.0626 -0.1516 -0.7362
  127ALA      C 4747   4.680   4.700   5.120 -0.1554  0.2609  0.5525
  127ALA      O 4748   4.664   4.773   5.215  0.7203  0.4483 -0.1687
  128ALA      N 4749   4.602   4.592   5.088  0.0066  0.0036 -0.1751
  128ALA     HN 4750   4.626   4.535   5.010  2.4598  0.1761  0.3809
  128ALA     CA 4751   4.476   4.569   5.152  0.0948 -0.6582 -0.5534
  128ALA     HA 4752   4.407   4.651   5.136 -1.1797 -1.3942  0.8893
  128ALA     CB 4753   4.404   4.450   5.080  0.1419 -0.9250 -0.0637
  128ALA    HB1 4754   4.313   4.413   5.132  0.3235 -0.1826  0.8118
  128ALA    HB2 4755   4.477   4.366   5.075  0.4464 -0.7678  1.4079
  128ALA    HB3 4756   4.385   4.484   4.976  1.3288 -3.0585 -1.0526
  128ALA      C 4757   4.491   4.538   5.302  0.5949 -1.1738  0.4090
  128ALA      O 4758   4.411   4.586   5.382 -0.1744  0.2994  0.0882
  129SER      N 4759   4.590   4.460   5.335 -0.1625  0.4662 -0.0574
  129SER     HN 4760   4.662   4.439   5.270  0.2996 -2.4025  1.2240
  129SER     CA 4761   4.623   4.431   5.479 -0.1233 -0.4721 -1.2405
  129SER     HA 4762   4.533   4.396   5.527 -0.6316  0.5748 -1.4070
  129SER     CB 4763   4.735   4.328   5.479  0.3798 -0.0552 -0.5156
  129SER    HB1 4764   4.766   4.293   5.579 -0.3317 -0.0836 -0.2988
  129SER    HB2 4765   4.825   4.380   5.439  1.0613 -1.2551 -0.6026
  129SER     OG 4766   4.684   4.212   5.407 -0.0749 -0.5900  0.5203
  129SER    HG1 4767   4.703   4.237   5.316 -2.2574  2.0501  0.6720
  129SER      C 4768   4.662   4.559   5.559 -0.4578 -0.3063  0.5357
  129SER      O 4769   4.614   4.581   5.669 -0.0608  0.0110 -0.0176
  130LEU      N 4770   4.740   4.651   5.497 -1.2823 -0.0720 -0.3718
  130LEU     HN 4771   4.769   4.632   5.404 -2.5753 -1.5746 -0.5057
  130LEU     CA 4772   4.794   4.778   5.551  0.0901 -0.3605  0.4097
  130LEU     HA 4773   4.845   4.768   5.646  0.1628 -1.4348  0.2760
  130LEU     CB 4774   4.891   4.846   5.456 -0.3733 -0.6899  0.0356
  130LEU    HB1 4775   4.895   4.957   5.464  0.7188 -0.7487  0.3567
  130LEU    HB2 4776   4.866   4.817   5.352  1.3320 -1.2870 -0.2439
  130LEU     CG 4777   5.038   4.806   5.480 -0.4169  0.5895  0.3398
  130LEU     HG 4778   5.052   4.698   5.457  2.1765  1.0222 -0.4853
  130LEU    CD1 4779   5.126   4.885   5.377 -0.4895  0.2887  0.1419
  130LEU   HD11 4780   5.127   4.989   5.414  0.1136  0.7736 -1.1690
  130LEU   HD12 4781   5.085   4.875   5.274 -0.2308  1.3777 -0.0716
  130LEU   HD13 4782   5.227   4.839   5.381 -0.0690  1.0020 -1.5950
  130LEU    CD2 4783   5.095   4.839   5.615  0.5193 -0.4123  0.3166
  130LEU   HD21 4784   5.052   4.774   5.694 -0.3592 -0.6776 -0.3596
  130LEU   HD22 4785   5.079   4.948   5.634  0.6748 -0.5939  1.6332
  130LEU   HD23 4786   5.206   4.833   5.610  0.4851 -0.6088 -0.2402
  130LEU      C 4787   4.680   4.875   5.582  0.0192 -0.3515 -0.7479
  130LEU      O 4788   4.676   4.946   5.680 -0.2906 -0.0789 -0.1103
  131ILE      N 4789   4.579   4.870   5.490  0.0430 -0.2426  0.0640
  131ILE     HN 4790   4.589   4.815   5.407 -3.4893 -1.7128  0.4325
  131ILE     CA 4791   4.458   4.950   5.505 -0.2503  0.1447 -0.1762
  131ILE     HA 4792   4.490   5.050   5.527  0.4920 -0.6373  2.6091
  131ILE     CB 4793   4.381   4.966   5.377  1.0007 -0.1617  0.1663
  131ILE     HB 4794   4.350   4.866   5.340  0.9953 -0.1102  0.0292
  131ILE    CG2 4795   4.254   5.045   5.397  0.3292 -0.1729  0.2689
  131ILE   HG21 4796   4.198   5.068   5.303  1.3518  1.6660  0.0653
  131ILE   HG22 4797   4.297   5.142   5.430  2.4187 -0.8068 -0.4066
  131ILE   HG23 4798   4.179   5.008   5.470  0.3876  0.1039  0.4688
  131ILE    CG1 4799   4.469   5.037   5.265  0.5060  0.0164  0.2929
  131ILE   HG11 4800   4.573   5.002   5.284 -0.0575 -2.0151 -0.0994
  131ILE   HG12 4801   4.465   5.148   5.273  0.3087 -0.0213  0.7990
  131ILE     CD 4802   4.439   4.987   5.129 -0.8344  0.1007  0.0165
  131ILE    HD1 4803   4.512   5.032   5.059 -0.7671  2.2772  1.3914
  131ILE    HD2 4804   4.334   4.998   5.093 -0.4073  0.9092 -1.0176
  131ILE    HD3 4805   4.470   4.881   5.125  1.9014  0.6863  2.4150
  131ILE      C 4806   4.372   4.910   5.629  0.0289  0.5012  0.0592
  131ILE      O 4807   4.327   4.987   5.706  0.9755 -0.3084 -0.3091
  132TYR      N 4808   4.350   4.777   5.648 -0.2942  0.3359  0.1168
  132TYR     HN 4809   4.386   4.710   5.583 -1.0882  0.6284 -0.6433
  132TYR     CA 4810   4.281   4.725   5.764 -0.0372 -0.1675  0.2208
  132TYR     HA 4811   4.194   4.787   5.779  1.2554  1.7029  0.2797
  132TYR     CB 4812   4.227   4.581   5.743 -0.2446 -0.0824 -0.1065
  132TYR    HB1 4813   4.311   4.511   5.722  0.3223  0.6020 -0.1805
  132TYR    HB2 4814   4.168   4.580   5.649  0.0814  2.4937 -0.4123
  132TYR     CG 4815   4.139   4.524   5.851 -0.6694 -0.3529  0.4447
  132TYR    CD1 4816   3.996   4.537   5.847  0.4026 -0.0307 -0.3910
  132TYR    HD1 4817   3.958   4.589   5.761  1.4613  0.0701 -0.8068
  132TYR    CE1 4818   3.909   4.490   5.948 -0.2771  0.0076  0.9766
  132TYR    HE1 4819   3.802   4.503   5.939 -0.0033  1.3383 -1.1375
  132TYR     CZ 4820   3.968   4.439   6.056  0.2857  0.3109 -0.2730
  132TYR     OH 4821   3.883   4.397   6.154 -0.6308 -0.2005 -0.0825
  132TYR     HH 4822   3.934   4.353   6.223  0.1980 -1.2480 -1.3217
  132TYR    CD2 4823   4.192   4.466   5.968  0.4283 -0.4003  0.1150
  132TYR    HD2 4824   4.299   4.473   5.985  0.6350 -2.2467 -0.1397
  132TYR    CE2 4825   4.108   4.424   6.068 -0.6507  0.6140  0.4018
  132TYR    HE2 4826   4.150   4.378   6.156 -1.2722  2.4346  1.7316
  132TYR      C 4827   4.359   4.737   5.892 -0.7124 -0.5670 -0.3073
  132TYR      O 4828   4.301   4.751   5.997 -0.2654 -0.6349 -0.1937
  133ALA      N 4829   4.498   4.745   5.890 -0.7074 -0.4330 -0.4469
  133ALA     HN 4830   4.551   4.745   5.806  0.3677  2.0141  0.1556
  133ALA     CA 4831   4.582   4.778   6.007 -0.4232  0.3272 -0.3891
  133ALA     HA 4832   4.564   4.710   6.088 -0.4892  0.1708 -0.5351
  133ALA     CB 4833   4.730   4.753   5.969 -0.6061 -0.7673  0.4684
  133ALA    HB1 4834   4.769   4.807   5.880 -1.2920  1.7031  1.5760
  133ALA    HB2 4835   4.735   4.646   5.938 -1.2543 -0.8395  0.6081
  133ALA    HB3 4836   4.800   4.763   6.055 -0.8670  3.9943  0.3837
  133ALA      C 4837   4.561   4.929   6.048  0.1357 -0.3525  0.5669
  133ALA      O 4838   4.531   4.966   6.160 -0.8934  0.0192  0.3110
  134ARG      N 4839   4.554   5.017   5.939 -0.0913  0.6607 -0.7895
  134ARG     HN 4840   4.577   4.990   5.845 -0.8615 -0.3764 -0.6901
  134ARG     CA 4841   4.514   5.158   5.955  0.4316  0.4010 -0.1781
  134ARG     HA 4842   4.574   5.199   6.035 -0.5165  0.6269  0.4414
  134ARG     CB 4843   4.547   5.241   5.829 -0.2356  0.3130 -0.0723
  134ARG    HB1 4844   4.522   5.349   5.832  1.4342  0.7170  2.9436
  134ARG    HB2 4845   4.502   5.198   5.737  0.0225  1.5036 -0.7650
  134ARG     CG 4846   4.700   5.248   5.819  0.6526  0.5087 -0.1765
  134ARG    HG1 4847   4.734   5.143   5.804 -3.0203 -0.9133  0.4514
  134ARG    HG2 4848   4.751   5.293   5.907 -2.4907  2.4831  0.7971
  134ARG     CD 4849   4.747   5.301   5.679 -0.4516 -0.0502 -0.1539
  134ARG    HD1 4850   4.717   5.233   5.596  3.0709 -1.2266 -0.6422
  134ARG    HD2 4851   4.857   5.309   5.663 -0.3729  0.6841  0.6937
  134ARG     NE 4852   4.686   5.436   5.658 -0.3116 -0.2596  0.1369
  134ARG     HE 4853   4.588   5.446   5.639 -0.3604  0.6517  0.7756
  134ARG     CZ 4854   4.737   5.543   5.721 -0.1760 -0.4743  0.6191
  134ARG    NH1 4855   4.863   5.540   5.759 -0.0030  0.4843 -0.6558
  134ARG   HH11 4856   4.927   5.470   5.727  0.6200  0.3499  0.7987
  134ARG   HH12 4857   4.904   5.628   5.781  0.3847  0.2372 -0.3726
  134ARG    NH2 4858   4.668   5.653   5.721  0.1666 -0.9303  0.9423
  134ARG   HH21 4859   4.582   5.661   5.672  0.6380  0.8698  0.3081
  134ARG   HH22 4860   4.692   5.732   5.778 -0.0779  0.1911 -0.4384
  134ARG      C 4861   4.366   5.176   6.001  0.1755  0.6822  0.0497
  134ARG      O 4862   4.331   5.281   6.056 -0.4052  0.0677  0.2275
  135PHE      N 4863   4.280   5.075   5.980 -0.0539  0.7427 -0.1907
  135PHE     HN 4864   4.307   5.003   5.916  0.3954  1.5963 -0.9761
  135PHE     CA 4865   4.143   5.075   6.039  0.2385 -0.4565 -0.0875
  135PHE     HA 4866   4.105   5.176   6.050  0.2380 -0.3454 -1.0250
  135PHE     CB 4867   4.043   5.010   5.938 -0.8256  0.1004 -0.4419
  135PHE    HB1 4868   3.946   5.012   5.992 -0.7779 -1.4598 -0.2556
  135PHE    HB2 4869   4.067   4.902   5.930 -0.2227  0.1255  0.8103
  135PHE     CG 4870   4.035   5.066   5.800 -0.0351 -0.3559  0.1253
  135PHE    CD1 4871   4.099   5.179   5.748 -0.4345  0.1960  0.4143
  135PHE    HD1 4872   4.164   5.237   5.812 -0.6183 -0.5902  1.3414
  135PHE    CE1 4873   4.053   5.224   5.624  0.3783 -0.6670  0.3409
  135PHE    HE1 4874   4.101   5.310   5.580 -1.5975 -0.2461 -1.0985
  135PHE     CZ 4875   3.950   5.166   5.547  0.2616 -0.6996 -0.8329
  135PHE     HZ 4876   3.913   5.205   5.453 -1.1300  0.6441  0.2260
  135PHE    CD2 4877   3.930   5.003   5.730  0.3838  0.4281  0.7058
  135PHE    HD2 4878   3.881   4.912   5.763  1.8930 -0.7774 -0.2446
  135PHE    CE2 4879   3.894   5.049   5.600 -0.0934 -0.6478 -0.1717
  135PHE    HE2 4880   3.824   4.997   5.536 -0.6575  0.8763 -0.8573
  135PHE      C 4881   4.135   5.020   6.180  0.1367  0.1328  0.1905
  135PHE      O 4882   4.035   5.042   6.244 -0.0102  0.0194 -0.2490
  136THR      N 4883   4.236   4.944   6.236 -0.3504 -0.0284 -0.1035
  136THR     HN 4884   4.316   4.926   6.178 -0.5808 -0.8804 -0.1688
  136THR     CA 4885   4.236   4.888   6.370  0.1167  0.1748 -0.0122
  136THR     HA 4886   4.137   4.902   6.410  0.1564  1.2169 -0.2361
  136THR     CB 4887   4.274   4.749   6.374  0.1105 -0.2153 -0.0866
  136THR     HB 4888   4.289   4.705   6.476 -1.0647 -1.1169 -0.2793
  136THR    OG1 4889   4.375   4.709   6.289  0.3804  0.0239 -0.2115
  136THR    HG1 4890   4.345   4.699   6.198 -0.8592 -1.8208  0.3442
  136THR    CG2 4891   4.145   4.665   6.315  0.1926 -0.0731  0.0083
  136THR   HG21 4892   4.147   4.556   6.337 -1.3375 -0.1024  0.1146
  136THR   HG22 4893   4.148   4.669   6.204  0.1689 -0.8916 -0.0243
  136THR   HG23 4894   4.051   4.715   6.347  0.8092  0.7258  0.6190
  136THR      C 4895   4.311   4.968   6.469  0.6646 -0.2598  0.5123
  136THR      O 4896   4.293   4.958   6.591 -0.3579 -0.1388  0.4875
  137ARG      N 4897   4.392   5.062   6.415  0.1724  0.5151  0.7667
  137ARG     HN 4898   4.412   5.051   6.318  0.6936  0.5215  0.8679
  137ARG     CA 4899   4.449   5.176   6.488 -0.0356  0.5926 -0.1925
  137ARG     HA 4900   4.505   5.121   6.563 -0.4815 -1.2748 -1.1614
  137ARG     CB 4901   4.556   5.248   6.402 -0.0684 -0.1116  0.1564
  137ARG    HB1 4902   4.588   5.348   6.438  0.9950  0.1081 -1.2731
  137ARG    HB2 4903   4.516   5.269   6.300  1.0295 -0.5114 -0.3717
  137ARG     CG 4904   4.685   5.167   6.388  0.2542  0.3100  0.0750
  137ARG    HG1 4905   4.653   5.061   6.373 -0.4619  0.7364 -1.5417
  137ARG    HG2 4906   4.731   5.169   6.489 -2.9013  1.6621  1.6442
  137ARG     CD 4907   4.785   5.208   6.279  0.0815 -0.3912 -0.3250
  137ARG    HD1 4908   4.731   5.192   6.183 -0.0171  1.6749 -0.6505
  137ARG    HD2 4909   4.884   5.158   6.283  0.4613  0.3296 -0.5521
  137ARG     NE 4910   4.805   5.353   6.296 -0.3725  0.4003  0.0904
  137ARG     HE 4911   4.757   5.414   6.233  0.7813  2.5191  1.1318
  137ARG     CZ 4912   4.893   5.412   6.375 -0.0858 -0.4045 -0.0915
  137ARG    NH1 4913   4.971   5.344   6.458  0.2461  0.3804  0.2736
  137ARG   HH11 4914   4.979   5.244   6.451  1.0199  0.4392  0.3009
  137ARG   HH12 4915   5.026   5.394   6.524 -0.2897 -1.6036  2.3654
  137ARG    NH2 4916   4.916   5.545   6.361 -0.8159  0.9048  0.1564
  137ARG   HH21 4917   4.866   5.597   6.291  0.5234  1.6640 -0.2682
  137ARG   HH22 4918   4.968   5.595   6.430  0.1293 -0.3800  0.4077
  137ARG      C 4919   4.352   5.270   6.558  0.2517 -0.0900  0.6564
  137ARG      O 4920   4.243   5.290   6.516  0.0747  0.2546  0.1452
  138PRO      N 4921   4.385   5.319   6.678  0.4444  0.9508  0.1950
  138PRO     CD 4922   4.502   5.294   6.755 -0.4060 -0.0798  0.6640
  138PRO    HD1 4923   4.586   5.314   6.685 -3.1918  2.4002 -2.3359
  138PRO    HD2 4924   4.503   5.188   6.789 -0.7955 -0.9900 -1.9283
  138PRO     CA 4925   4.295   5.417   6.743 -0.2743  0.2703 -0.4407
  138PRO     HA 4926   4.193   5.380   6.740 -1.3372  2.9608 -0.0645
  138PRO     CB 4927   4.356   5.427   6.880 -0.0077  0.1230 -0.8370
  138PRO    HB1 4928   4.313   5.351   6.948 -1.4477  3.3225  2.1332
  138PRO    HB2 4929   4.339   5.522   6.935  2.6236 -0.1834  0.6829
  138PRO     CG 4930   4.503   5.394   6.863 -0.0341  0.1369 -0.2340
  138PRO    HG1 4931   4.561   5.485   6.838 -0.1405  0.2692  0.0013
  138PRO    HG2 4932   4.551   5.352   6.954  1.4003 -0.8378 -1.3963
  138PRO      C 4933   4.280   5.552   6.667  0.4212  0.3708  0.4474
  138PRO    OT1 4934   4.382   5.595   6.607  0.3407  0.0588  0.4436
  138PRO    OT2 4935   4.175   5.621   6.680  0.3763  0.4214  0.2901
   32GLY      N 4936   4.367   1.725   6.402  0.0285 -0.0436 -0.2937
   32GLY    HT1 4937   4.368   1.672   6.491 -0.4213 -0.8668 -0.7591
   32GLY    HT2 4938   4.457   1.774   6.389 -0.1571  0.3363 -0.1396
   32GLY    HT3 4939   4.355   1.647   6.334  0.9390 -0.4454 -0.0032
   32GLY     CA 4940   4.262   1.833   6.384 -0.1533  0.7725 -0.2109
   32GLY    HA1 4941   4.286   1.915   6.450 -0.0274 -0.3438  1.1654
   32GLY    HA2 4942   4.163   1.798   6.407 -0.9275  1.7383 -1.8665
   32GLY      C 4943   4.243   1.893   6.244  0.1849  0.3773 -0.0123
   32GLY      O 4944   4.306   1.856   6.142 -0.2719 -0.4309  0.2652
   33TRP      N 4945   4.155   1.991   6.243 -0.1867 -0.2227 -0.2868
   33TRP     HN 4946   4.099   2.015   6.322  0.1514 -1.1705  0.2585
   33TRP     CA 4947   4.111   2.071   6.127  0.4372 -0.8524 -0.6333
   33TRP     HA 4948   4.142   2.021   6.036 -1.9227 -2.4099 -0.6797
   33TRP     CB 4949   3.954   2.093   6.129 -0.4668 -0.0735 -0.5728
   33TRP    HB1 4950   3.920   2.144   6.037  0.3574  0.8405 -0.3945
   33TRP    HB2 4951   3.939   2.166   6.211 -1.2300 -2.2750  1.3714
   33TRP     CG 4952   3.864   1.982   6.160 -0.0986  1.0256  0.0580
   33TRP    CD1 4953   3.831   1.879   6.081 -0.3843 -0.0488  0.3066
   33TRP    HD1 4954   3.851   1.891   5.975 -2.3128  2.0912  0.1184
   33TRP    NE1 4955   3.755   1.783   6.151 -0.5119 -1.2823  0.4690
   33TRP    HE1 4956   3.713   1.699   6.122 -2.3557 -1.3783  3.0424
   33TRP    CE2 4957   3.754   1.814   6.288 -1.2722 -0.9278 -0.5617
   33TRP    CD2 4958   3.823   1.940   6.295  0.2208 -0.7377 -0.7753
   33TRP    CE3 4959   3.832   1.997   6.421 -0.7987 -0.4538  0.2114
   33TRP    HE3 4960   3.865   2.099   6.434  0.3811 -0.9165  1.1181
   33TRP    CZ3 4961   3.769   1.940   6.531  0.4763 -0.0160 -0.5510
   33TRP    HZ3 4962   3.768   1.994   6.625 -1.9141  0.5957 -0.8550
   33TRP    CZ2 4963   3.677   1.765   6.391 -0.6090  0.1615  0.1505
   33TRP    HZ2 4964   3.624   1.671   6.386 -0.0979 -0.1082 -0.2954
   33TRP    CH2 4965   3.696   1.821   6.518 -0.4659 -0.0209  0.0804
   33TRP    HH2 4966   3.643   1.789   6.607 -3.1760  1.5769 -0.8164
   33TRP      C 4967   4.181   2.205   6.115 -0.4742  0.8351  0.2620
   33TRP      O 4968   4.226   2.270   6.213  0.1903 -0.2244 -0.5998
   34LEU      N 4969   4.221   2.253   5.998 -0.1773 -0.2052  0.3005
   34LEU     HN 4970   4.200   2.195   5.920 -1.4760 -0.7747  1.0455
   34LEU     CA 4971   4.308   2.370   5.970  0.3000 -0.7092 -0.2606
   34LEU     HA 4972   4.327   2.368   5.864 -1.9057  1.1549 -0.7744
   34LEU     CB 4973   4.232   2.505   6.007  0.8106 -0.6898 -0.3019
   34LEU    HB1 4974   4.255   2.528   6.113  0.6425  1.1658 -0.6395
   34LEU    HB2 4975   4.125   2.495   5.981  0.2376  1.2899  1.0639
   34LEU     CG 4976   4.278   2.629   5.927  0.5512 -0.4305 -0.1926
   34LEU     HG 4977   4.385   2.648   5.951  0.2544  2.4071 -0.7603
   34LEU    CD1 4978   4.265   2.618   5.771 -0.7403  0.1692  0.0024
   34LEU   HD11 4979   4.325   2.689   5.711 -3.2132  4.8491  2.5530
   34LEU   HD12 4980   4.162   2.616   5.730 -0.4989  0.0344 -0.6155
   34LEU   HD13 4981   4.318   2.523   5.748 -0.9764  0.2911 -1.0944
   34LEU    CD2 4982   4.198   2.752   5.973  0.0033 -0.1866  0.3990
   34LEU   HD21 4983   4.233   2.788   6.072 -0.2456  0.5080  0.2389
   34LEU   HD22 4984   4.090   2.726   5.982  0.2516 -1.8301 -0.9299
   34LEU   HD23 4985   4.225   2.831   5.900 -1.7059 -0.5588 -0.6901
   34LEU      C 4986   4.444   2.360   6.032  0.0648 -0.1468 -0.4954
   34LEU      O 4987   4.515   2.455   6.075  0.3293  0.5264  0.4808
   35ASP      N 4988   4.498   2.237   6.037 -0.1566  0.0689  0.7773
   35ASP     HN 4989   4.467   2.151   5.997 -0.0042 -1.0502  2.9336
   35ASP     CA 4990   4.599   2.194   6.130  0.1699 -0.5057  0.0812
   35ASP     HA 4991   4.627   2.275   6.195  2.2697 -0.6893 -0.5206
   35ASP     CB 4992   4.540   2.076   6.214  0.4510  0.0547  0.5395
   35ASP    HB1 4993   4.518   1.995   6.142  1.3986  1.3393 -1.2795
   35ASP    HB2 4994   4.442   2.116   6.245  0.1908  0.2793 -0.5236
   35ASP     CG 4995   4.610   2.020   6.337 -0.9185  0.0333  0.2160
   35ASP    OD1 4996   4.672   2.099   6.405 -0.2646 -0.0562 -0.3090
   35ASP    OD2 4997   4.591   1.898   6.380 -0.4999 -1.2600  0.3990
   35ASP      C 4998   4.727   2.143   6.064 -0.4421  0.3003  0.4225
   35ASP      O 4999   4.813   2.076   6.121 -0.1880 -0.4215 -0.3954
   36ASP      N 5000   4.742   2.173   5.933  0.0264 -0.7287  0.4606
   36ASP     HN 5001   4.670   2.232   5.897  2.4157  2.9143  1.1082
   36ASP     CA 5002   4.844   2.132   5.844 -0.6405 -0.0251 -0.4205
   36ASP     HA 5003   4.885   2.040   5.883  0.9903  0.6553 -0.4487
   36ASP     CB 5004   4.788   2.108   5.702  0.1927 -0.3690 -0.5200
   36ASP    HB1 5005   4.771   2.191   5.630  1.9549  0.5047  0.0071
   36ASP    HB2 5006   4.690   2.058   5.718  1.3108 -2.6333 -0.3113
   36ASP     CG 5007   4.860   2.002   5.628  0.1013  0.1084 -0.1158
   36ASP    OD1 5008   4.974   1.959   5.658 -0.1071 -0.0064 -0.6914
   36ASP    OD2 5009   4.809   1.963   5.526  0.0219 -0.0467  0.0862
   36ASP      C 5010   4.960   2.233   5.854 -0.9835 -0.2139 -0.3763
   36ASP      O 5011   5.051   2.232   5.935 -0.0488 -0.3230 -0.0675
   37HSP      N 5012   4.955   2.339   5.760  0.7371  0.0211  0.3598
   37HSP     HN 5013   4.886   2.339   5.688  0.9164 -0.6093  0.1796
   37HSP     CA 5014   5.069   2.426   5.744  0.0052 -0.5229 -0.6898
   37HSP     HA 5015   5.146   2.402   5.815  0.5210  1.0073 -0.7096
   37HSP     CB 5016   5.136   2.413   5.601  0.7867 -0.5151  0.6639
   37HSP    HB1 5017   5.221   2.482   5.582  0.3413 -0.2188 -0.3279
   37HSP    HB2 5018   5.063   2.442   5.522  0.4533  1.1916  1.5363
   37HSP    CD2 5019   5.113   2.177   5.495  0.0784  0.1107 -0.1921
   37HSP    HD2 5020   5.018   2.179   5.443 -0.7948 -2.1643  1.1608
   37HSP     CG 5021   5.171   2.274   5.569 -0.4920 -0.7882 -0.2362
   37HSP    NE2 5022   5.197   2.071   5.504  0.2288 -0.0053 -0.8784
   37HSP    HE2 5023   5.184   1.976   5.473 -0.8430 -0.1486 -0.0751
   37HSP    ND1 5024   5.285   2.228   5.623 -0.0653 -0.1655  0.1444
   37HSP    HD1 5025   5.339   2.263   5.699  1.1985  1.5968 -1.4650
   37HSP    CE1 5026   5.299   2.102   5.587 -0.3852 -0.1653  0.7391
   37HSP    HE1 5027   5.379   2.043   5.626  1.4106  2.4688  1.3232
   37HSP      C 5028   5.041   2.566   5.777  0.0539 -0.3005  0.0894
   37HSP      O 5029   5.131   2.653   5.782 -0.1890  0.3351 -0.1893
   38TYR      N 5030   4.914   2.591   5.831 -0.1773  0.1699 -0.2185
   38TYR     HN 5031   4.841   2.522   5.831 -1.8083  1.8160  0.5224
   38TYR     CA 5032   4.866   2.723   5.882  0.1605 -0.2421 -0.0480
   38TYR     HA 5033   4.857   2.779   5.789 -1.9771 -1.6700 -0.7683
   38TYR     CB 5034   4.718   2.721   5.931 -0.0269 -0.6468 -0.2635
   38TYR    HB1 5035   4.701   2.656   6.019 -2.0530  1.8820  1.3672
   38TYR    HB2 5036   4.649   2.694   5.848 -1.2699  0.2777  0.4294
   38TYR     CG 5037   4.664   2.859   5.971  0.6551  0.8775 -0.0595
   38TYR    CD1 5038   4.702   2.986   5.924  0.3535  0.4074 -0.0734
   38TYR    HD1 5039   4.786   3.001   5.857 -1.0770  1.6449 -1.6881
   38TYR    CE1 5040   4.653   3.098   5.990  0.6970  0.3261 -0.0907
   38TYR    HE1 5041   4.690   3.195   5.960 -0.9976  0.8555 -0.6398
   38TYR     CZ 5042   4.551   3.098   6.081  1.3649  0.6197  0.2082
   38TYR     OH 5043   4.506   3.217   6.139 -0.0325  0.1431 -0.0851
   38TYR     HH 5044   4.425   3.191   6.182 -0.2935 -2.0919 -1.7506
   38TYR    CD2 5045   4.554   2.853   6.062  0.2406  0.1153  0.1792
   38TYR    HD2 5046   4.518   2.760   6.104 -0.2476  1.3494  2.6550
   38TYR    CE2 5047   4.500   2.969   6.118  0.1045  0.2978 -0.0088
   38TYR    HE2 5048   4.425   2.967   6.196 -0.4288  2.0637 -0.4281
   38TYR      C 5049   4.968   2.788   5.972 -0.8170 -0.2052 -0.8564
   38TYR      O 5050   5.016   2.900   5.955  0.5016 -0.5855  0.7296
   39HSP      N 5051   5.021   2.726   6.078 -0.1637  0.2091 -0.2085
   39HSP     HN 5052   4.986   2.635   6.098 -2.2225  0.5406 -2.0134
   39HSP     CA 5053   5.117   2.774   6.173  0.5311 -0.0536  0.5321
   39HSP     HA 5054   5.085   2.871   6.209 -1.7540 -1.1161  1.6182
   39HSP     CB 5055   5.138   2.686   6.300  0.4691  0.1328  0.2224
   39HSP    HB1 5056   5.202   2.733   6.378  0.1886  1.0588 -0.0984
   39HSP    HB2 5057   5.181   2.591   6.261 -1.3201 -0.6752  0.1424
   39HSP    CD2 5058   4.965   2.530   6.413 -0.1858 -0.1700 -0.4362
   39HSP    HD2 5059   5.022   2.438   6.420 -1.3735 -1.0123 -1.2876
   39HSP     CG 5060   5.002   2.646   6.355  0.6523  0.0274 -0.1925
   39HSP    NE2 5061   4.830   2.538   6.433 -0.2736 -0.5017 -0.8206
   39HSP    HE2 5062   4.767   2.466   6.461  0.7468 -0.7244  1.0517
   39HSP    ND1 5063   4.888   2.725   6.348  0.0531 -0.0462 -1.1227
   39HSP    HD1 5064   4.893   2.816   6.305  2.9740  0.7446  0.6116
   39HSP    CE1 5065   4.786   2.657   6.392 -0.3191  0.6309  0.2092
   39HSP    HE1 5066   4.686   2.693   6.383 -0.5288 -0.5094 -4.3682
   39HSP      C 5067   5.250   2.797   6.115 -0.2081 -0.3382  0.1299
   39HSP      O 5068   5.327   2.878   6.164  0.4051 -0.0710 -0.2605
   40ASP      N 5069   5.284   2.712   6.013  0.3137  0.4410 -0.2240
   40ASP     HN 5070   5.220   2.649   5.969  0.3887  0.3502 -0.2015
   40ASP     CA 5071   5.407   2.718   5.935  0.3030 -0.2025  0.4394
   40ASP     HA 5072   5.487   2.726   6.007 -0.8173  0.5140  1.6485
   40ASP     CB 5073   5.428   2.590   5.848  0.3115  0.3703  0.6327
   40ASP    HB1 5074   5.534   2.585   5.815  0.3827  1.2433  0.7169
   40ASP    HB2 5075   5.361   2.595   5.759  0.5315  1.0582  0.4987
   40ASP     CG 5076   5.387   2.464   5.930 -0.1554  0.2384  0.1027
   40ASP    OD1 5077   5.355   2.453   6.052  0.8870  0.1792 -0.4417
   40ASP    OD2 5078   5.392   2.359   5.860  0.3114  0.4094  0.2151
   40ASP      C 5079   5.419   2.840   5.859 -0.1017  0.1439 -0.9169
   40ASP      O 5080   5.517   2.911   5.865 -0.6387 -0.0283 -0.6568
   41LEU      N 5081   5.316   2.869   5.781 -0.1673 -0.0851 -0.1726
   41LEU     HN 5082   5.236   2.811   5.797  0.1782 -0.2399  1.1610
   41LEU     CA 5083   5.312   2.993   5.697  0.2704  0.1114  0.1076
   41LEU     HA 5084   5.407   2.998   5.646 -0.0157  1.4338 -0.3324
   41LEU     CB 5085   5.199   2.988   5.591  0.4869  0.0228  0.6830
   41LEU    HB1 5086   5.205   3.080   5.528  2.8608 -1.2596 -1.1154
   41LEU    HB2 5087   5.107   2.987   5.653  0.4016  2.0297  0.6463
   41LEU     CG 5088   5.199   2.864   5.496 -0.8141  0.0517 -0.6021
   41LEU     HG 5089   5.194   2.775   5.563  2.1493 -1.1491 -1.8057
   41LEU    CD1 5090   5.084   2.860   5.393 -0.2723 -0.2595  0.8768
   41LEU   HD11 5091   5.082   2.758   5.350  0.3559 -1.0335  2.6113
   41LEU   HD12 5092   5.092   2.936   5.312 -2.2803  0.5516  1.3550
   41LEU   HD13 5093   4.991   2.887   5.448 -0.7779  1.1891 -0.5734
   41LEU    CD2 5094   5.334   2.844   5.428 -1.0825  0.0919 -0.5122
   41LEU   HD21 5095   5.347   2.757   5.361  1.5307  1.5021 -2.0363
   41LEU   HD22 5096   5.409   2.826   5.509 -2.8319  1.8977  1.6448
   41LEU   HD23 5097   5.371   2.939   5.384 -0.6785  0.2484  0.1520
   41LEU      C 5098   5.303   3.117   5.783 -0.3930  0.3299  0.1895
   41LEU      O 5099   5.340   3.234   5.746  0.6754 -0.2070 -0.5108
   42LEU      N 5100   5.252   3.101   5.907 -0.3082 -0.6261 -0.2938
   42LEU     HN 5101   5.216   3.016   5.945  0.3285 -1.8686 -2.3083
   42LEU     CA 5102   5.261   3.209   5.999 -0.0346  0.0470  0.1588
   42LEU     HA 5103   5.229   3.297   5.946  1.5107 -0.9363 -2.6053
   42LEU     CB 5104   5.157   3.187   6.117  0.2802 -0.0522  0.4538
   42LEU    HB1 5105   5.173   3.093   6.173 -0.4513 -0.1276  0.5510
   42LEU    HB2 5106   5.058   3.174   6.068 -0.5384 -0.6015  2.1704
   42LEU     CG 5107   5.156   3.303   6.225 -0.4689  0.4423  0.1177
   42LEU     HG 5108   5.250   3.296   6.284 -0.7206  0.3525  0.5107
   42LEU    CD1 5109   5.155   3.451   6.181 -0.7236  0.4742 -0.7951
   42LEU   HD11 5110   5.068   3.452   6.111 -0.8695 -2.1551 -0.7355
   42LEU   HD12 5111   5.248   3.469   6.123 -0.3224 -0.4082 -0.4462
   42LEU   HD13 5112   5.144   3.529   6.260 -1.3143 -0.5632  0.1770
   42LEU    CD2 5113   5.042   3.274   6.319  0.6303 -0.3881 -0.4576
   42LEU   HD21 5114   5.085   3.197   6.387  2.6529  0.3447 -0.8673
   42LEU   HD22 5115   4.951   3.232   6.270  0.2727 -0.8506  0.5580
   42LEU   HD23 5116   5.014   3.362   6.381 -1.6911 -2.3602  1.5217
   42LEU      C 5117   5.400   3.233   6.056 -0.3926 -0.1007  0.0856
   42LEU      O 5118   5.462   3.346   6.046  0.3052 -0.3254 -0.1036
   43THR      N 5119   5.466   3.127   6.100 -0.1166  0.4157  0.0579
   43THR     HN 5120   5.415   3.041   6.098  0.3700  0.0125  2.3934
   43THR     CA 5121   5.603   3.131   6.146  0.6391 -0.2986 -0.4655
   43THR     HA 5122   5.610   3.192   6.235  0.4412 -0.2455 -0.4865
   43THR     CB 5123   5.638   2.989   6.197 -0.6459  0.1269 -0.0039
   43THR     HB 5124   5.625   2.906   6.124  0.9513 -1.9521  1.9185
   43THR    OG1 5125   5.552   2.949   6.306 -0.4564  0.1500 -0.4826
   43THR    HG1 5126   5.473   2.931   6.254  0.8683  0.6222 -2.7946
   43THR    CG2 5127   5.774   2.995   6.265  0.9047 -0.1201  0.0542
   43THR   HG21 5128   5.787   3.077   6.339  0.8142 -0.7676  0.8093
   43THR   HG22 5129   5.856   2.991   6.191 -0.7863 -2.6830 -1.8574
   43THR   HG23 5130   5.787   2.899   6.320  2.3526  0.9272  1.6318
   43THR      C 5131   5.712   3.164   6.053 -0.0371 -0.2891  0.1085
   43THR      O 5132   5.796   3.252   6.079  0.5550  0.1446  0.0309
   44VAL      N 5133   5.720   3.098   5.939  0.0609  0.8483 -0.8569
   44VAL     HN 5134   5.658   3.024   5.913  1.5934 -0.7460 -0.1426
   44VAL     CA 5135   5.838   3.103   5.854 -0.3340  0.3540  0.4459
   44VAL     HA 5136   5.919   3.075   5.919 -0.7916 -0.6662  0.6075
   44VAL     CB 5137   5.827   2.988   5.754  0.0377  0.6841  0.5722
   44VAL     HB 5138   5.808   2.897   5.815 -0.1014 -1.6401 -2.6757
   44VAL    CG1 5139   5.717   3.015   5.645  0.0432  0.5667  0.4898
   44VAL   HG11 5140   5.724   2.928   5.577 -0.0126 -0.3516  1.6291
   44VAL   HG12 5141   5.740   3.106   5.584 -0.8529  0.8316  0.5360
   44VAL   HG13 5142   5.615   3.035   5.686 -1.3116 -1.3384 -1.7677
   44VAL    CG2 5143   5.956   2.961   5.678 -0.3901 -0.4040  0.5306
   44VAL   HG21 5144   5.945   2.870   5.614  1.4408  1.4528 -2.7145
   44VAL   HG22 5145   6.044   2.951   5.745  0.2926 -1.9384 -0.5016
   44VAL   HG23 5146   5.977   3.038   5.601 -1.9225 -1.2643 -0.8299
   44VAL      C 5147   5.873   3.240   5.791  0.3761 -1.0991  0.4941
   44VAL      O 5148   5.796   3.331   5.771 -0.1290  0.3340 -0.7706
   45SER      N 5149   6.005   3.264   5.765  0.4009 -0.0390 -0.0638
   45SER     HN 5150   6.063   3.184   5.776  0.5658 -0.4300 -3.0221
   45SER     CA 5151   6.065   3.398   5.728 -0.3981  0.0540  0.5680
   45SER     HA 5152   6.050   3.472   5.806  1.4123  1.4397 -0.3282
   45SER     CB 5153   6.227   3.388   5.725 -0.2846  0.0820  0.1289
   45SER    HB1 5154   6.261   3.386   5.831 -0.9663 -0.4008  0.3430
   45SER    HB2 5155   6.262   3.483   5.681 -0.9936  0.9544  1.3766
   45SER     OG 5156   6.280   3.268   5.663  0.2712  0.6638 -0.0090
   45SER    HG1 5157   6.264   3.197   5.726  0.8574  0.0763 -0.5079
   45SER      C 5158   6.015   3.459   5.600  0.1770 -0.1127 -0.2379
   45SER      O 5159   5.981   3.386   5.505  0.2573 -0.0724  0.1544
   46TRP      N 5160   6.022   3.595   5.587  0.8206  0.0647  0.2310
   46TRP     HN 5161   6.053   3.648   5.666 -0.3577  0.9291  0.1351
   46TRP     CA 5162   5.949   3.660   5.471  0.6608 -0.3113 -0.4902
   46TRP     HA 5163   5.850   3.619   5.486  0.1043  1.3793  0.7558
   46TRP     CB 5164   5.942   3.808   5.504  0.7244  0.0972 -0.5602
   46TRP    HB1 5165   5.923   3.855   5.406 -2.0509  1.8417  0.6786
   46TRP    HB2 5166   6.038   3.847   5.543  0.7293 -1.3253  0.9717
   46TRP     CG 5167   5.819   3.845   5.586 -0.0961 -0.3912 -0.0959
   46TRP    CD1 5168   5.838   3.878   5.717  0.3772  0.4078 -0.7287
   46TRP    HD1 5169   5.931   3.886   5.770 -0.1418 -0.4571  0.3542
   46TRP    NE1 5170   5.718   3.914   5.769  0.7203  0.2775 -0.2060
   46TRP    HE1 5171   5.685   3.926   5.861 -0.6402 -1.6550 -0.3797
   46TRP    CE2 5172   5.621   3.912   5.674 -0.2187  0.1517 -0.1168
   46TRP    CD2 5173   5.680   3.865   5.558  0.5878  0.3779 -0.1245
   46TRP    CE3 5174   5.611   3.857   5.435  0.2693  0.1309  0.6266
   46TRP    HE3 5175   5.653   3.833   5.338 -1.5400 -0.0184 -0.1730
   46TRP    CZ3 5176   5.468   3.879   5.439 -0.3586  0.7743  0.5624
   46TRP    HZ3 5177   5.402   3.865   5.355 -0.8361 -0.5993  1.1416
   46TRP    CZ2 5178   5.484   3.939   5.675 -1.3128  0.6571 -0.0267
   46TRP    HZ2 5179   5.439   3.973   5.767 -2.1983  1.9854 -0.9030
   46TRP    CH2 5180   5.404   3.910   5.558 -0.1438 -0.1981 -0.3946
   46TRP    HH2 5181   5.298   3.931   5.564 -0.4937 -1.8118 -0.5721
   46TRP      C 5182   5.995   3.628   5.327  0.6608 -0.3675 -1.3326
   46TRP      O 5183   5.904   3.596   5.252 -0.4980 -0.0004  0.4123
   47PRO      N 5184   6.119   3.631   5.279 -0.2340  0.0943  0.6955
   47PRO     CD 5185   6.240   3.672   5.357  0.8213  0.2791  0.4652
   47PRO    HD1 5186   6.271   3.594   5.430 -0.3522 -1.7387 -1.0556
   47PRO    HD2 5187   6.219   3.760   5.420  0.6698  0.2369  0.4744
   47PRO     CA 5188   6.149   3.591   5.140  0.0513 -0.6108 -0.4271
   47PRO     HA 5189   6.092   3.644   5.066  0.0246  0.4836  0.3532
   47PRO     CB 5190   6.287   3.631   5.128  0.4167  0.0349  1.1092
   47PRO    HB1 5191   6.300   3.694   5.038 -1.1729  0.7116  1.3192
   47PRO    HB2 5192   6.359   3.546   5.126  1.6135  1.0132 -1.2382
   47PRO     CG 5193   6.338   3.709   5.252 -0.7588  0.0304 -0.1753
   47PRO    HG1 5194   6.445   3.687   5.275 -0.9718 -1.1220 -0.2668
   47PRO    HG2 5195   6.324   3.816   5.223  3.5278  0.7328 -0.3819
   47PRO      C 5196   6.127   3.441   5.122 -0.7291  0.2782  0.3422
   47PRO      O 5197   6.086   3.399   5.013  0.0737  0.4651  0.0811
   48VAL      N 5198   6.155   3.361   5.221  0.6831  0.1518 -0.4253
   48VAL     HN 5199   6.184   3.395   5.310 -2.2281  0.9007  0.3467
   48VAL     CA 5200   6.104   3.225   5.220 -1.0444  0.3063  0.0185
   48VAL     HA 5201   6.150   3.177   5.135  2.0271  0.4325  1.4481
   48VAL     CB 5202   6.157   3.150   5.340  0.1372 -0.7198  0.4298
   48VAL     HB 5203   6.116   3.183   5.439  0.5708 -1.8813  1.0063
   48VAL    CG1 5204   6.117   3.000   5.316  0.4818  0.0722 -0.5793
   48VAL   HG11 5205   6.177   2.941   5.388  2.5928  1.9644 -0.6873
   48VAL   HG12 5206   6.154   2.966   5.216 -0.8507 -2.5869 -0.2742
   48VAL   HG13 5207   6.011   2.972   5.332 -0.0759 -0.1748 -3.9280
   48VAL    CG2 5208   6.313   3.162   5.353  0.4381 -0.8391  0.5596
   48VAL   HG21 5209   6.348   3.138   5.250 -2.7656  2.3592 -1.5460
   48VAL   HG22 5210   6.348   3.089   5.429  1.1211 -0.9819  0.1250
   48VAL   HG23 5211   6.348   3.264   5.380  2.1859 -1.0121 -0.8495
   48VAL      C 5212   5.955   3.210   5.204  0.8161  0.1183  0.2520
   48VAL      O 5213   5.910   3.135   5.117 -0.5081  0.4680  0.4360
   49PHE      N 5214   5.870   3.285   5.277  0.0573  0.4381 -0.8459
   49PHE     HN 5215   5.913   3.341   5.348 -3.6244  1.5807  0.7287
   49PHE     CA 5216   5.723   3.288   5.265 -0.1631 -0.0031 -0.0268
   49PHE     HA 5217   5.693   3.187   5.290 -0.1258  0.7172  3.3383
   49PHE     CB 5218   5.668   3.387   5.379 -0.4557  0.2308  1.4523
   49PHE    HB1 5219   5.724   3.483   5.373 -0.2104  0.1723  2.6782
   49PHE    HB2 5220   5.687   3.340   5.477 -0.5796  1.5410  2.1366
   49PHE     CG 5221   5.524   3.414   5.367  0.0738  0.0723 -0.8420
   49PHE    CD1 5222   5.434   3.309   5.395  0.4806 -0.5657 -0.3375
   49PHE    HD1 5223   5.474   3.213   5.424 -0.4931 -1.2407 -1.1433
   49PHE    CE1 5224   5.301   3.331   5.375  0.4032 -0.2255  0.1087
   49PHE    HE1 5225   5.220   3.262   5.393 -0.4607 -0.1217 -2.7616
   49PHE     CZ 5226   5.250   3.453   5.313 -0.1715  0.5826 -0.1026
   49PHE     HZ 5227   5.146   3.463   5.287  0.1205  1.8561 -0.8956
   49PHE    CD2 5228   5.476   3.540   5.311  0.2113  0.3827 -0.1866
   49PHE    HD2 5229   5.546   3.620   5.294 -1.0730  1.3406 -1.1298
   49PHE    CE2 5230   5.340   3.554   5.282  0.6567  0.7674  0.0601
   49PHE    HE2 5231   5.311   3.650   5.242 -0.5949  0.4646  0.2037
   49PHE      C 5232   5.677   3.330   5.120  0.1408  0.3415 -0.5867
   49PHE      O 5233   5.597   3.257   5.062 -0.9208  0.6698  0.1628
   50ILE      N 5234   5.736   3.434   5.068 -0.3715 -0.5184  0.8298
   50ILE     HN 5235   5.802   3.483   5.124  1.8011 -1.8250 -0.4344
   50ILE     CA 5236   5.726   3.479   4.930 -0.2921  0.2631  1.1516
   50ILE     HA 5237   5.620   3.481   4.911 -0.3828  1.1744  1.7223
   50ILE     CB 5238   5.786   3.622   4.911 -0.0965  0.7806  0.2504
   50ILE     HB 5239   5.887   3.620   4.956 -0.4264  0.7915  1.0058
   50ILE    CG2 5240   5.803   3.645   4.761 -0.2649 -0.5106  0.2922
   50ILE   HG21 5241   5.886   3.583   4.722  0.9113  0.8817  0.5137
   50ILE   HG22 5242   5.837   3.748   4.736 -0.4830 -0.2144  1.1866
   50ILE   HG23 5243   5.712   3.634   4.698  0.4141  1.0438 -1.0533
   50ILE    CG1 5244   5.702   3.726   4.984 -0.6327 -0.5332 -0.6750
   50ILE   HG11 5245   5.753   3.821   4.956  3.0551 -2.8123 -2.3887
   50ILE   HG12 5246   5.715   3.711   5.093 -1.7486 -2.6942 -0.7853
   50ILE     CD 5247   5.560   3.729   4.956  0.0098 -0.5577  0.6672
   50ILE    HD1 5248   5.510   3.641   5.002 -3.7163  0.3802 -1.2124
   50ILE    HD2 5249   5.536   3.720   4.848 -1.5509 -0.9239  1.0220
   50ILE    HD3 5250   5.511   3.819   5.000 -2.5288 -1.8526  0.6527
   50ILE      C 5251   5.771   3.373   4.834  0.2597 -0.4241  0.1039
   50ILE      O 5252   5.696   3.353   4.742 -0.0982  0.4476 -0.1054
   51THR      N 5253   5.879   3.293   4.850  0.0175  0.1735 -0.7716
   51THR     HN 5254   5.942   3.315   4.924  1.5832 -0.7679 -1.7905
   51THR     CA 5255   5.907   3.172   4.775  0.2246 -0.3269  0.3017
   51THR     HA 5256   5.907   3.198   4.670 -1.0221 -0.2029  0.3167
   51THR     CB 5257   6.049   3.120   4.813  0.0409  0.1861  0.2993
   51THR     HB 5258   6.049   3.091   4.920  2.3108 -0.7532  0.1081
   51THR    OG1 5259   6.150   3.214   4.792 -0.3466  0.2477  0.2525
   51THR    HG1 5260   6.137   3.284   4.857  5.0651  0.7078  1.3431
   51THR    CG2 5261   6.096   2.994   4.734  0.3449  0.0233  0.0087
   51THR   HG21 5262   6.198   2.954   4.751 -0.9369 -2.6811  2.3029
   51THR   HG22 5263   6.087   3.023   4.627 -2.0607  3.0256  0.8911
   51THR   HG23 5264   6.015   2.919   4.750 -0.3180  0.3013 -1.7422
   51THR      C 5265   5.803   3.067   4.783 -0.0582  0.1138 -0.1224
   51THR      O 5266   5.761   3.009   4.686  0.4420 -0.1942  0.3072
   52LEU      N 5267   5.746   3.038   4.900  0.1245 -0.2134  0.3059
   52LEU     HN 5268   5.754   3.088   4.986 -1.4466 -1.0137  0.9825
   52LEU     CA 5269   5.654   2.925   4.916  0.8152 -0.3011  0.0650
   52LEU     HA 5270   5.704   2.839   4.874  1.5126  1.1742 -2.3273
   52LEU     CB 5271   5.639   2.881   5.066 -0.0388  0.1648 -0.0094
   52LEU    HB1 5272   5.563   2.801   5.080 -1.0023  0.9069 -0.8219
   52LEU    HB2 5273   5.619   2.975   5.121  0.9923  0.9362 -0.9101
   52LEU     CG 5274   5.771   2.830   5.132  0.9088  0.5179 -0.6319
   52LEU     HG 5275   5.854   2.895   5.098  1.3718  0.4364  0.3059
   52LEU    CD1 5276   5.762   2.838   5.285  0.2294  0.6185 -0.7794
   52LEU   HD11 5277   5.710   2.762   5.348 -0.5781  2.5985  1.0841
   52LEU   HD12 5278   5.705   2.929   5.316 -0.2033 -0.0545  0.4980
   52LEU   HD13 5279   5.862   2.833   5.334 -0.2464 -1.0735  0.1295
   52LEU    CD2 5280   5.804   2.685   5.101 -0.0486  0.2500  0.4809
   52LEU   HD21 5281   5.716   2.622   5.128 -0.2301  0.1877 -0.2298
   52LEU   HD22 5282   5.890   2.638   5.154 -1.1327  1.1328  3.2513
   52LEU   HD23 5283   5.810   2.666   4.992 -1.7516 -1.0838  0.5669
   52LEU      C 5284   5.512   2.965   4.845 -0.0728  1.0024 -0.8622
   52LEU      O 5285   5.443   2.882   4.778 -0.1351  0.0851 -0.3068
   53ILE      N 5286   5.470   3.094   4.855  0.2511  0.1384  0.1656
   53ILE     HN 5287   5.525   3.153   4.913 -0.5999  1.3220 -0.1863
   53ILE     CA 5288   5.361   3.156   4.782  0.1333  0.5822 -0.1723
   53ILE     HA 5289   5.275   3.093   4.796  0.5998  0.0597  0.3770
   53ILE     CB 5290   5.335   3.297   4.843  0.5580 -0.6304  0.1432
   53ILE     HB 5291   5.432   3.351   4.839  0.5950 -0.7734 -2.0447
   53ILE    CG2 5292   5.234   3.369   4.749  0.0014 -1.0307 -0.2133
   53ILE   HG21 5293   5.139   3.317   4.726  0.4026 -1.4708 -0.9289
   53ILE   HG22 5294   5.285   3.393   4.653  2.0061 -1.6427  0.6521
   53ILE   HG23 5295   5.196   3.458   4.804 -3.0051 -0.9703 -2.1792
   53ILE    CG1 5296   5.281   3.283   4.983 -0.0838  0.3589 -0.5027
   53ILE   HG11 5297   5.248   3.380   5.026 -0.0874  0.0746  0.1480
   53ILE   HG12 5298   5.366   3.245   5.043 -1.5277 -0.2378  1.2480
   53ILE     CD 5299   5.164   3.188   5.005  0.0978  0.0450  0.5099
   53ILE    HD1 5300   5.083   3.198   4.929  1.0085  1.8997 -0.2791
   53ILE    HD2 5301   5.119   3.189   5.107  1.0565 -2.4031  1.0361
   53ILE    HD3 5302   5.203   3.085   4.994 -2.8544 -1.1353  0.1509
   53ILE      C 5303   5.393   3.156   4.628 -0.3831  0.2722 -0.4357
   53ILE      O 5304   5.318   3.106   4.545 -0.0524  0.0890  0.3817
   54THR      N 5305   5.515   3.197   4.580  0.2891  0.1091 -0.0382
   54THR     HN 5306   5.575   3.239   4.648 -0.5077  0.5685  0.4069
   54THR     CA 5307   5.554   3.188   4.443 -0.5727  1.1230 -0.0255
   54THR     HA 5308   5.495   3.249   4.376  1.1836  1.7851 -1.0410
   54THR     CB 5309   5.694   3.251   4.420  0.1199  0.2380  0.3742
   54THR     HB 5310   5.771   3.181   4.458  0.1207 -2.0798 -3.3357
   54THR    OG1 5311   5.712   3.381   4.466 -0.1710 -0.1371  0.0660
   54THR    HG1 5312   5.704   3.376   4.562 -2.0716  1.2417  0.0359
   54THR    CG2 5313   5.730   3.253   4.265 -0.4304  0.7268 -0.7704
   54THR   HG21 5314   5.716   3.155   4.215  0.8601  0.4224 -0.5703
   54THR   HG22 5315   5.834   3.286   4.245  1.0859 -1.9951  1.7145
   54THR   HG23 5316   5.656   3.316   4.212 -1.3935 -1.0761 -1.6478
   54THR      C 5317   5.553   3.045   4.390  0.2596 -0.5155  0.7221
   54THR      O 5318   5.504   3.014   4.278 -0.9174  0.2481  0.2068
   55GLY      N 5319   5.613   2.944   4.460  0.1318 -0.2352 -0.1365
   55GLY     HN 5320   5.661   2.962   4.545  0.6328 -1.1430 -0.2124
   55GLY     CA 5321   5.612   2.803   4.423  0.6193  0.2958  0.5004
   55GLY    HA1 5322   5.659   2.758   4.509  2.7666  0.1625 -0.6973
   55GLY    HA2 5323   5.668   2.783   4.333 -0.1425  1.1267 -0.1784
   55GLY      C 5324   5.470   2.744   4.414  0.4504 -0.7014  0.4965
   55GLY      O 5325   5.438   2.667   4.321 -0.0245 -0.4246 -0.0286
   56LEU      N 5326   5.374   2.771   4.506 -0.4980  0.6775 -0.4089
   56LEU     HN 5327   5.400   2.827   4.584 -1.0027  0.5474 -0.1430
   56LEU     CA 5328   5.239   2.712   4.507 -0.1938  0.1232 -0.0412
   56LEU     HA 5329   5.250   2.605   4.515  2.4177  0.4134  1.3600
   56LEU     CB 5330   5.181   2.776   4.635  0.3343 -0.2593  0.0528
   56LEU    HB1 5331   5.166   2.886   4.625 -0.7861 -0.3237  0.7694
   56LEU    HB2 5332   5.248   2.755   4.721  0.3182  1.0940  0.4097
   56LEU     CG 5333   5.038   2.732   4.676  0.1002  0.1016 -0.2821
   56LEU     HG 5334   4.976   2.737   4.584  0.0461 -2.3724 -0.4361
   56LEU    CD1 5335   5.025   2.573   4.706 -0.0448  0.2047  0.6498
   56LEU   HD11 5336   4.922   2.546   4.674 -0.4941  2.3337  0.1258
   56LEU   HD12 5337   5.043   2.551   4.814  0.0135 -0.3072  0.5375
   56LEU   HD13 5338   5.102   2.513   4.654 -0.1555 -0.8100  1.6223
   56LEU    CD2 5339   4.970   2.812   4.795  0.5762  0.0203  0.0011
   56LEU   HD21 5340   4.960   2.919   4.767 -1.3470  0.8274  3.2943
   56LEU   HD22 5341   5.027   2.809   4.890  1.4703  0.3798 -0.5022
   56LEU   HD23 5342   4.867   2.771   4.799  0.6125 -0.4032 -2.0675
   56LEU      C 5343   5.164   2.760   4.385 -0.0047  0.2264  0.0882
   56LEU      O 5344   5.087   2.680   4.325 -0.2428 -0.0732 -0.3265
   57TYR      N 5345   5.184   2.885   4.347  0.4283 -0.1451 -0.3526
   57TYR     HN 5346   5.249   2.929   4.407  1.2036 -0.8154 -0.6795
   57TYR     CA 5347   5.129   2.957   4.234  0.1769 -0.4070 -0.4968
   57TYR     HA 5348   5.021   2.964   4.231  0.0138 -1.8742  0.7377
   57TYR     CB 5349   5.176   3.103   4.252  0.0699 -0.3235 -0.0020
   57TYR    HB1 5350   5.284   3.100   4.278  0.4710  1.4066 -1.2731
   57TYR    HB2 5351   5.126   3.158   4.334 -0.5700 -1.3316  0.3028
   57TYR     CG 5352   5.179   3.188   4.133  0.2454  0.4490  0.5452
   57TYR    CD1 5353   5.055   3.221   4.080 -0.5972 -0.2223  0.2787
   57TYR    HD1 5354   4.968   3.174   4.124 -0.4529  0.5571  1.4624
   57TYR    CE1 5355   5.048   3.312   3.974  0.0072  0.2412  0.2568
   57TYR    HE1 5356   4.953   3.348   3.937 -1.0607 -1.8907  0.7539
   57TYR     CZ 5357   5.164   3.356   3.914 -0.1357  0.0532  0.4831
   57TYR     OH 5358   5.151   3.449   3.808  0.6298 -0.4143  0.4660
   57TYR     HH 5359   5.236   3.489   3.788  0.6819 -1.0614 -0.6898
   57TYR    CD2 5360   5.292   3.239   4.074 -0.0954  0.7517  0.2310
   57TYR    HD2 5361   5.386   3.201   4.112  0.2733 -0.2453 -1.5806
   57TYR    CE2 5362   5.289   3.320   3.960 -0.1260 -0.0754  0.2903
   57TYR    HE2 5363   5.377   3.364   3.916 -1.3715  2.7110  0.3879
   57TYR      C 5364   5.162   2.894   4.103 -0.1892  0.0287 -0.2907
   57TYR      O 5365   5.073   2.859   4.023  0.5330 -0.1934  0.2657
   58LEU      N 5366   5.286   2.861   4.088 -0.5027 -0.2735  0.2602
   58LEU     HN 5367   5.348   2.890   4.161 -1.0699  1.5699  0.0608
   58LEU     CA 5368   5.341   2.796   3.966 -0.0493  0.7932  0.8000
   58LEU     HA 5369   5.299   2.842   3.878 -0.1026 -0.7784 -0.0443
   58LEU     CB 5370   5.495   2.809   3.966  0.4826 -0.1123  0.1825
   58LEU    HB1 5371   5.549   2.744   3.895  0.7796  1.1360 -0.7668
   58LEU    HB2 5372   5.531   2.780   4.067 -2.5918  0.1914  1.4645
   58LEU     CG 5373   5.543   2.953   3.954 -0.6739  0.4960  0.2695
   58LEU     HG 5374   5.500   3.010   4.039 -1.4105  0.3401  0.0183
   58LEU    CD1 5375   5.689   2.958   3.992 -0.6997  0.4221  1.1917
   58LEU   HD11 5376   5.757   2.916   3.915  0.7541  1.5224  1.8140
   58LEU   HD12 5377   5.704   2.901   4.086 -1.7811 -0.1494  1.0223
   58LEU   HD13 5378   5.731   3.058   4.018 -1.2871  0.1645  3.2838
   58LEU    CD2 5379   5.514   3.024   3.820 -0.2408  1.4494 -0.6713
   58LEU   HD21 5380   5.552   2.963   3.736  0.4128 -2.0398  1.8900
   58LEU   HD22 5381   5.551   3.129   3.824 -1.2777  1.8462 -1.1553
   58LEU   HD23 5382   5.406   3.049   3.813 -0.3249  1.2378 -0.1927
   58LEU      C 5383   5.308   2.647   3.948 -0.1555  0.3471 -0.2844
   58LEU      O 5384   5.272   2.605   3.843  1.0458  0.4609 -0.3949
   59VAL      N 5385   5.317   2.571   4.057 -0.8268  0.4640 -0.0756
   59VAL     HN 5386   5.359   2.609   4.139  0.2515  1.2529 -0.9722
   59VAL     CA 5387   5.258   2.434   4.061  0.1251  0.5924 -0.2926
   59VAL     HA 5388   5.299   2.384   3.975 -0.6419  0.5013 -0.6121
   59VAL     CB 5389   5.296   2.339   4.171 -0.3250  0.5016 -0.0835
   59VAL     HB 5390   5.255   2.238   4.151  1.1023 -0.1627  0.1951
   59VAL    CG1 5391   5.450   2.335   4.175  0.1795  0.3232 -0.0773
   59VAL   HG11 5392   5.496   2.320   4.075 -1.0824 -2.7994 -0.3112
   59VAL   HG12 5393   5.487   2.249   4.236 -0.0097  0.9837  0.9951
   59VAL   HG13 5394   5.486   2.427   4.226 -2.5132  0.8613  1.0487
   59VAL    CG2 5395   5.229   2.381   4.307 -0.3415  0.7520 -0.5791
   59VAL   HG21 5396   5.253   2.327   4.401  0.9957  1.2965 -0.5822
   59VAL   HG22 5397   5.118   2.384   4.299 -0.2931 -1.3229 -4.2071
   59VAL   HG23 5398   5.257   2.486   4.328 -1.2257  0.7335  0.8282
   59VAL      C 5399   5.110   2.433   4.031  0.2207 -0.5251 -0.2904
   59VAL      O 5400   5.060   2.343   3.964  0.0049 -1.1545  0.7845
   60THR      N 5401   5.035   2.536   4.078  0.3429  0.1339 -0.3866
   60THR     HN 5402   5.076   2.607   4.135 -1.2771  0.3890  0.5435
   60THR     CA 5403   4.895   2.542   4.036 -1.3031  0.0441 -0.3768
   60THR     HA 5404   4.851   2.445   4.051 -0.7791 -0.1702 -0.1906
   60THR     CB 5405   4.817   2.648   4.112 -0.2062 -0.3972 -0.5474
   60THR     HB 5406   4.866   2.745   4.094 -0.9376  0.0391 -0.2643
   60THR    OG1 5407   4.818   2.629   4.250 -0.2380 -0.3142 -0.3512
   60THR    HG1 5408   4.909   2.629   4.280 -0.0702 -1.0821 -0.8475
   60THR    CG2 5409   4.669   2.651   4.072  0.1512 -0.0347  0.1573
   60THR   HG21 5410   4.612   2.731   4.124 -1.5442 -0.9236 -0.2582
   60THR   HG22 5411   4.622   2.558   4.112  0.1774 -0.3781 -0.5950
   60THR   HG23 5412   4.655   2.656   3.962 -0.8529  0.9164  0.3141
   60THR      C 5413   4.880   2.569   3.891 -0.3495 -0.4973 -0.0849
   60THR      O 5414   4.799   2.505   3.830 -0.3272  0.1547 -0.3687
   61ASN      N 5415   4.972   2.654   3.826 -0.1535 -0.0136  0.2737
   61ASN     HN 5416   5.053   2.683   3.877 -0.8534 -0.8454  1.9571
   61ASN     CA 5417   4.961   2.680   3.684 -0.3062 -0.4497 -0.1249
   61ASN     HA 5418   4.858   2.696   3.659 -0.5249 -1.8730 -0.1914
   61ASN     CB 5419   5.037   2.808   3.649 -0.0002 -1.1721 -0.0440
   61ASN    HB1 5420   5.035   2.814   3.538 -0.5726  2.5245  0.0474
   61ASN    HB2 5421   5.137   2.802   3.696  0.2835 -1.2996 -0.6452
   61ASN     CG 5422   4.970   2.927   3.715  0.1504  0.1241  0.0920
   61ASN    OD1 5423   5.038   3.010   3.776  0.0471  0.3949 -0.0243
   61ASN    ND2 5424   4.839   2.933   3.709  0.7812 -0.0836  0.4326
   61ASN   HD21 5425   4.792   3.005   3.761 -1.2270  0.8897 -2.4594
   61ASN   HD22 5426   4.798   2.869   3.644 -1.6243  1.0047  0.7747
   61ASN      C 5427   5.006   2.564   3.598 -0.1355 -0.1431  0.2530
   61ASN      O 5428   4.953   2.541   3.491  0.3195 -0.7667 -0.5423
   62ALA      N 5429   5.104   2.493   3.649 -0.2797  0.4495 -0.8229
   62ALA     HN 5430   5.137   2.511   3.741  1.7363 -3.0735 -0.6831
   62ALA     CA 5431   5.154   2.375   3.583 -0.3205  0.6096 -0.3784
   62ALA     HA 5432   5.181   2.397   3.480  0.8072  0.2075 -0.1811
   62ALA     CB 5433   5.276   2.339   3.663  0.1384  0.6172 -0.4359
   62ALA    HB1 5434   5.246   2.318   3.768  0.6075 -1.3731 -0.6743
   62ALA    HB2 5435   5.347   2.424   3.661 -0.2161  1.0542  2.1105
   62ALA    HB3 5436   5.319   2.245   3.623 -0.3238  0.0130  0.4563
   62ALA      C 5437   5.055   2.256   3.581 -0.3167 -0.4647  0.0676
   62ALA      O 5438   5.052   2.178   3.488 -0.4223 -0.3396  0.2761
   63LEU      N 5439   4.976   2.239   3.685  0.3850  0.1456 -0.4021
   63LEU     HN 5440   5.003   2.289   3.767  1.4061 -2.1849  0.8077
   63LEU     CA 5441   4.861   2.152   3.688 -0.0827 -0.1445  0.1920
   63LEU     HA 5442   4.896   2.052   3.667  1.7075  0.8697 -2.1579
   63LEU     CB 5443   4.810   2.161   3.824  0.2038  0.2147 -1.2202
   63LEU    HB1 5444   4.780   2.267   3.837 -0.6655 -0.1210 -0.3670
   63LEU    HB2 5445   4.893   2.147   3.897 -0.8344 -0.9775 -0.2265
   63LEU     CG 5446   4.684   2.082   3.863 -0.3838  0.3758 -0.8497
   63LEU     HG 5447   4.599   2.117   3.800 -1.1503  0.2252  0.0802
   63LEU    CD1 5448   4.687   1.934   3.834 -0.0038 -0.1690  0.1844
   63LEU   HD11 5449   4.599   1.883   3.879 -0.5221  0.4152 -0.1495
   63LEU   HD12 5450   4.779   1.887   3.875 -1.4231 -0.8902  2.7548
   63LEU   HD13 5451   4.678   1.917   3.725 -1.8469 -1.8972  0.5478
   63LEU    CD2 5452   4.664   2.102   4.016 -0.0185  0.2101  0.4574
   63LEU   HD21 5453   4.649   2.207   4.051 -1.7018 -0.9216  3.5582
   63LEU   HD22 5454   4.758   2.064   4.062  0.6839  0.1433 -0.9855
   63LEU   HD23 5455   4.570   2.049   4.043 -1.2958  2.3195  0.3916
   63LEU      C 5456   4.748   2.181   3.586  0.1472  0.1085 -0.2899
   63LEU      O 5457   4.701   2.092   3.519 -0.1370  0.0488  0.4384
   64PHE      N 5458   4.707   2.303   3.571 -0.6050 -0.6857  0.6260
   64PHE     HN 5459   4.747   2.379   3.621 -0.4957  1.4802 -2.4753
   64PHE     CA 5460   4.596   2.323   3.477 -0.1132  0.0872 -0.6762
   64PHE     HA 5461   4.522   2.245   3.488  0.5455 -0.2157  2.9138
   64PHE     CB 5462   4.511   2.449   3.515  1.0995 -0.8171  0.4407
   64PHE    HB1 5463   4.454   2.486   3.427 -1.1158  0.9041  2.4857
   64PHE    HB2 5464   4.587   2.526   3.542  1.4978 -0.5138 -1.3716
   64PHE     CG 5465   4.418   2.429   3.631  0.1070 -0.2201 -0.3765
   64PHE    CD1 5466   4.448   2.494   3.752 -0.9073 -0.3517 -0.2716
   64PHE    HD1 5467   4.537   2.555   3.762 -1.4460  0.0350  4.8480
   64PHE    CE1 5468   4.349   2.508   3.855  0.1013 -0.0500 -0.0820
   64PHE    HE1 5469   4.373   2.552   3.951  0.0426 -0.5830  0.1861
   64PHE     CZ 5470   4.219   2.462   3.833 -0.2152  0.0229 -0.4879
   64PHE     HZ 5471   4.150   2.469   3.915 -1.1934  3.5301 -1.4290
   64PHE    CD2 5472   4.284   2.378   3.620  0.1227 -0.1141  0.3336
   64PHE    HD2 5473   4.246   2.350   3.523 -2.1260 -2.0504  1.6792
   64PHE    CE2 5474   4.190   2.386   3.716 -0.2717  0.1832 -0.2062
   64PHE    HE2 5475   4.086   2.367   3.696 -0.2600  2.4722 -3.0049
   64PHE      C 5476   4.636   2.330   3.332 -0.3013  0.0674  0.1181
   64PHE      O 5477   4.561   2.298   3.242 -0.3432  0.2313  0.3472
   65ALA      N 5478   4.762   2.367   3.309  1.0005 -0.1620  0.5609
   65ALA     HN 5479   4.814   2.415   3.379 -1.4376  2.4601  0.7389
   65ALA     CA 5480   4.828   2.339   3.183 -0.9963 -0.0132  1.1944
   65ALA     HA 5481   4.772   2.393   3.108  0.4128  0.1355  0.2056
   65ALA     CB 5482   4.977   2.396   3.197 -0.2736  0.1403 -0.5648
   65ALA    HB1 5483   5.053   2.344   3.260  1.6637  1.5763 -1.6026
   65ALA    HB2 5484   4.970   2.498   3.241 -3.2018 -0.3949  0.4983
   65ALA    HB3 5485   5.025   2.404   3.098  0.6855 -1.4970 -0.2755
   65ALA      C 5486   4.844   2.195   3.147 -0.0552 -0.8636  0.7459
   65ALA      O 5487   4.819   2.157   3.030 -0.1808 -0.2748  0.0405
   66LEU      N 5488   4.882   2.107   3.237  0.1025 -0.0273  0.5466
   66LEU     HN 5489   4.905   2.136   3.330 -0.5234 -1.3779  1.1595
   66LEU     CA 5490   4.872   1.962   3.213  0.1875 -0.0339  0.1558
   66LEU     HA 5491   4.931   1.941   3.125 -0.3265  0.4182 -0.3004
   66LEU     CB 5492   4.937   1.888   3.326  0.1660 -0.0254 -0.5656
   66LEU    HB1 5493   4.906   1.781   3.326  0.0532 -0.0475 -3.0097
   66LEU    HB2 5494   4.900   1.927   3.423  0.5549 -0.0551 -0.4027
   66LEU     CG 5495   5.092   1.880   3.323 -0.0990 -0.2650  0.3790
   66LEU     HG 5496   5.112   1.989   3.310 -1.8527 -0.1445 -1.7578
   66LEU    CD1 5497   5.148   1.830   3.463 -0.8269 -0.6806  0.0041
   66LEU   HD11 5498   5.125   1.722   3.468 -1.4404 -0.5647 -0.3343
   66LEU   HD12 5499   5.109   1.889   3.549  2.5713  0.9539  0.6223
   66LEU   HD13 5500   5.259   1.841   3.462 -0.6362 -2.3632  0.2108
   66LEU    CD2 5501   5.140   1.785   3.216  0.4655  0.1493 -0.5247
   66LEU   HD21 5502   5.251   1.788   3.220  0.6721  1.2757 -3.8302
   66LEU   HD22 5503   5.114   1.817   3.113 -0.5823 -0.1470 -0.3670
   66LEU   HD23 5504   5.105   1.680   3.223  1.9955 -0.3592 -0.1062
   66LEU      C 5505   4.729   1.922   3.182 -0.5953 -0.2357 -0.3629
   66LEU      O 5506   4.707   1.830   3.102 -0.5801 -0.4468 -0.1845
   67ALA      N 5507   4.624   1.980   3.243  0.6127  0.1840  0.2886
   67ALA     HN 5508   4.642   2.051   3.311  1.4841  0.4441 -0.1922
   67ALA     CA 5509   4.482   1.949   3.215 -0.5145 -0.7273 -0.1679
   67ALA     HA 5510   4.482   1.841   3.217 -1.2791 -0.7519 -1.1194
   67ALA     CB 5511   4.394   2.002   3.331 -0.4887  1.0069  0.0681
   67ALA    HB1 5512   4.290   1.980   3.296  0.3403 -0.2093 -1.7951
   67ALA    HB2 5513   4.415   2.109   3.351  2.4014  0.9376 -1.9685
   67ALA    HB3 5514   4.411   1.943   3.424  1.6332  0.5897 -0.5237
   67ALA      C 5515   4.436   1.997   3.075  0.3096  0.4337 -0.0764
   67ALA      O 5516   4.370   1.924   3.001 -0.5136  0.4808  1.1833
   68TYR      N 5517   4.475   2.114   3.031  0.0712  0.0146 -0.6908
   68TYR     HN 5518   4.518   2.176   3.096  1.1417  1.0092 -2.2572
   68TYR     CA 5519   4.456   2.169   2.893  0.0819  0.2756  0.4810
   68TYR     HA 5520   4.352   2.153   2.867  0.2968  0.3909 -0.4893
   68TYR     CB 5521   4.503   2.315   2.873 -0.0483 -0.0836  0.1607
   68TYR    HB1 5522   4.483   2.354   2.771  0.9231  0.9601  0.3546
   68TYR    HB2 5523   4.611   2.322   2.896 -0.2227 -1.6787  1.6579
   68TYR     CG 5524   4.430   2.418   2.956 -0.1015  1.0002  0.7265
   68TYR    CD1 5525   4.492   2.500   3.054 -0.0311 -0.2445  0.0225
   68TYR    HD1 5526   4.599   2.489   3.069 -0.1483 -1.3514  0.1258
   68TYR    CE1 5527   4.414   2.587   3.131 -0.4595  0.2893 -0.3449
   68TYR    HE1 5528   4.463   2.638   3.213 -1.4325  1.1088 -0.2634
   68TYR     CZ 5529   4.276   2.594   3.115  0.4792  0.7125 -0.3304
   68TYR     OH 5530   4.198   2.667   3.198  0.6940 -0.4099  0.1634
   68TYR     HH 5531   4.250   2.720   3.258  0.4390  0.7086 -0.5738
   68TYR    CD2 5532   4.298   2.434   2.931  0.2905 -0.3174  0.1722
   68TYR    HD2 5533   4.244   2.380   2.855 -1.5536  0.5145  0.8253
   68TYR    CE2 5534   4.222   2.524   3.010  0.4239 -0.4897  0.2351
   68TYR    HE2 5535   4.116   2.505   2.994  0.7313 -1.3294 -0.9656
   68TYR      C 5536   4.527   2.094   2.780 -0.2029  0.4588  0.4582
   68TYR      O 5537   4.475   2.078   2.668  0.3125 -0.2942  0.9071
   69LEU      N 5538   4.648   2.047   2.813 -0.6185  0.6748 -0.2895
   69LEU     HN 5539   4.689   2.076   2.899  1.0889  2.1158 -1.5323
   69LEU     CA 5540   4.730   1.964   2.733 -0.1697 -0.2322 -0.0407
   69LEU     HA 5541   4.733   2.025   2.644  0.8060  3.2384  2.1498
   69LEU     CB 5542   4.873   1.938   2.799 -0.0844  0.4726 -0.8435
   69LEU    HB1 5543   4.863   1.892   2.899 -0.5845 -1.7744 -1.8584
   69LEU    HB2 5544   4.921   2.032   2.833 -0.1749 -0.9106  3.8106
   69LEU     CG 5545   4.963   1.854   2.711 -0.2911  0.1239  0.1660
   69LEU     HG 5546   4.919   1.755   2.687 -0.4019  0.1008  0.4679
   69LEU    CD1 5547   4.989   1.915   2.575 -0.0495 -0.0149  0.0838
   69LEU   HD11 5548   4.893   1.911   2.519 -1.3246 -2.4932  2.2449
   69LEU   HD12 5549   5.062   1.842   2.531 -1.5611 -0.9047 -1.0413
   69LEU   HD13 5550   5.020   2.021   2.575 -2.3285  0.7004  0.3896
   69LEU    CD2 5551   5.100   1.836   2.775 -0.1395  0.2105 -0.0348
   69LEU   HD21 5552   5.149   1.932   2.801  1.7566 -1.1013  1.5499
   69LEU   HD22 5553   5.168   1.776   2.710 -2.3594 -3.2033  0.5038
   69LEU   HD23 5554   5.093   1.769   2.864 -0.3761  0.0369 -0.1817
   69LEU      C 5555   4.662   1.835   2.706 -0.7459  0.3652  0.0160
   69LEU      O 5556   4.658   1.771   2.599 -0.1516  0.0864 -0.0479
   70ALA      N 5557   4.595   1.774   2.809  0.0976  0.3134 -0.4221
   70ALA     HN 5558   4.582   1.825   2.894  1.1694  0.6091 -0.4203
   70ALA     CA 5559   4.532   1.646   2.798 -0.1917 -0.0871  0.0017
   70ALA     HA 5560   4.595   1.590   2.730  0.3013 -0.3972  0.7007
   70ALA     CB 5561   4.532   1.570   2.934 -0.5489 -1.1045 -0.2074
   70ALA    HB1 5562   4.517   1.461   2.923 -1.7425 -0.9999  0.2513
   70ALA    HB2 5563   4.459   1.614   3.005 -0.0071  0.7635 -0.7558
   70ALA    HB3 5564   4.632   1.593   2.977 -1.6954  1.1500  1.4442
   70ALA      C 5565   4.396   1.645   2.744 -0.5656 -0.3802 -0.0809
   70ALA      O 5566   4.347   1.545   2.694 -0.0636  0.2678 -0.2921
   71CYS      N 5567   4.343   1.773   2.727 -0.3598 -0.0460 -0.0610
   71CYS     HN 5568   4.395   1.844   2.772  1.0003  0.3099 -2.0542
   71CYS     CA 5569   4.207   1.797   2.660 -0.7555  0.2660 -1.2110
   71CYS     HA 5570   4.154   1.703   2.670  0.6877 -0.3620  1.4195
   71CYS     CB 5571   4.112   1.906   2.730 -0.1065  0.2865  0.1864
   71CYS    HB1 5572   4.019   1.915   2.669  0.1841 -0.2391 -0.3436
   71CYS    HB2 5573   4.170   2.000   2.735  0.1297  0.1147  0.8226
   71CYS     SG 5574   4.088   1.857   2.904 -0.3406 -0.0818  0.0965
   71CYS    HG1 5575   4.214   1.849   2.945 -0.5203  0.4500  0.7801
   71CYS      C 5576   4.234   1.827   2.518  0.0899  0.1869 -0.3182
   71CYS      O 5577   4.142   1.834   2.444  0.2935 -0.3991  0.2545
   72GLY      N 5578   4.365   1.845   2.485  0.0070  0.2195 -0.5318
   72GLY     HN 5579   4.432   1.828   2.557 -0.3132 -2.6141 -0.7935
   72GLY     CA 5580   4.419   1.864   2.358  0.1706 -0.0129  0.4428
   72GLY    HA1 5581   4.371   1.791   2.295  0.5455  1.2550 -1.3815
   72GLY    HA2 5582   4.526   1.849   2.368  0.2822 -0.2541 -0.9050
   72GLY      C 5583   4.395   1.995   2.290 -0.0439 -0.8128 -0.1619
   72GLY      O 5584   4.445   2.105   2.336 -0.0331  0.7613  0.0419
   73ASP      N 5585   4.318   1.996   2.176  0.2299 -0.0685 -0.7961
   73ASP     HN 5586   4.289   1.909   2.137  2.9641 -1.3639 -0.2129
   73ASP     CA 5587   4.310   2.105   2.083 -0.3644 -0.6399 -0.4241
   73ASP     HA 5588   4.405   2.155   2.078 -0.7064  0.4660  2.1357
   73ASP     CB 5589   4.267   2.068   1.939  0.4541  0.2467  0.7406
   73ASP    HB1 5590   4.267   2.161   1.878  0.2310  0.1794  0.6388
   73ASP    HB2 5591   4.169   2.015   1.944 -0.1084  1.3835  3.5856
   73ASP     CG 5592   4.369   1.975   1.871 -0.0841  0.7107  0.0193
   73ASP    OD1 5593   4.476   1.959   1.929 -0.4219  0.3215 -0.0312
   73ASP    OD2 5594   4.338   1.911   1.770  0.6733 -0.4290  0.1825
   73ASP      C 5595   4.219   2.220   2.133 -0.2014  0.8404  0.8574
   73ASP      O 5596   4.142   2.274   2.051  0.1631  0.1576  0.0709
   74VAL      N 5597   4.215   2.241   2.262 -0.0388 -0.0277  0.1682
   74VAL     HN 5598   4.287   2.198   2.317 -0.0499 -1.6901 -1.0390
   74VAL     CA 5599   4.116   2.325   2.338  0.0002 -0.3764 -0.6883
   74VAL     HA 5600   4.022   2.326   2.286 -1.4586 -0.6886  1.8112
   74VAL     CB 5601   4.086   2.267   2.474  0.0664  0.3467 -0.0899
   74VAL     HB 5602   4.016   2.332   2.530  0.6698 -0.4117  1.5924
   74VAL    CG1 5603   4.008   2.138   2.451  0.7983 -0.7220 -0.6868
   74VAL   HG11 5604   3.914   2.151   2.394  0.3993 -0.1435  0.0754
   74VAL   HG12 5605   3.982   2.097   2.551 -2.1394 -0.2132 -1.1703
   74VAL   HG13 5606   4.068   2.056   2.406 -0.3349 -2.3175  0.5873
   74VAL    CG2 5607   4.216   2.249   2.554  0.2251  0.8476  0.1539
   74VAL   HG21 5608   4.299   2.189   2.511 -0.9626 -0.7069 -0.0606
   74VAL   HG22 5609   4.187   2.201   2.650 -1.3836  0.2279 -0.6043
   74VAL   HG23 5610   4.253   2.351   2.574 -0.4793  1.5774 -1.9968
   74VAL      C 5611   4.158   2.471   2.368  0.5682  0.1524 -0.0838
   74VAL      O 5612   4.070   2.543   2.413  0.0937  0.2260 -0.3957
   75ILE      N 5613   4.278   2.508   2.330  0.2257 -0.6138  0.5882
   75ILE     HN 5614   4.337   2.435   2.298 -1.9385 -3.9986  3.4931
   75ILE     CA 5615   4.321   2.645   2.323 -0.0399 -0.1988 -0.8083
   75ILE     HA 5616   4.253   2.712   2.373  0.7894  0.3693 -0.4108
   75ILE     CB 5617   4.442   2.678   2.407  0.6401  0.8866 -0.3016
   75ILE     HB 5618   4.519   2.603   2.377  0.7278  0.2707  1.3713
   75ILE    CG2 5619   4.490   2.826   2.402 -0.0544  0.4474 -0.3635
   75ILE   HG21 5620   4.510   2.853   2.297  0.5415  0.6385 -0.2043
   75ILE   HG22 5621   4.569   2.838   2.480 -0.1923  1.2239 -0.3452
   75ILE   HG23 5622   4.406   2.892   2.432 -0.4311  1.2820 -3.0337
   75ILE    CG1 5623   4.420   2.642   2.567 -0.0182 -0.2820  0.0840
   75ILE   HG11 5624   4.372   2.542   2.564  0.3586 -0.4566 -2.3707
   75ILE   HG12 5625   4.346   2.708   2.617 -1.9364 -1.1589 -1.4816
   75ILE     CD 5626   4.556   2.626   2.636 -0.1153  0.5283 -0.2333
   75ILE    HD1 5627   4.563   2.580   2.737  1.2334 -0.2773 -0.6702
   75ILE    HD2 5628   4.599   2.728   2.644 -0.0249  0.3710  1.6972
   75ILE    HD3 5629   4.624   2.564   2.573  1.0529 -0.3442  1.8030
   75ILE      C 5630   4.341   2.696   2.181 -0.4652  0.6210  0.5720
   75ILE      O 5631   4.420   2.643   2.103 -0.2673 -0.1719 -0.4149
   76GLU      N 5632   4.272   2.804   2.144  0.1491  0.0556 -0.4544
   76GLU     HN 5633   4.225   2.857   2.214  1.7436 -1.1435  1.6235
   76GLU     CA 5634   4.299   2.881   2.025  0.4543 -0.2787  0.1936
   76GLU     HA 5635   4.286   2.809   1.946 -0.9153 -0.8771  0.9372
   76GLU     CB 5636   4.198   2.995   2.029 -0.0698  0.2923  0.6811
   76GLU    HB1 5637   4.223   3.054   2.120 -0.3652 -1.0321  1.6364
   76GLU    HB2 5638   4.098   2.946   2.034  0.2221 -0.6477 -1.3984
   76GLU     CG 5639   4.191   3.081   1.900  0.4842 -0.8107 -0.5863
   76GLU    HG1 5640   4.286   3.138   1.901 -0.6165  1.1222 -0.3851
   76GLU    HG2 5641   4.108   3.154   1.910  0.0028 -1.3745 -0.4298
   76GLU     CD 5642   4.170   3.015   1.765  0.1985 -0.6472  0.3628
   76GLU    OE1 5643   4.095   3.064   1.679  0.0065 -0.3714 -0.9922
   76GLU    OE2 5644   4.230   2.912   1.739 -0.6573 -0.3572 -0.0036
   76GLU      C 5645   4.441   2.938   2.016 -0.3511 -0.2429 -0.1871
   76GLU      O 5646   4.488   3.002   2.113 -0.2198  0.5151 -0.3352
   77ASN      N 5647   4.503   2.921   1.900  0.1621 -0.7512 -0.5697
   77ASN     HN 5648   4.468   2.858   1.831  1.6309  0.3884 -2.4528
   77ASN     CA 5649   4.632   2.975   1.867 -0.0877  0.7598 -0.5661
   77ASN     HA 5650   4.651   2.946   1.765  1.5665  0.4371 -0.1990
   77ASN     CB 5651   4.636   3.128   1.867 -0.4191 -0.2667  0.2290
   77ASN    HB1 5652   4.741   3.161   1.847  0.0254 -1.3242  0.7561
   77ASN    HB2 5653   4.629   3.151   1.975  0.8029 -0.5576  0.3909
   77ASN     CG 5654   4.537   3.196   1.776  0.1905  0.2908  0.2747
   77ASN    OD1 5655   4.520   3.157   1.660  0.2170 -0.1976  0.6835
   77ASN    ND2 5656   4.477   3.306   1.827  0.1942  0.0523 -0.3938
   77ASN   HD21 5657   4.499   3.320   1.923 -0.9339 -1.8678  0.2066
   77ASN   HD22 5658   4.391   3.341   1.790 -0.9084 -1.7026  0.3413
   77ASN      C 5659   4.749   2.913   1.944 -0.1547 -0.2842 -0.7122
   77ASN      O 5660   4.866   2.920   1.909  0.1608 -0.1133 -0.2005
   78ALA      N 5661   4.718   2.844   2.057  0.0998  0.0410 -0.3564
   78ALA     HN 5662   4.624   2.831   2.086  0.2654 -1.5005 -0.3892
   78ALA     CA 5663   4.828   2.773   2.116  0.1467  0.3399 -0.4231
   78ALA     HA 5664   4.911   2.840   2.136  0.5454  1.0420 -3.9180
   78ALA     CB 5665   4.791   2.711   2.254 -0.6939 -0.5124  0.2064
   78ALA    HB1 5666   4.870   2.645   2.295  2.2376  1.1980 -2.2976
   78ALA    HB2 5667   4.693   2.663   2.233  0.1278 -2.5359  0.8186
   78ALA    HB3 5668   4.773   2.798   2.322  0.2364  1.7708 -2.2668
   78ALA      C 5669   4.887   2.669   2.024  0.2722 -0.1107 -0.5860
   78ALA      O 5670   4.820   2.595   1.950  0.6728 -0.3031 -0.2313
   79ARG      N 5671   5.026   2.654   2.025 -0.6037  0.1855 -0.0506
   79ARG     HN 5672   5.074   2.702   2.098  0.9681 -1.8634  0.3652
   79ARG     CA 5673   5.097   2.558   1.945  0.9386 -0.5038 -0.6780
   79ARG     HA 5674   5.076   2.588   1.844 -0.0909  0.3412 -0.2366
   79ARG     CB 5675   5.252   2.566   1.964 -0.3321 -0.2014 -0.2869
   79ARG    HB1 5676   5.303   2.472   1.934  0.5641 -0.8376  2.8380
   79ARG    HB2 5677   5.276   2.582   2.071 -1.0540  1.1176 -0.2912
   79ARG     CG 5678   5.305   2.685   1.882 -0.6372 -0.2016 -0.1565
   79ARG    HG1 5679   5.238   2.770   1.908  1.8513  1.6589  0.4697
   79ARG    HG2 5680   5.286   2.655   1.777  0.6597  2.9505 -1.3941
   79ARG     CD 5681   5.453   2.720   1.898  1.0526  0.3652  0.3461
   79ARG    HD1 5682   5.477   2.795   1.820 -2.2197  1.0150 -0.1963
   79ARG    HD2 5683   5.507   2.625   1.880 -0.5775 -0.6983  0.8589
   79ARG     NE 5684   5.463   2.762   2.038 -0.1092  0.8874 -0.8140
   79ARG     HE 5685   5.378   2.788   2.085 -0.4964 -0.2660 -0.8523
   79ARG     CZ 5686   5.566   2.744   2.115  0.7372  0.6294 -0.4007
   79ARG    NH1 5687   5.672   2.679   2.071  0.4789  0.1770 -0.1087
   79ARG   HH11 5688   5.677   2.659   1.973  1.7410 -1.6375  0.2858
   79ARG   HH12 5689   5.741   2.655   2.139 -1.7310 -0.3775  2.0818
   79ARG    NH2 5690   5.575   2.774   2.239  0.1698 -0.0980 -0.0417
   79ARG   HH21 5691   5.497   2.818   2.284  0.3002  3.0631 -2.5565
   79ARG   HH22 5692   5.663   2.760   2.284  0.7821  0.2883 -1.0950
   79ARG      C 5693   5.061   2.411   1.973  0.2101  0.1789  0.2685
   79ARG      O 5694   5.030   2.382   2.088  0.1595 -0.4905 -0.0966
   80PRO      N 5695   5.053   2.319   1.874  0.4369 -0.4475  0.0481
   80PRO     CD 5696   5.060   2.351   1.734  0.1150 -0.0516  0.4181
   80PRO    HD1 5697   5.167   2.330   1.712  0.4934  0.8894  1.2998
   80PRO    HD2 5698   5.026   2.450   1.699 -1.7867 -1.2017 -1.1750
   80PRO     CA 5699   4.996   2.185   1.893  0.3530 -0.1279 -0.1884
   80PRO     HA 5700   4.894   2.201   1.926  0.7141 -0.7643  1.3234
   80PRO     CB 5701   5.002   2.112   1.755 -0.0866  0.3439  0.2804
   80PRO    HB1 5702   4.917   2.041   1.756  0.3012 -0.1253  0.1054
   80PRO    HB2 5703   5.100   2.062   1.739 -1.1495 -1.7941  0.1824
   80PRO     CG 5704   4.977   2.239   1.664  0.1666 -0.0362 -0.0820
   80PRO    HG1 5705   5.004   2.226   1.557  0.0383 -1.2696  0.0243
   80PRO    HG2 5706   4.868   2.259   1.675  0.2633 -0.3534  1.9669
   80PRO      C 5707   5.069   2.109   1.999  0.3607  0.5303 -0.1491
   80PRO      O 5708   5.186   2.089   1.995 -0.5002 -0.1828  0.4503
   81GLY      N 5709   5.001   2.060   2.107  0.1180 -0.5189 -0.5118
   81GLY     HN 5710   4.903   2.075   2.119 -0.0025 -1.3018 -0.4238
   81GLY     CA 5711   5.051   1.965   2.201 -0.3161 -0.3187  0.5557
   81GLY    HA1 5712   5.111   1.888   2.154 -0.1300 -1.0114  1.8495
   81GLY    HA2 5713   4.958   1.926   2.239 -0.1272 -1.7990 -0.4152
   81GLY      C 5714   5.136   2.035   2.307  0.0172  0.6078 -0.3958
   81GLY      O 5715   5.222   1.978   2.375  0.3557 -0.5844  0.0760
   82SER      N 5716   5.112   2.163   2.328 -0.0120 -0.6973 -0.1981
   82SER     HN 5717   5.043   2.205   2.271  0.2465 -1.7768 -1.3519
   82SER     CA 5718   5.208   2.249   2.400 -0.1496  0.4285  0.1143
   82SER     HA 5719   5.305   2.201   2.392  0.9819  2.2944  1.6693
   82SER     CB 5720   5.219   2.385   2.329 -0.3299  0.2045  0.7354
   82SER    HB1 5721   5.119   2.435   2.328  0.4744  1.8952 -0.9060
   82SER    HB2 5722   5.253   2.368   2.224 -0.4474 -1.6986  0.9654
   82SER     OG 5723   5.316   2.475   2.388 -0.5357 -0.3330 -0.1005
   82SER    HG1 5724   5.398   2.444   2.347  0.6288 -0.3939  2.1072
   82SER      C 5725   5.172   2.267   2.542  0.6766 -0.4960  0.6604
   82SER      O 5726   5.069   2.326   2.575  0.1250  0.0338 -0.3830
   83PHE      N 5727   5.261   2.214   2.632 -0.0718  0.2771  0.9045
   83PHE     HN 5728   5.332   2.150   2.603  0.0265  0.1894  1.3277
   83PHE     CA 5729   5.264   2.250   2.774 -0.4461 -0.0434 -0.1215
   83PHE     HA 5730   5.163   2.226   2.805 -0.5102 -1.5940 -1.3702
   83PHE     CB 5731   5.375   2.164   2.859  0.2220 -0.5939  0.8363
   83PHE    HB1 5732   5.473   2.170   2.809  0.7161 -0.6260  1.7727
   83PHE    HB2 5733   5.347   2.056   2.869  3.2849 -1.4732  0.9499
   83PHE     CG 5734   5.392   2.204   3.001  0.4247  0.2066  0.8634
   83PHE    CD1 5735   5.315   2.138   3.095  0.5259 -0.2055 -0.4719
   83PHE    HD1 5736   5.249   2.058   3.065 -1.3493  1.2205 -0.3911
   83PHE    CE1 5737   5.324   2.181   3.226  1.2350 -0.0075 -0.0821
   83PHE    HE1 5738   5.248   2.145   3.295  0.8915 -1.7944 -1.3262
   83PHE     CZ 5739   5.390   2.299   3.261 -0.5477 -0.6439  0.1551
   83PHE     HZ 5740   5.382   2.351   3.355  0.5913 -1.0587  0.4988
   83PHE    CD2 5741   5.470   2.317   3.033 -0.1103  0.2594 -0.5550
   83PHE    HD2 5742   5.533   2.365   2.959  1.4257 -0.3118  0.3251
   83PHE    CE2 5743   5.468   2.363   3.165  0.7110  0.2664 -0.2883
   83PHE    HE2 5744   5.535   2.446   3.183  0.1283  0.2696  2.2222
   83PHE      C 5745   5.287   2.399   2.794  0.7604 -0.4969  0.6156
   83PHE      O 5746   5.221   2.457   2.880  0.0219 -0.1044 -0.3599
   84THR      N 5747   5.379   2.460   2.719  0.1492 -0.3188  0.3184
   84THR     HN 5748   5.421   2.415   2.641  1.3353  1.0918  0.1145
   84THR     CA 5749   5.428   2.601   2.730 -0.7012  0.2303  0.2681
   84THR     HA 5750   5.466   2.618   2.829  0.1377 -2.9053  0.5927
   84THR     CB 5751   5.547   2.619   2.631  1.1856  0.8442  0.1795
   84THR     HB 5752   5.522   2.570   2.535 -0.9859 -0.2492  1.2383
   84THR    OG1 5753   5.656   2.554   2.697 -0.4089  0.6306 -0.4076
   84THR    HG1 5754   5.735   2.606   2.682  1.6263 -2.2774 -0.7054
   84THR    CG2 5755   5.592   2.766   2.610 -0.3337  0.0457  0.3984
   84THR   HG21 5756   5.689   2.776   2.556  0.4110 -0.2903  1.6351
   84THR   HG22 5757   5.604   2.816   2.709 -1.8402 -0.9855  1.1308
   84THR   HG23 5758   5.515   2.832   2.564 -0.8127 -0.3359  0.6480
   84THR      C 5759   5.321   2.695   2.705  0.5888 -0.3393 -0.2557
   84THR      O 5760   5.294   2.787   2.782 -0.0899 -0.0817  0.2362
   85ASP      N 5761   5.246   2.665   2.596 -0.1709  0.2636 -0.0414
   85ASP     HN 5762   5.281   2.604   2.526 -0.4463  0.5065 -0.3894
   85ASP     CA 5763   5.144   2.768   2.565  0.9749  0.6157  0.8472
   85ASP     HA 5764   5.176   2.869   2.590 -4.1473  2.6333  0.4760
   85ASP     CB 5765   5.101   2.773   2.413 -0.0571 -0.0074 -0.0912
   85ASP    HB1 5766   5.032   2.855   2.385  0.0427  0.0515 -0.1649
   85ASP    HB2 5767   5.053   2.675   2.397  0.8893 -0.6411  0.8207
   85ASP     CG 5768   5.220   2.801   2.316  0.2185  0.3825  0.2062
   85ASP    OD1 5769   5.327   2.839   2.365 -0.3448  0.0108  0.0254
   85ASP    OD2 5770   5.192   2.801   2.195  0.4386  0.1577  0.4595
   85ASP      C 5771   5.015   2.753   2.645 -0.4437  0.1781 -0.1509
   85ASP      O 5772   4.940   2.851   2.671 -0.1597  0.2906  0.1050
   86ALA      N 5773   4.994   2.630   2.693  0.0424  0.4564 -0.2630
   86ALA     HN 5774   5.034   2.553   2.646  0.2156  0.2996  0.1341
   86ALA     CA 5775   4.896   2.593   2.801 -0.1116  0.3187 -0.5925
   86ALA     HA 5776   4.798   2.620   2.764  0.0363  0.8527 -0.6060
   86ALA     CB 5777   4.903   2.444   2.823  0.1728  0.4190  0.4671
   86ALA    HB1 5778   5.000   2.405   2.859 -0.7453  0.0912  2.7487
   86ALA    HB2 5779   4.885   2.384   2.732  1.3228  1.0522 -0.1981
   86ALA    HB3 5780   4.822   2.422   2.896  0.7078 -0.7352  0.7318
   86ALA      C 5781   4.922   2.662   2.935  0.3549  0.5605  0.1551
   86ALA      O 5782   4.831   2.702   3.001 -0.5330 -0.1829  0.0868
   87PHE      N 5783   5.049   2.665   2.974 -0.4468  0.3619 -0.4780
   87PHE     HN 5784   5.119   2.626   2.914 -0.9010 -1.5930  0.1919
   87PHE     CA 5785   5.104   2.729   3.094 -0.4067  0.0145 -0.1248
   87PHE     HA 5786   5.039   2.688   3.169 -0.3785 -1.6355 -0.9668
   87PHE     CB 5787   5.255   2.692   3.115 -0.0319 -0.3343 -0.6109
   87PHE    HB1 5788   5.326   2.739   3.043 -0.4243  0.8276 -0.2698
   87PHE    HB2 5789   5.274   2.583   3.113 -0.4540 -0.5922  2.8555
   87PHE     CG 5790   5.306   2.738   3.252  0.6655  0.0965 -0.2944
   87PHE    CD1 5791   5.298   2.648   3.362 -0.2924  0.4468  0.1886
   87PHE    HD1 5792   5.262   2.550   3.337 -1.7750  0.3100  2.5497
   87PHE    CE1 5793   5.349   2.693   3.487 -0.0155  0.1623 -0.6061
   87PHE    HE1 5794   5.343   2.616   3.562  1.2196 -0.9473 -1.5941
   87PHE     CZ 5795   5.387   2.821   3.501 -0.1986 -0.1073  0.5221
   87PHE     HZ 5796   5.412   2.837   3.605  0.2090 -0.5485  0.4929
[truncated: 3,642,680 more chars]
